# Supplementary material for: Gene Expression Profiles Controlled by the Alternative Splicing Factor Nova2 in Endothelial Cells
Source: Cells. 2019 Nov 23;8(12):1498. doi: 10.3390/cells8121498 (PMC6953062; doi:10.3390/cells8121498)
Supplement: Supplementary file 1 [file cells-08-01498-s001.zip]

Archive with 4 entries (4 files):
- Table S5.xls
- Supplementary Figures_Proof_2019_DP.pdf
- Table S2.xls
- Table S4.xls
