# Supplementary material for: Gene Expression Profiles Controlled by the Alternative Splicing Factor Nova2 in Endothelial Cells
Source: Cells. 2019 Nov 23;8(12):1498. doi: 10.3390/cells8121498 (PMC6953062; doi:10.3390/cells8121498)
Supplement: Supplementary file 1 [file cells-08-01498-s001.zip › Table S5.xls]

## Sheet: ChEA_2016
E2F1_18555785_Chip-Seq_ESCs_Mouse (178)
Adj. Pvalue=0,004009947; Z-score=-0,200231159
PECR
PLEKHB2
CD82
4921517L17RIK
ATP8A1
GORAB
LY75
CASC4
EPRS
LNP
PREX1
RGS2
GPR176
RPS6KA1
FAM198B
SIRPA
HMCN1
GLUL
IER5
TNS1
PAQR8
PPP1R16B
SH3GLB2
IL1R1
LMO4
SFMBT2
RALGAPA2
SEMA6D
LMO2
SOX13
VASH2
WDR75
SHISA4
SLC30A1
EBF4
ATP1B1
TM4SF1
DKK2
INPP4A
EPB4.1L1
EMCN
PPA2
SDPR
APLNR
TYRO3
PKP1
TNIK
EPB4.1L5
NGEF
RD3
NOTCH2
SLC45A3
LMAN2L
STK39
CDCA7
ILDR2
KLHL12
TNFRSF11A
AK5
IGSF9
HSD11B1
FAM171A1
BAG2
FAM164A
ST8SIA4
ICOS
BC055324
SLC19A2
IVNS1ABP
TGFB2
KIRREL
VCAM1
XRCC5
BDNF
FN1
INHBB
SELE
PBX1
SELP
MAFB
COL5A1
PKIA
COL5A2
ETL4
FAT4
RGL1
PHF17
2610203C22RIK
SNED1
GPSM2
BTG2
DYRK3
PTPRN
WDR3
KIF14
LAMC2
OBFC2A
PIK3C2B
DUSP10
ATIC
SLC22A15
HEY1
DNER
NCS1
PDE4B
AOX1
ITGAV
CTNNBL1
RALGPS2
VAV3
EGFL7
ZHX3
DST
TBC1D8
LRRC40
NGF
DUSP27
SERPINB8
MLF1
DNM3
ITPKB
ENAH
APBB1IP
RP1
RCN1
PLCB4
DDAH1
TRAF5
MTAP2
ITGA8
ANGPTL2
ITGA6
PLCB1
LPHN2
SSX2IP
RAPGEF4
USP13
MEGF6
FRRS1
SRC
ZBTB46
RGS16
FAM129A
CXCR7
PRELP
PRR5L
NPL
PTGS1
PARD6B
RXRA
HLX
SH3BP4
CD55
TRIM44
DUOX2
NOP56
PTPN18
NOP58
DUT
EYA1
IFI204
NEGR1
SMOX
ATP2B4
C130074G19RIK
PDE4DIP
SULF1
IFI202B
HSPE1
KLF4
TTLL7
MYO1B
TTLL4
DHRS9
TSPAN18
CTH
MNDA
LGR4

## Sheet: TRASFACT AND JASPAR
E2F1 (human) (356)
Adj. Pvalue= 0,003307056; Z-score=-1,308215966
FAAH
FRMPD1
TRIL
ADARB1
TXNDC16
PEX26
EDNRB
RASSF3
SOX18
NIPAL3
CYP1B1
HOMER3
FAM65A
SOX9
SLC12A7
GLUL
SOX7
LIMCH1
SFMBT2
GLCE
ACTN1
PRKCD
COL23A1
RFX2
PRKCA
EBF4
MIF
MFSD11
ANK1
RUNX2
RUNX1
INPP4B
TXNIP
KDELR3
EZR
ZFPM1
NGEF
RD3
SLC45A3
TTYH3
PCDH10
RRAD
EPAS1
CDCA7
NEDD4L
GATA3
PCDH19
APCDD1
PRKCZ
ADAMTS10
PIK3R5
ADAMTS17
TSPAN7
MLEC
ST3GAL6
N4BP3
NKX2-3
TBC1D8B
EGR1
XRCC6
ACE
SIVA1
CADM1
XRCC5
LRRN4
PDE2A
IGF2
NFATC1
GRIN2C
IFFO1
CCDC88C
FAT1
WDR5B
FXYD6
SFXN1
HOXD3
MKX
ALDH18A1
RGL1
EFCAB4A
DDR1
ACHE
NRP1
COL18A1
BTG2
SYNM
BTG1
CITED2
ELN
TMEM51
PTPRM
TRIOBP
KHK
SHE
MAP1LC3B
HEY1
GLIPR2
TMEM44
TCTN3
DNER
ADAMTSL2
JARID2
LDLRAP1
CTSD
TEAD3
VAV3
DUSP4
PSD
TPI1
METRN
GSTO1
NSUN2
GAB1
SERPINB9
GAB3
TMEM171
CBFA2T3
RENBP
GFRA2
SLC39A14
ZHX1
COQ10A
DUSP6
MTSS1
ZDHHC14
RGMA
RNF167
UGDH
FAM101B
TUBB2B
TUBB2A
PITPNM1
CNKSR3
PLIN2
ALDOA
SGK1
EEF1E1
GPRC5C
MOCS1
CHST2
RAPGEF3
MATN2
TNXB
SGMS1
AMIGO2
SNX32
SNX33
PRICKLE1
RASIP1
RECQL4
RXRA
NFIL3
TCOF1
PLAGL1
UCP2
MICALL1
UBN1
MGAT3
HAS3
UBTD2
GPC4
CKB
STX3
DUOX2
BCHE
MAP3K1
CDKN2A
SMAGP
AGL
COL22A1
FAM46A
MTSS1L
KLHL2
RRP1B
LILRB4
FAM116A
VEGFA
SGSM1
ZNFX1
HIST3H2A
FABP5
DLC1
CAMK4
TAOK2
TACC1
APBA1
MAMLD1
PRDM8
FHOD3
ANKRD13B
EXOC3L2
COL16A1
CASC4
GIMAP4
BZW2
CLU
FADS3
RGS2
BASP1
RUVBL2
PIM1
SIRPA
PDE8A
SLC16A3
STK32C
CSGALNACT1
TLE4
SEMA6A
RALGAPA2
SEMA6D
FST
CASK
ARID5B
MITF
LMO7
FRMD4B
VASH1
ATP1B1
MID1
DISP1
ACAP3
VMAC
COL4A1
MADD
PKP1
TNIK
TCTA
TOX
FKBP4
STEAP2
ABCG1
IFNAR1
ABCG2
NOTCH2
GRIA2
BEAN1
ARHGEF26
NPR1
GSTCD
TCF7
GLIS3
ILDR2
KLHL12
AK4
NDRG2
DTX4
RASGRP3
SLC9A3R2
PGK1
ISOC1
RHPN2
TXNDC5
MFAP3L
BDNF
IDH2
HMGA2
CHCHD10
INHBB
SYNJ2
CORO2B
SMAD7
SELP
REEP1
GNAO1
BMP4
MAFB
LRCH1
PQLC1
SPIRE1
PHF15
TGFBI
SERINC5
LRP12
NFE2L2
RTP4
MOBKL2C
DYRK3
DYRK2
THRB
ANKRD33B
ITGB4
CNRIP1
SH2D4B
FLT4
DOCK7
ARHGEF10L
TSPAN11
DUSP14
LYL1
DUSP10
DBP
SIX4
PPP1R13L
PDE4A
NEO1
ADAMTS9
EDIL3
PLEKHG3
TGIF1
KLF12
PLA2G12A
MMP2
RP1
ARL4A
TMEM2
FCHSD2
DDAH1
PPAP2B
FAM84A
IRF8
LANCL3
TNFRSF25
ACOX3
BCAT1
MCTP2
DCTPP1
RGS17
RGS16
LRP5
PRR5L
ATP10A
SEMA3F
DLL4
RASD2
RASD1
MAN1C1
KLRG2
E2F2
SH3BP4
HES1
CNNM2
TRIM44
SASH1
CACNG4
CYTH1
HSD3B7
DUT
TCF7L1
CMTM3
BNIP3
STYK1
PLCL2
PDE4DIP
CTNS
MND1
LAMB1
HSPE1
CABLES2
FAM167A
MYO1B
TEC
CTH
POLR3G
MDGA2
PFKP
LNX2
