# Supplementary material for: Gene Expression Profiles Controlled by the Alternative Splicing Factor Nova2 in Endothelial Cells
Source: Cells. 2019 Nov 23;8(12):1498. doi: 10.3390/cells8121498 (PMC6953062; doi:10.3390/cells8121498)
Supplement: Supplementary file 1 [file cells-08-01498-s001.zip › Table S2.xls]

## Sheet: ALL
Gene	baseMean	log2FoldChange	lfcSE	stat	pvalue	padj	Endoth_Nova2_Cont1b	Endoth_Nova2_Cont2b	Endoth_Nova2_KD1	Endoth_Nova2_KD2	ENSMUS
Gucy1b3	159.153	-7.44423	0.758583	-9.81333	9.87e-23	6.81e-22	326	258	1	3	ENSMUSG00000028005
Il13ra2	744.785	-6.4516	0.269891	-23.9045	2.75e-126	1.43e-124	1338	1354	14	23	ENSMUSG00000031289
Itga8	1616.01	-5.89781	0.171883	-34.313	5.02e-258	7.47e-256	2828	2973	54	63	ENSMUSG00000026768
Tll1	10073.6	-5.77044	0.0733312	-78.6901	1e-300	1e-300	18968	17334	346	451	ENSMUSG00000053626
Rbp2	87.5016	-5.76577	0.634417	-9.08829	1.01e-19	6.15e-19	182	136	1	6	ENSMUSG00000032454
Csf2rb2	576.972	-5.72729	0.244915	-23.3847	6.11e-121	3.01e-119	1148	939	20	27	ENSMUSG00000071714
Dner	575.216	-5.62917	0.24564	-22.9163	3.19e-116	1.46e-114	1032	1030	23	27	ENSMUSG00000036766
Stab2	682.503	-5.56791	0.216886	-25.6721	2.4e-145	1.49e-143	1344	1118	25	37	ENSMUSG00000035459
Hpgds	173.211	-5.53993	0.435469	-12.7218	4.48e-37	5.02e-36	288	329	7	9	ENSMUSG00000029919
Gria2	476.792	-5.41744	0.250164	-21.6556	5.39e-104	2.13e-102	900	811	18	30	ENSMUSG00000033981
Csf2rb	1462.54	-5.37774	0.143752	-37.4097	1e-300	1e-300	2793	2456	65	86	ENSMUSG00000071713
Gpr182	5147.47	-5.35632	0.0833002	-64.3014	1e-300	1e-300	9779	8679	259	279	ENSMUSG00000058396
Grrp1	153.355	-5.26403	0.422145	-12.4697	1.09e-35	1.17e-34	285	263	10	7	ENSMUSG00000050105
Rasd2	84.2562	-5.18018	0.56041	-9.24355	2.38e-20	1.49e-19	178	126	3	7	ENSMUSG00000034472
Nefh	235.748	-5.15809	0.337183	-15.2976	7.94e-53	1.36e-51	447	395	18	10	ENSMUSG00000020396
Dkk2	384.989	-5.15769	0.259931	-19.8426	1.28e-87	4.02e-86	732	644	23	23	ENSMUSG00000028031
Adamts17	542.14	-5.1329	0.218621	-23.4786	6.75e-122	3.35e-120	1065	877	30	36	ENSMUSG00000058145
Entpd1	143.171	-5.07819	0.419284	-12.1116	9.17e-34	9.28e-33	259	250	10	8	ENSMUSG00000048120
Thrsp	95.8611	-4.98597	0.503516	-9.90231	4.07e-23	2.86e-22	183	159	3	10	ENSMUSG00000035686
Has3	313.18	-4.76973	0.273689	-17.4276	5.1e-68	1.19e-66	577	532	15	34	ENSMUSG00000031910
Gm10083	154.988	-4.71449	0.368939	-12.7785	2.16e-37	2.45e-36	301	249	11	14	ENSMUSG00000060559
Ppp1r3c	537.666	-4.65193	0.201286	-23.111	3.59e-118	1.71e-116	1042	862	48	42	ENSMUSG00000067279
Serpina1b	110.902	-4.62367	0.440478	-10.4969	8.92e-26	6.92e-25	182	206	8	11	ENSMUSG00000071178
Stox2	2067.51	-4.50715	0.104371	-43.1841	1e-300	1e-300	4017	3282	168	215	ENSMUSG00000038143
Opcml	225.591	-4.42943	0.289443	-15.3033	7.27e-53	1.25e-51	426	367	19	25	ENSMUSG00000062257
Ccbp2	246.079	-4.34742	0.282301	-15.3999	1.64e-53	2.85e-52	483	383	17	34	ENSMUSG00000044534
Parm1	1607.66	-4.27553	0.110504	-38.691	1e-300	1e-300	2993	2626	153	194	ENSMUSG00000034981
Gpm6a	1984.4	-4.26675	0.100573	-42.4244	1e-300	1e-300	3689	3243	202	228	ENSMUSG00000031517
Frmpd1	115.681	-4.15115	0.394131	-10.5324	6.12e-26	4.76e-25	190	209	13	14	ENSMUSG00000035615
Tox	331.801	-4.14949	0.231077	-17.9572	4.22e-72	1.05e-70	602	551	31	47	ENSMUSG00000041272
Lrrc25	177.716	-4.13854	0.308934	-13.3962	6.36e-41	7.97e-40	328	290	18	24	ENSMUSG00000049988
Lrrn4	109.8	-4.13275	0.390935	-10.5714	4.04e-26	3.17e-25	205	177	12	14	ENSMUSG00000043110
Col23a1	10374.3	-4.11359	0.0527758	-77.9445	1e-300	1e-300	19373	16696	1159	1327	ENSMUSG00000063564
Nlgn3	105.553	-4.07338	0.396702	-10.2681	9.81e-25	7.33e-24	208	160	12	14	ENSMUSG00000031302
Npl	161.51	-4.05388	0.33092	-12.2503	1.67e-34	1.73e-33	273	283	22	18	ENSMUSG00000042684
Tppp	551.072	-3.98396	0.176956	-22.5138	3.04e-112	1.31e-110	978	922	63	81	ENSMUSG00000021573
Ephb1	335.325	-3.96794	0.225773	-17.5749	3.83e-69	9.11e-68	631	530	33	56	ENSMUSG00000032537
Gbp4	4749.15	-3.96512	0.0808459	-49.0454	1e-300	1e-300	8466	7902	529	731	ENSMUSG00000079363
Gp49a	239.974	-3.94486	0.260558	-15.1401	8.81e-52	1.46e-50	435	392	33	31	ENSMUSG00000089672
Dnm3	860.353	-3.92502	0.141221	-27.7934	5.21e-170	4.09e-168	1570	1396	98	136	ENSMUSG00000040265
Nts	416.829	-3.9213	0.200385	-19.5688	2.85e-85	8.65e-84	739	694	56	57	ENSMUSG00000019890
Mafb	3160.35	-3.91028	0.177838	-21.9879	3.76e-107	1.53e-105	5203	5603	386	481	ENSMUSG00000074622
Plscr4	315.982	-3.8995	0.250863	-15.5443	1.74e-54	3.08e-53	577	510	53	33	ENSMUSG00000032377
Mmrn2	2009.29	-3.89613	0.100638	-38.7144	1e-300	1e-300	3581	3323	268	286	ENSMUSG00000041445
Stk32c	56.6408	-3.87651	0.539705	-7.18264	6.84e-13	2.93e-12	89	104	5	11	ENSMUSG00000015981
Negr1	178.535	-3.87425	0.304509	-12.723	4.41e-37	4.94e-36	297	313	23	27	ENSMUSG00000040037
Ces2e	220.351	-3.85528	0.274604	-14.0394	8.95e-45	1.24e-43	432	330	23	40	ENSMUSG00000031886
Clec14a	8733.67	-3.85383	0.064332	-59.9054	1e-300	1e-300	15667	14312	1071	1418	ENSMUSG00000045930
Lilrb4	402.156	-3.84345	0.196727	-19.537	5.32e-85	1.61e-83	745	638	53	62	ENSMUSG00000062593
Tcf23	149.521	-3.83776	0.335746	-11.4305	2.94e-30	2.67e-29	240	269	18	25	ENSMUSG00000006642
Adamtsl2	93.2133	-3.81842	0.432925	-8.82006	1.14e-18	6.61e-18	136	179	13	14	ENSMUSG00000036040
Pcdh10	108.87	-3.81745	0.384162	-9.93708	2.87e-23	2.03e-22	199	175	10	22	ENSMUSG00000049100
Icosl	554.984	-3.79228	0.193702	-19.5779	2.39e-85	7.27e-84	1029	877	55	111	ENSMUSG00000000732
Ushbp1	9760.82	-3.78213	0.149574	-25.286	4.55e-141	2.72e-139	17617	15799	1187	1743	ENSMUSG00000034911
Plxnb3	114.993	-3.77991	0.369969	-10.2168	1.67e-24	1.24e-23	198	194	19	15	ENSMUSG00000031385
Icos	59.6654	-3.76706	0.505607	-7.45056	9.29e-14	4.19e-13	99	104	7	11	ENSMUSG00000026009
Rassf9	2540.15	-3.74951	0.0835908	-44.8555	1e-300	1e-300	4689	4010	342	431	ENSMUSG00000044921
Gpr4	277.977	-3.73159	0.245873	-15.1769	5.03e-52	8.42e-51	473	473	32	54	ENSMUSG00000044317
Ptch2	233.794	-3.72164	0.263827	-14.1064	3.47e-45	4.87e-44	430	370	25	48	ENSMUSG00000028681
Mlana	63.6612	-3.71525	0.497629	-7.4659	8.27e-14	3.74e-13	104	112	6	14	ENSMUSG00000024806
Mmp15	2770.44	-3.70949	0.084059	-44.1296	1e-300	1e-300	4985	4468	373	493	ENSMUSG00000031790
Megf11	264.559	-3.69923	0.236742	-15.6255	4.88e-55	8.76e-54	497	408	39	44	ENSMUSG00000036466
Tmem204	2061.51	-3.68662	0.107967	-34.1459	1.54e-255	2.22e-253	3501	3496	282	372	ENSMUSG00000024168
Col13a1	483.105	-3.6607	0.191057	-19.1603	7.94e-82	2.29e-80	806	830	64	92	ENSMUSG00000058806
Ahrr	2869.47	-3.6479	0.0807466	-45.1771	1e-300	1e-300	5228	4541	447	482	ENSMUSG00000021575
Vwf	1936.64	-3.64749	0.0960014	-37.9941	1e-300	1e-300	3648	2964	273	357	ENSMUSG00000001930
Slc37a1	378.201	-3.63229	0.196307	-18.5031	1.95e-76	5.21e-75	690	597	56	68	ENSMUSG00000024036
Cacng4	64.7018	-3.62735	0.483263	-7.50594	6.1e-14	2.78e-13	112	107	13	8	ENSMUSG00000020723
Il27ra	159.153	-3.6203	0.309795	-11.6861	1.5e-31	1.41e-30	307	237	19	34	ENSMUSG00000005465
Stx1b	163.472	-3.61936	0.295458	-12.25	1.68e-34	1.74e-33	299	257	25	29	ENSMUSG00000030806
Eln	473.976	-3.60148	0.184426	-19.528	6.34e-85	1.91e-83	815	789	65	94	ENSMUSG00000029675
Lhx6	6274.7	-3.58327	0.07721	-46.4094	1e-300	1e-300	10692	10503	938	1188	ENSMUSG00000026890
Ston2	267.194	-3.57513	0.233748	-15.2948	8.28e-53	1.41e-51	467	437	39	52	ENSMUSG00000020961
Sh2d4b	132.233	-3.54695	0.327772	-10.8214	2.73e-27	2.25e-26	239	209	18	28	ENSMUSG00000037833
Cox8b	196.626	-3.52898	0.316701	-11.1429	7.75e-29	6.75e-28	275	379	29	40	ENSMUSG00000025488
Megf6	3272.47	-3.5041	0.0732493	-47.8381	1e-300	1e-300	5921	5136	543	620	ENSMUSG00000057751
Pipox	67.5619	-3.50093	0.450886	-7.76456	8.19e-15	3.93e-14	121	107	12	12	ENSMUSG00000017453
Nlrp10	66.7249	-3.49213	0.453226	-7.70505	1.31e-14	6.19e-14	125	101	10	14	ENSMUSG00000049709
Ednrb	3755.48	-3.48447	0.0739079	-47.1462	1e-300	1e-300	6829	5855	579	778	ENSMUSG00000022122
Grin2c	2044.14	-3.47335	0.096778	-35.8899	4.4e-282	7.59e-280	3518	3353	332	410	ENSMUSG00000020734
Ecm2	340.548	-3.45863	0.204121	-16.944	2.13e-64	4.69e-63	600	546	53	72	ENSMUSG00000043631
Lrg1	63.1014	-3.45621	0.471019	-7.33772	2.17e-13	9.56e-13	103	108	12	11	ENSMUSG00000037095
Adamtsl1	93.7227	-3.44798	0.398764	-8.64668	5.3e-18	2.99e-17	183	135	11	24	ENSMUSG00000066113
Rab44	260.443	-3.41457	0.232627	-14.6783	8.88e-49	1.35e-47	444	428	45	53	ENSMUSG00000064147
Tc2n	3043.99	-3.40943	0.0805398	-42.3322	1e-300	1e-300	5451	4777	488	666	ENSMUSG00000021187
Wscd1	8566.69	-3.40521	0.0528528	-64.4282	1e-300	1e-300	15273	13490	1464	1783	ENSMUSG00000020811
Pthlh	225.582	-3.3212	0.243928	-13.6155	3.24e-42	4.2e-41	390	362	42	48	ENSMUSG00000048776
Tnfrsf25	78.9575	-3.31803	0.42161	-7.86989	3.55e-15	1.74e-14	140	124	10	22	ENSMUSG00000024793
6530418L21Rik	797.933	-3.3178	0.132895	-24.9655	1.45e-137	8.4e-136	1457	1214	140	180	ENSMUSG00000048458
Aplnr	242.833	-3.31205	0.237376	-13.9528	3.03e-44	4.14e-43	452	362	40	58	ENSMUSG00000044338
Itgb4	550.993	-3.29621	0.186514	-17.6727	6.8e-70	1.64e-68	935	898	80	146	ENSMUSG00000020758
Cd209c	536.541	-3.28805	0.165675	-19.8465	1.18e-87	3.73e-86	903	879	97	122	ENSMUSG00000040165
Slco4a1	1704.94	-3.26323	0.131365	-24.841	3.23e-136	1.85e-134	2646	2976	315	392	ENSMUSG00000038963
Sncaip	1693.62	-3.25526	0.0935665	-34.7909	3.34e-265	5.16e-263	3015	2622	313	393	ENSMUSG00000024534
AL954377.1	201.777	-3.23224	0.256636	-12.5947	2.26e-36	2.49e-35	342	326	41	44	ENSMUSG00000091609
Jam2	6731.89	-3.23172	0.0651805	-49.5811	1e-300	1e-300	11479	10821	1299	1545	ENSMUSG00000053062
Dnaic1	85.626	-3.22889	0.392754	-8.22115	2.02e-16	1.06e-15	143	140	19	17	ENSMUSG00000061322
Dram1	653.983	-3.22704	0.143152	-22.5427	1.58e-112	6.85e-111	1160	1012	128	149	ENSMUSG00000020057
Prickle3	132.972	-3.2234	0.325606	-9.89969	4.18e-23	2.93e-22	222	218	20	37	ENSMUSG00000031145
Ip6k3	1027.94	-3.21755	0.13017	-24.718	6.85e-135	3.88e-133	1698	1697	191	248	ENSMUSG00000024210
Prkcz	198.329	-3.20109	0.261078	-12.261	1.47e-34	1.52e-33	371	289	44	41	ENSMUSG00000029053
Cd300lg	248.155	-3.18941	0.229734	-13.8831	8.02e-44	1.08e-42	458	367	46	62	ENSMUSG00000017309
Madcam1	82.6431	-3.18335	0.39627	-8.03329	9.49e-16	4.79e-15	134	138	16	20	ENSMUSG00000020310
Bace2	3197.67	-3.16842	0.0715887	-44.2588	1e-300	1e-300	5635	4942	629	778	ENSMUSG00000040605
Il17rd	608.73	-3.16494	0.147374	-21.4755	2.64e-102	1.02e-100	1067	945	124	144	ENSMUSG00000040717
Tbxa2r	729.741	-3.16101	0.158002	-20.0062	4.87e-89	1.58e-87	1159	1236	139	184	ENSMUSG00000034881
Glis1	117.402	-3.14704	0.330939	-9.50943	1.92e-21	1.26e-20	203	184	27	25	ENSMUSG00000034762
Acer2	1932.24	-3.14316	0.0902034	-34.8453	5.02e-266	7.84e-264	3340	3032	382	482	ENSMUSG00000038007
Kif26a	1128.14	-3.12262	0.114608	-27.2462	1.85e-163	1.35e-161	1916	1794	234	276	ENSMUSG00000021294
Tmem229b	1079.38	-3.1177	0.121248	-25.7135	8.27e-146	5.19e-144	1799	1745	219	271	ENSMUSG00000046157
Mctp2	115.814	-3.09948	0.372452	-8.32183	8.66e-17	4.62e-16	177	201	16	38	ENSMUSG00000032776
Sema3d	2785.93	-3.08137	0.0887011	-34.7388	2.05e-264	3.13e-262	5050	4134	536	764	ENSMUSG00000040254
6430548M08Rik	4761.07	-3.04076	0.0601805	-50.5273	1e-300	1e-300	8364	7246	1031	1235	ENSMUSG00000031824
Itga9	3350.81	-3.03797	0.0705654	-43.0518	1e-300	1e-300	5856	5125	705	895	ENSMUSG00000039115
Cd200	1454.35	-3.0331	0.106864	-28.3827	3.3e-177	2.79e-175	2469	2286	293	405	ENSMUSG00000022661
Icam1	9696.99	-3.01242	0.0521356	-57.7805	1e-300	1e-300	16651	15025	2133	2564	ENSMUSG00000037405
Rab3il1	364.217	-3.00325	0.198215	-15.1514	7.41e-52	1.23e-50	587	597	74	104	ENSMUSG00000024663
Pik3r6	964.67	-3.00093	0.116541	-25.75	3.22e-146	2.05e-144	1707	1449	210	261	ENSMUSG00000046207
Btnl9	100.078	-2.99205	0.348208	-8.59271	8.49e-18	4.74e-17	169	157	23	26	ENSMUSG00000040283
BC020535	3272.35	-2.99137	0.0771976	-38.7495	1e-300	1e-300	5637	5041	687	924	ENSMUSG00000027474
Slc25a35	137.741	-2.96432	0.302988	-9.78362	1.32e-22	9.09e-22	225	222	28	41	ENSMUSG00000018740
C130074G19Rik	620.409	-2.96348	0.145479	-20.3704	3.06e-92	1.04e-90	1132	897	139	171	ENSMUSG00000039349
Ldb2	1085.76	-2.95482	0.11606	-25.4595	5.54e-143	3.34e-141	1877	1658	228	319	ENSMUSG00000039706
Wdr66	90.4961	-2.94598	0.383364	-7.68455	1.54e-14	7.25e-14	138	154	17	29	ENSMUSG00000029442
Cds1	76.3745	-2.94037	0.40972	-7.17652	7.15e-13	3.06e-12	121	126	14	25	ENSMUSG00000029330
Grhl2	255.555	-2.93811	0.225176	-13.0481	6.52e-39	7.7e-38	420	408	54	76	ENSMUSG00000022286
Ache	94.5252	-2.93333	0.363218	-8.07596	6.69e-16	3.41e-15	148	157	22	26	ENSMUSG00000023328
Smagp	464.118	-2.93127	0.167474	-17.5028	1.36e-68	3.22e-67	785	721	100	137	ENSMUSG00000053559
Phf21b	215.745	-2.93081	0.242487	-12.0865	1.25e-33	1.25e-32	351	347	48	62	ENSMUSG00000016624
Sgsm1	829.861	-2.92758	0.132794	-22.046	1.04e-107	4.31e-106	1364	1322	186	238	ENSMUSG00000042216
Fam55b	113.816	-2.91803	0.332456	-8.77718	1.68e-18	9.63e-18	210	161	31	27	ENSMUSG00000032028
F8	8979.05	-2.90273	0.0715412	-40.5742	1e-300	1e-300	16609	12658	2012	2658	ENSMUSG00000031196
Slc14a1	616.386	-2.9027	0.147013	-19.7445	8.94e-87	2.79e-85	1129	878	150	169	ENSMUSG00000059336
Fgfr3	453.868	-2.8972	0.17226	-16.8187	1.78e-63	3.85e-62	746	719	115	120	ENSMUSG00000054252
ENSMUSG00000051379	4484.73	-2.89666	0.0611532	-47.3672	1e-300	1e-300	7754	6779	1070	1261	ENSMUSG00000051379
Lrrc33	1815.69	-2.86794	0.0865537	-33.1348	9.37e-241	1.23e-238	3145	2727	436	525	ENSMUSG00000052384
Gbp6	541.685	-2.86446	0.155579	-18.4116	1.06e-75	2.8e-74	904	843	123	165	ENSMUSG00000079362
Sepp1	6424.13	-2.85998	0.0545614	-52.4176	1e-300	1e-300	11280	9505	1536	1883	ENSMUSG00000064373
Sgk1	3728.38	-2.85903	0.0779689	-36.6688	2.3e-294	4.36e-292	6138	5867	877	1110	ENSMUSG00000019970
Chi3l7	137.895	-2.853	0.315038	-9.05606	1.35e-19	8.2e-19	267	182	40	33	ENSMUSG00000043873
Cttnbp2	988.817	-2.85053	0.12127	-23.5057	3.57e-122	1.78e-120	1813	1395	233	297	ENSMUSG00000000416
Tek	16338.8	-2.84282	0.047396	-59.9801	1e-300	1e-300	28548	24226	3873	4927	ENSMUSG00000006386
Ptprr	386.706	-2.83926	0.201078	-14.1202	2.85e-45	4.01e-44	590	647	87	122	ENSMUSG00000020151
4931428F04Rik	176.649	-2.82963	0.264749	-10.688	1.16e-26	9.3e-26	286	281	40	56	ENSMUSG00000014837
4933427I04Rik	247.267	-2.82819	0.22898	-12.3513	4.79e-35	5.04e-34	416	380	52	83	ENSMUSG00000073761
Dll1	3274.94	-2.82684	0.07067	-40.0006	1e-300	1e-300	5566	4977	791	988	ENSMUSG00000014773
Lmo2	6201.79	-2.8179	0.0602759	-46.7499	1e-300	1e-300	10860	9137	1474	1919	ENSMUSG00000032698
Afap1l2	1653.85	-2.80415	0.089979	-31.1645	3.22e-213	3.53e-211	2830	2487	412	498	ENSMUSG00000025083
Sox18	6908.12	-2.79137	0.0769508	-36.2747	4.05e-288	7.51e-286	11271	10839	1630	2218	ENSMUSG00000046470
Exoc3l2	3885.94	-2.77555	0.0707239	-39.2448	1e-300	1e-300	6438	5996	988	1187	ENSMUSG00000011263
Zfp423	1660.29	-2.76533	0.0953216	-29.0105	4.85e-185	4.36e-183	2765	2546	408	529	ENSMUSG00000045333
Stc1	4282.07	-2.76248	0.0714052	-38.6874	1e-300	1e-300	7194	6509	1040	1384	ENSMUSG00000014813
Rgs2	3924.26	-2.75372	0.0759215	-36.2706	4.71e-288	8.62e-286	6384	6133	1022	1202	ENSMUSG00000026360
Gbp9	6255.95	-2.75013	0.0743588	-36.9846	2.03e-299	4.12e-297	11359	8759	1528	2043	ENSMUSG00000029298
Tspan18	11563.3	-2.72673	0.0560763	-48.6253	1e-300	1e-300	19517	17386	2897	3791	ENSMUSG00000027217
Ppap2b	10097.1	-2.71452	0.0484937	-55.9767	1e-300	1e-300	17093	15101	2701	3158	ENSMUSG00000028517
Zbtb46	2947.63	-2.71127	0.0721393	-37.5838	1e-300	1e-300	5016	4385	757	961	ENSMUSG00000027583
Ramp3	771.052	-2.70085	0.135611	-19.9162	2.95e-88	9.43e-87	1240	1206	216	234	ENSMUSG00000041046
Kdr	30479	-2.69083	0.0552734	-48.6822	1e-300	1e-300	49696	47023	7974	10016	ENSMUSG00000062960
Sned1	7030.45	-2.68195	0.0650949	-41.2006	1e-300	1e-300	12564	9886	1826	2349	ENSMUSG00000047793
Tmem119	1747.35	-2.6719	0.094155	-28.3777	3.82e-177	3.2e-175	2865	2674	456	587	ENSMUSG00000054675
Plekhg1	2056.91	-2.66977	0.0839	-31.8208	3.33e-222	3.88e-220	3444	3085	541	688	ENSMUSG00000040624
Dok4	3006.93	-2.66892	0.0752226	-35.4804	9.87e-276	1.65e-273	4956	4576	804	992	ENSMUSG00000040631
Pik3c2b	926.346	-2.665	0.123778	-21.5305	8.06e-103	3.14e-101	1623	1327	230	327	ENSMUSG00000026447
Fam167b	5361.47	-2.65245	0.0641252	-41.3636	1e-300	1e-300	8827	8143	1438	1798	ENSMUSG00000050493
Fxyd6	143.398	-2.63957	0.294415	-8.96546	3.09e-19	1.84e-18	252	204	32	56	ENSMUSG00000066705
Kcnk3	301.77	-2.6321	0.194275	-13.5484	8.1e-42	1.04e-40	516	440	85	99	ENSMUSG00000049265
Tbc1d8	298.374	-2.62326	0.206096	-12.7283	4.11e-37	4.62e-36	481	460	74	110	ENSMUSG00000003134
Arhgef26	591.6	-2.62098	0.140926	-18.5982	3.32e-77	8.95e-76	1017	856	169	194	ENSMUSG00000036885
Mmp28	673.458	-2.61962	0.134944	-19.4126	6.04e-84	1.79e-82	1106	1019	187	227	ENSMUSG00000020682
Sprr2b	129.685	-2.61822	0.296648	-8.82602	1.08e-18	6.28e-18	211	198	34	46	ENSMUSG00000050092
Tsc22d3	935.136	-2.61068	0.12282	-21.2562	2.89e-100	1.08e-98	1502	1442	252	327	ENSMUSG00000031431
Zfp319	221.29	-2.6084	0.230881	-11.2976	1.35e-29	1.2e-28	352	344	61	76	ENSMUSG00000074140
Rd3	346.361	-2.60145	0.18416	-14.126	2.62e-45	3.7e-44	587	507	91	125	ENSMUSG00000049353
Gdf15	250.759	-2.59967	0.266139	-9.76809	1.54e-22	1.06e-21	359	424	55	103	ENSMUSG00000038508
Gem	7775.02	-2.59407	0.0523417	-49.5603	1e-300	1e-300	13106	11418	2157	2703	ENSMUSG00000028214
Nod2	341.843	-2.59249	0.220424	-11.7614	6.17e-32	5.89e-31	673	419	88	127	ENSMUSG00000055994
Zfp467	1955.53	-2.59237	0.100868	-25.7005	1.15e-145	7.19e-144	3199	2956	503	726	ENSMUSG00000068551
AU021092	4324.99	-2.59038	0.0626735	-41.3313	1e-300	1e-300	7210	6416	1209	1499	ENSMUSG00000051669
Tmem44	2701.06	-2.58018	0.0715486	-36.0619	8.98e-285	1.59e-282	4579	3933	772	928	ENSMUSG00000022537
Il1r1	1167.12	-2.5777	0.104411	-24.6881	1.43e-134	8.1e-133	2030	1654	341	394	ENSMUSG00000026072
Tgfbr2	19600.4	-2.57717	0.0405746	-63.5169	1e-300	1e-300	33136	28602	5580	6784	ENSMUSG00000032440
Naip2	2394.13	-2.56919	0.0911137	-28.1976	6.25e-175	5.16e-173	4171	3384	632	893	ENSMUSG00000078945
Mn1	1763.87	-2.56787	0.0855417	-30.0189	5.56e-198	5.49e-196	2993	2560	502	617	ENSMUSG00000070576
Fam124a	3145.51	-2.56774	0.0771588	-33.2786	7.87e-243	1.06e-240	5219	4664	965	1021	ENSMUSG00000035184
Lrrc4b	334.754	-2.56663	0.185606	-13.8284	1.72e-43	2.31e-42	568	486	91	122	ENSMUSG00000047085
Glis3	1910.67	-2.56645	0.0994556	-25.805	7.8e-147	4.98e-145	3114	2880	602	603	ENSMUSG00000052942
Fam84a	99.8444	-2.5566	0.341833	-7.47909	7.48e-14	3.39e-13	154	158	26	38	ENSMUSG00000020607
Ramp2	14361.5	-2.53777	0.0493105	-51.465	1e-300	1e-300	23683	21305	4123	5160	ENSMUSG00000001240
Rph3al	292.439	-2.53766	0.204725	-12.3955	2.77e-35	2.93e-34	492	426	75	115	ENSMUSG00000020847
Zdhhc14	250.465	-2.5376	0.226228	-11.217	3.36e-29	2.97e-28	448	342	63	100	ENSMUSG00000034265
Dync1i1	283.572	-2.53628	0.206446	-12.2855	1.08e-34	1.13e-33	507	387	77	107	ENSMUSG00000029757
Gpr97	2398.06	-2.53445	0.0813642	-31.1494	5.16e-213	5.62e-211	4067	3460	665	891	ENSMUSG00000060470
Pde2a	21684	-2.53393	0.0480719	-52.7111	1e-300	1e-300	37768	30416	6287	7756	ENSMUSG00000030653
Hvcn1	7744.42	-2.52716	0.0554142	-45.605	1e-300	1e-300	12684	11537	2326	2697	ENSMUSG00000064267
Cbfa2t3	2943.56	-2.52188	0.0745039	-33.8489	3.76e-251	5.28e-249	4860	4349	837	1085	ENSMUSG00000006362
St3gal6	186.746	-2.51619	0.259717	-9.6882	3.38e-22	2.29e-21	292	290	47	76	ENSMUSG00000022747
Kank3	7386.52	-2.51581	0.0606139	-41.5055	1e-300	1e-300	12425	10702	2082	2765	ENSMUSG00000042099
Neurl3	13243.4	-2.51454	0.0540428	-46.5288	1e-300	1e-300	21942	19461	4126	4508	ENSMUSG00000047180
Duox2	233.286	-2.51419	0.22111	-11.3708	5.85e-30	5.25e-29	386	343	75	77	ENSMUSG00000068452
Nos2	208.015	-2.50109	0.253229	-9.87682	5.25e-23	3.67e-22	396	261	57	81	ENSMUSG00000020826
Gpr183	95.8111	-2.48954	0.344416	-7.2283	4.89e-13	2.11e-12	173	128	26	38	ENSMUSG00000051212
Tmc3	189.5	-2.48343	0.24686	-10.0601	8.29e-24	5.99e-23	295	293	59	67	ENSMUSG00000038540
Gm10369	132.72	-2.48252	0.32073	-7.74022	9.92e-15	4.73e-14	219	194	52	35	ENSMUSG00000072573
Stox1	187.824	-2.47704	0.257798	-9.60845	7.36e-22	4.91e-21	280	301	53	73	ENSMUSG00000036923
P2rx7	510.795	-2.47619	0.153059	-16.178	7.2e-59	1.43e-57	841	750	145	198	ENSMUSG00000029468
Fabp4	9297.71	-2.47556	0.0469373	-52.7417	1e-300	1e-300	15609	13381	2828	3397	ENSMUSG00000062515
Nod1	2380.87	-2.47362	0.0795194	-31.1071	1.93e-212	2.08e-210	3864	3540	713	884	ENSMUSG00000038058
Stab1	12056.1	-2.46598	0.0609045	-40.4893	1e-300	1e-300	20825	16816	3500	4650	ENSMUSG00000042286
Trim62	1207.94	-2.46118	0.116784	-21.0746	1.36e-98	4.94e-97	1867	1872	357	460	ENSMUSG00000041000
Prelp	464.81	-2.45932	0.157152	-15.6493	3.36e-55	6.07e-54	803	647	145	169	ENSMUSG00000041577
Dach1	165.007	-2.45586	0.262885	-9.34195	9.46e-21	6.01e-20	258	253	48	64	ENSMUSG00000055639
Hsd11b1	221.945	-2.45067	0.223582	-10.9609	5.89e-28	4.96e-27	384	308	67	84	ENSMUSG00000016194
1700020L24Rik	257.492	-2.44327	0.247883	-9.85654	6.42e-23	4.47e-22	393	401	99	74	ENSMUSG00000035085
Spint2	845.873	-2.43682	0.121778	-20.0102	4.48e-89	1.46e-87	1410	1215	282	295	ENSMUSG00000074227
Rtp3	305.479	-2.43621	0.192326	-12.6671	9e-37	1e-35	512	437	89	121	ENSMUSG00000066319
Paqr8	577.411	-2.43505	0.140027	-17.3899	9.84e-68	2.29e-66	975	819	179	217	ENSMUSG00000025931
Il16	152.27	-2.42331	0.267176	-9.07008	1.19e-19	7.24e-19	261	212	49	56	ENSMUSG00000001741
Calml4	1587.6	-2.41706	0.0909199	-26.5845	1.03e-155	7.13e-154	2571	2337	505	594	ENSMUSG00000032246
Pcdhb19	93.2815	-2.41247	0.341426	-7.06585	1.6e-12	6.7e-12	163	127	28	37	ENSMUSG00000043313
Thsd1	2691.05	-2.39589	0.0746166	-32.1093	3.27e-226	3.96e-224	4529	3798	826	1066	ENSMUSG00000031480
Fam167a	366.172	-2.38058	0.176982	-13.4509	3.04e-41	3.83e-40	638	496	120	139	ENSMUSG00000035095
Mxd4	6786.62	-2.3766	0.0624621	-38.0487	1e-300	1e-300	10750	10111	2165	2652	ENSMUSG00000037235
Pcdhb18	297.737	-2.37026	0.196069	-12.0889	1.21e-33	1.22e-32	500	419	88	125	ENSMUSG00000048347
Npr1	12261.3	-2.36663	0.0506447	-46.73	1e-300	1e-300	20166	17591	3842	4928	ENSMUSG00000027931
Celsr1	2703.43	-2.36055	0.0704364	-33.5132	3.1e-246	4.23e-244	4498	3828	885	1050	ENSMUSG00000016028
Apba1	207.874	-2.34855	0.242883	-9.66948	4.06e-22	2.75e-21	309	325	74	75	ENSMUSG00000024897
Aatk	1859.24	-2.34523	0.103549	-22.6485	1.44e-113	6.42e-112	2897	2794	561	789	ENSMUSG00000025375
Cxcr7	2480.81	-2.33173	0.0821993	-28.3668	5.19e-177	4.33e-175	3892	3692	832	972	ENSMUSG00000044337
Tie1	48256.1	-2.31619	0.0454876	-50.9191	1e-300	1e-300	78846	68880	15569	19982	ENSMUSG00000033191
Mmp17	136.035	-2.31063	0.284928	-8.10951	5.08e-16	2.61e-15	207	207	47	53	ENSMUSG00000029436
Sema6a	3175.56	-2.30844	0.0727033	-31.7515	3.03e-221	3.49e-219	5046	4648	1042	1304	ENSMUSG00000019647
Hmcn1	199.9	-2.30823	0.323725	-7.13022	1e-12	4.25e-12	420	205	52	98	ENSMUSG00000066842
Flrt2	15884	-2.30747	0.0480625	-48.0098	1e-300	1e-300	26650	22030	5196	6555	ENSMUSG00000047414
Rarb	947.182	-2.30569	0.139152	-16.5696	1.16e-61	2.43e-60	1437	1445	282	423	ENSMUSG00000017491
Ptger1	1510.78	-2.30382	0.0999109	-23.0587	1.2e-117	5.7e-116	2340	2261	503	615	ENSMUSG00000019464
Igf1	1316.11	-2.29498	0.0949349	-24.1743	4.15e-129	2.21e-127	2180	1844	443	536	ENSMUSG00000020053
Calcrl	30328.5	-2.28992	0.0378105	-60.5631	1e-300	1e-300	49580	43004	10230	12399	ENSMUSG00000059588
Galntl4	2127.09	-2.28626	0.0861053	-26.5519	2.44e-155	1.69e-153	3320	3149	717	873	ENSMUSG00000038296
Prdm8	400.687	-2.28359	0.169164	-13.4992	1.58e-41	2e-40	642	579	127	174	ENSMUSG00000035456
Id2	1585.92	-2.28178	0.0953887	-23.9208	1.86e-126	9.66e-125	2515	2310	570	614	ENSMUSG00000020644
Zfp366	617.84	-2.27766	0.15238	-14.9473	1.62e-50	2.59e-49	1086	809	191	276	ENSMUSG00000050919
Nuak1	7717.39	-2.27409	0.0502455	-45.2595	1e-300	1e-300	12481	11018	2647	3160	ENSMUSG00000020032
Dapk2	1703.23	-2.27107	0.108408	-20.9493	1.9e-97	6.79e-96	2639	2531	529	763	ENSMUSG00000032380
Chst2	3921.18	-2.26547	0.0717603	-31.57	9.54e-219	1.09e-216	6103	5792	1349	1616	ENSMUSG00000033350
Gng11	16395	-2.25871	0.0502511	-44.9484	1e-300	1e-300	26138	23648	5510	6964	ENSMUSG00000032766
Grap	3561.08	-2.25437	0.0628918	-35.8453	2.18e-281	3.72e-279	5826	5003	1237	1473	ENSMUSG00000004837
Pik3r3	5969.92	-2.25428	0.0609371	-36.9935	1.46e-299	2.99e-297	9593	8539	1983	2574	ENSMUSG00000028698
Sp6	125.144	-2.24828	0.294679	-7.62959	2.35e-14	1.1e-13	197	182	48	47	ENSMUSG00000038560
2610019F03Rik	537.905	-2.24495	0.143207	-15.6763	2.2e-55	4.01e-54	867	765	192	219	ENSMUSG00000050052
Chrm3	1215.28	-2.2249	0.10111	-22.0048	2.59e-107	1.06e-105	2033	1656	443	496	ENSMUSG00000046159
Timp3	52278.2	-2.22401	0.0436679	-50.9302	1e-300	1e-300	82698	75335	18689	21751	ENSMUSG00000020044
Abat	140.072	-2.22374	0.280988	-7.91401	2.49e-15	1.23e-14	246	181	46	63	ENSMUSG00000057880
Shroom3	340.288	-2.21932	0.188212	-11.7916	4.31e-32	4.14e-31	513	512	113	152	ENSMUSG00000029381
Epas1	8746.28	-2.21891	0.0471877	-47.0232	1e-300	1e-300	14239	12243	3082	3713	ENSMUSG00000024140
Olfml2a	233.335	-2.21814	0.215149	-10.3098	6.36e-25	4.79e-24	382	325	77	105	ENSMUSG00000046618
Plagl1	1763.55	-2.2175	0.099512	-22.2837	5.31e-110	2.26e-108	2659	2650	626	744	ENSMUSG00000019817
Alox5ap	213.052	-2.21603	0.232566	-9.52859	1.59e-21	1.05e-20	359	288	66	101	ENSMUSG00000060063
Car2	405.901	-2.21236	0.177229	-12.4831	9.24e-36	9.97e-35	601	619	138	179	ENSMUSG00000027562
Igf2	733.487	-2.21005	0.137765	-16.0422	6.48e-58	1.25e-56	1095	1110	255	318	ENSMUSG00000048583
Cd40	1213.12	-2.21002	0.114473	-19.306	4.79e-83	1.4e-81	1818	1829	442	503	ENSMUSG00000017652
Ctnnal1	4485.59	-2.20778	0.062608	-35.2636	2.12e-272	3.43e-270	7102	6433	1628	1873	ENSMUSG00000038816
Igfbp3	645.46	-2.20397	0.149788	-14.7139	5.25e-49	8.05e-48	944	992	232	273	ENSMUSG00000020427
Prkd2	6971.08	-2.19493	0.0575934	-38.1107	1e-300	1e-300	11167	9859	2402	3102	ENSMUSG00000041187
Slc9a3r2	17889.1	-2.18679	0.0550075	-39.7543	1e-300	1e-300	27732	26038	6304	7871	ENSMUSG00000002504
Rp1	607.919	-2.18524	0.136864	-15.9665	2.19e-57	4.2e-56	1023	815	223	258	ENSMUSG00000025900
Samd12	217.993	-2.18494	0.220942	-9.88919	4.64e-23	3.25e-22	365	294	76	97	ENSMUSG00000058656
Vamp5	983.893	-2.18415	0.107394	-20.3378	5.96e-92	2.01e-90	1580	1384	358	421	ENSMUSG00000073002
Disp2	843.3	-2.18338	0.126266	-17.292	5.41e-67	1.25e-65	1416	1134	279	393	ENSMUSG00000040035
Tcn2	4902.98	-2.1815	0.0647754	-33.6779	1.22e-248	1.68e-246	7709	7036	1710	2189	ENSMUSG00000020432
Vegfc	686.181	-2.16044	0.136179	-15.8647	1.11e-56	2.1e-55	1057	999	234	319	ENSMUSG00000031520
Lmtk3	125.57	-2.15439	0.304671	-7.07119	1.54e-12	6.45e-12	185	190	39	63	ENSMUSG00000062044
Gimap8	2569.33	-2.14962	0.0780112	-27.5553	3.82e-167	2.93e-165	4125	3586	894	1189	ENSMUSG00000064262
Nwd1	337.15	-2.14583	0.186349	-11.5151	1.11e-30	1.02e-29	579	437	133	139	ENSMUSG00000048148
Ehd3	2873.06	-2.14157	0.0768453	-27.8686	6.42e-171	5.07e-169	4755	3879	1008	1332	ENSMUSG00000024065
Sox13	2303.32	-2.13599	0.076425	-27.9489	6.81e-172	5.46e-170	3705	3197	826	1053	ENSMUSG00000070643
Stap2	2479.59	-2.13094	0.0812613	-26.2233	1.44e-151	9.62e-150	3797	3601	914	1111	ENSMUSG00000038781
Adamts9	951.731	-2.1289	0.121081	-17.5824	3.36e-69	8.01e-68	1602	1258	327	455	ENSMUSG00000030022
P2ry6	273.738	-2.12449	0.206856	-10.2704	9.58e-25	7.16e-24	436	383	89	137	ENSMUSG00000048779
Zfp521	3494.29	-2.12277	0.0685006	-30.9891	7.56e-211	8.05e-209	5526	4915	1256	1617	ENSMUSG00000024420
Gab3	191.354	-2.11914	0.242943	-8.72277	2.71e-18	1.55e-17	334	242	67	91	ENSMUSG00000032750
Fam131a	585.076	-2.11703	0.137449	-15.4023	1.58e-53	2.75e-52	918	828	214	268	ENSMUSG00000050821
2310057J16Rik	198.059	-2.11593	0.233936	-9.04493	1.5e-19	9.07e-19	297	292	74	89	ENSMUSG00000044433
Plcg2	1834.06	-2.11136	0.0829616	-25.4499	7.08e-143	4.25e-141	2944	2533	712	799	ENSMUSG00000034330
Ephb4	26362.6	-2.11072	0.0476659	-44.2816	1e-300	1e-300	41139	37429	9686	12125	ENSMUSG00000029710
Thsd7a	728.595	-2.10843	0.127592	-16.5249	2.43e-61	5.07e-60	1214	967	287	314	ENSMUSG00000032625
Fam43a	3250.84	-2.10764	0.0652903	-32.2811	1.29e-228	1.57e-226	5226	4481	1205	1487	ENSMUSG00000046546
B930041F14Rik	182.261	-2.10564	0.25556	-8.2393	1.73e-16	9.1e-16	256	283	67	84	ENSMUSG00000074738
Prex1	144.255	-2.10034	0.27369	-7.67414	1.67e-14	7.84e-14	251	182	54	66	ENSMUSG00000039621
Il2rg	1155.31	-2.09888	0.11042	-19.008	1.46e-80	4.14e-79	1975	1487	444	516	ENSMUSG00000031304
Mast1	125.548	-2.09645	0.293164	-7.15114	8.61e-13	3.67e-12	186	186	51	53	ENSMUSG00000053693
Btg2	3228.11	-2.09573	0.0745725	-28.1032	8.95e-174	7.3e-172	4970	4625	1183	1511	ENSMUSG00000020423
Arhgef3	13740.2	-2.09392	0.0433584	-48.2932	1e-300	1e-300	22115	18847	5148	6318	ENSMUSG00000021895
Zfp503	683.964	-2.09098	0.130288	-16.0489	5.81e-58	1.13e-56	1051	980	267	303	ENSMUSG00000039081
Rundc2a	382.431	-2.08654	0.167409	-12.4637	1.18e-35	1.26e-34	613	526	139	182	ENSMUSG00000079738
Rasd1	170.299	-2.07922	0.254784	-8.1607	3.33e-16	1.73e-15	259	246	58	86	ENSMUSG00000049892
Dchs1	6658.32	-2.07878	0.0640742	-32.4433	6.74e-231	8.37e-229	11084	8782	2452	3163	ENSMUSG00000036862
Pip5k1b	549.913	-2.06809	0.143515	-14.4103	4.46e-47	6.56e-46	843	785	219	245	ENSMUSG00000024867
Mrgpre	684.199	-2.06515	0.139031	-14.8539	6.56e-50	1.04e-48	1005	1014	266	313	ENSMUSG00000048965
Glul	6427.18	-2.06368	0.0659191	-31.3062	3.84e-215	4.24e-213	9711	9288	2522	2920	ENSMUSG00000026473
Slc2a9	552.378	-2.06362	0.142614	-14.47	1.87e-47	2.78e-46	920	725	210	259	ENSMUSG00000005107
Inpp4b	860.326	-2.06182	0.115514	-17.8491	2.94e-71	7.23e-70	1398	1159	320	412	ENSMUSG00000037940
Cyyr1	993.613	-2.05979	0.126172	-16.3253	6.52e-60	1.32e-58	1679	1283	348	502	ENSMUSG00000041134
Gimap5	1640.01	-2.05883	0.088323	-23.3103	3.49e-120	1.69e-118	2704	2173	633	762	ENSMUSG00000043505
Tm6sf1	434.725	-2.05755	0.160734	-12.801	1.62e-37	1.84e-36	725	569	161	210	ENSMUSG00000038623
Caskin2	11069.4	-2.05281	0.0580031	-35.3914	2.31e-274	3.82e-272	17031	15693	4139	5331	ENSMUSG00000034471
Fgd5	6664.12	-2.05237	0.0524056	-39.1632	1e-300	1e-300	10809	8968	2576	3113	ENSMUSG00000034037
Plvap	26748.8	-2.0522	0.158895	-12.9154	3.69e-38	4.27e-37	38557	40137	9847	13085	ENSMUSG00000034845
Syn2	247.954	-2.05006	0.204096	-10.0446	9.71e-24	6.98e-23	390	344	95	117	ENSMUSG00000009394
Gm9934	368.77	-2.04787	0.178268	-11.4876	1.52e-30	1.39e-29	560	529	131	186	ENSMUSG00000054061
Tnfrsf11a	315.796	-2.03929	0.183655	-11.1039	1.2e-28	1.04e-27	521	416	120	152	ENSMUSG00000026321
Nid2	4231.27	-2.03495	0.083666	-24.3222	1.14e-130	6.16e-129	6689	5819	1503	2169	ENSMUSG00000021806
Acvrl1	880.455	-2.03373	0.118121	-17.2173	1.97e-66	4.48e-65	1346	1250	330	431	ENSMUSG00000000530
Socs2	423.234	-2.03079	0.15859	-12.8053	1.53e-37	1.74e-36	659	590	162	204	ENSMUSG00000020027
Klk8	173.804	-2.02702	0.246577	-8.22066	2.02e-16	1.06e-15	260	251	71	79	ENSMUSG00000064023
Tpk1	585.604	-2.02483	0.136803	-14.801	1.44e-49	2.25e-48	901	824	233	274	ENSMUSG00000029735
Gimap1	2376.72	-2.02217	0.0725105	-27.888	3.73e-171	2.96e-169	3766	3248	942	1120	ENSMUSG00000090019
Mras	5354.24	-2.016	0.054777	-36.8038	1.61e-296	3.22e-294	8558	7242	2099	2567	ENSMUSG00000032470
Eltd1	4118.23	-2.01167	0.0776242	-25.9155	4.45e-148	2.87e-146	6682	5480	1514	2101	ENSMUSG00000039167
Clic5	19537.1	-2.01106	0.0587727	-34.2175	1.33e-256	1.95e-254	32796	25039	7881	9159	ENSMUSG00000023959
Stfa3	163.698	-2.00693	0.268548	-7.47324	7.82e-14	3.54e-13	293	194	61	83	ENSMUSG00000054905
Arl4d	627.377	-2.00239	0.138009	-14.5092	1.06e-47	1.58e-46	975	870	231	322	ENSMUSG00000034936
Tle2	559.525	-1.99872	0.157626	-12.6801	7.62e-37	8.49e-36	808	828	207	287	ENSMUSG00000034771
Ptprb	16846.6	-1.9986	0.0455647	-43.8628	1e-300	1e-300	26745	22833	6558	8286	ENSMUSG00000020154
Atp1b1	4499.59	-1.99613	0.0601877	-33.1651	3.43e-241	4.56e-239	7092	6136	1860	2093	ENSMUSG00000026576
Coro2b	1747.9	-1.99414	0.0854047	-23.3493	1.4e-120	6.85e-119	2707	2425	682	861	ENSMUSG00000041729
Nckipsd	2076.32	-1.99049	0.0842543	-23.6248	2.14e-123	1.08e-121	3132	2949	829	1005	ENSMUSG00000032598
Rapgef4	2519.65	-1.98523	0.0838417	-23.6784	6.03e-124	3.06e-122	4043	3367	944	1299	ENSMUSG00000049044
Col22a1	161.723	-1.9774	0.266275	-7.42614	1.12e-13	5.02e-13	279	199	58	87	ENSMUSG00000079022
Prickle1	2258.93	-1.97661	0.0759997	-26.0082	4e-149	2.63e-147	3546	3078	889	1125	ENSMUSG00000036158
Tgfbi	224.622	-1.97519	0.21428	-9.21782	3.03e-20	1.89e-19	342	315	91	109	ENSMUSG00000035493
Fam101b	13903.4	-1.96849	0.0418555	-47.0307	1e-300	1e-300	21926	18809	5644	6788	ENSMUSG00000020846
Sec14l2	827.232	-1.96522	0.116184	-16.9148	3.5e-64	7.65e-63	1334	1093	330	412	ENSMUSG00000003585
4632428N05Rik	664.464	-1.96499	0.140124	-14.0233	1.12e-44	1.56e-43	1085	867	245	354	ENSMUSG00000020101
Rbp7	336.355	-1.95987	0.176614	-11.0969	1.3e-28	1.12e-27	533	452	131	172	ENSMUSG00000028996
Fam189a2	3449.37	-1.95951	0.06336	-30.9266	5.24e-210	5.55e-208	5433	4661	1390	1712	ENSMUSG00000071604
Asap3	424.053	-1.95281	0.165172	-11.8229	2.97e-32	2.87e-31	637	599	161	223	ENSMUSG00000036995
Trp53i11	4303.94	-1.94953	0.0780557	-24.9761	1.11e-137	6.47e-136	6835	5753	1627	2285	ENSMUSG00000068735
Lbp	7091.84	-1.94757	0.0590584	-32.9771	1.73e-238	2.22e-236	10774	9891	2839	3587	ENSMUSG00000016024
Tmem51	1657.23	-1.94739	0.0871	-22.358	1.01e-110	4.3e-109	2544	2289	665	836	ENSMUSG00000040616
Kcnj2	230.156	-1.94466	0.254088	-7.6535	1.96e-14	9.16e-14	363	310	71	141	ENSMUSG00000041695
Scn1b	3905.13	-1.94416	0.0647154	-30.0417	2.8e-198	2.79e-196	5967	5412	1582	1960	ENSMUSG00000019194
Sybu	320.568	-1.94287	0.186251	-10.4315	1.78e-25	1.37e-24	487	446	144	145	ENSMUSG00000022340
Mobkl2c	1396.42	-1.93574	0.0990008	-19.5527	3.91e-85	1.18e-83	2138	1928	543	733	ENSMUSG00000028709
Mxd1	768.116	-1.9348	0.122302	-15.8199	2.27e-56	4.25e-55	1160	1073	328	370	ENSMUSG00000001156
Cyth4	2692.01	-1.93004	0.0711072	-27.1426	3.09e-162	2.23e-160	4322	3536	1116	1343	ENSMUSG00000018008
Fchsd2	4944.91	-1.92654	0.0555808	-34.6619	2.95e-263	4.48e-261	7745	6656	2039	2488	ENSMUSG00000030691
Snrk	10641.4	-1.92034	0.0550024	-34.9138	4.59e-267	7.26e-265	16577	14377	4246	5557	ENSMUSG00000038145
Rnf144a	185.253	-1.91515	0.234754	-8.1581	3.4e-16	1.76e-15	294	245	82	88	ENSMUSG00000020642
Ctsh	4004.72	-1.90709	0.0626117	-30.459	9.11e-204	9.37e-202	6143	5472	1650	2058	ENSMUSG00000032359
Kcnq1	292.919	-1.90347	0.193668	-9.82853	8.49e-23	5.88e-22	467	385	112	161	ENSMUSG00000009545
Slc25a45	652.033	-1.89807	0.127915	-14.8385	8.25e-50	1.3e-48	1039	855	276	330	ENSMUSG00000024818
Icam2	8966	-1.89709	0.0516397	-36.7372	1.86e-295	3.59e-293	14371	11683	3753	4591	ENSMUSG00000001029
Epm2a	344.726	-1.89608	0.17307	-10.9556	6.25e-28	5.26e-27	526	472	143	178	ENSMUSG00000055493
Fry	453.245	-1.89354	0.150793	-12.5572	3.63e-36	3.97e-35	710	604	194	228	ENSMUSG00000056602
St8sia4	326.51	-1.89094	0.181524	-10.417	2.07e-25	1.59e-24	506	440	128	178	ENSMUSG00000040710
Abcb9	166.003	-1.88753	0.261229	-7.2256	4.99e-13	2.15e-12	234	243	78	76	ENSMUSG00000029408
Pcdh12	4741.6	-1.88677	0.0627759	-30.0556	1.84e-198	1.85e-196	7444	6295	1933	2514	ENSMUSG00000024440
Ankrd33b	577.33	-1.88625	0.138696	-13.5999	4.01e-42	5.18e-41	906	767	231	311	ENSMUSG00000022237
Abca1	1431.01	-1.88367	0.113268	-16.6301	4.22e-62	8.9e-61	2411	1757	571	776	ENSMUSG00000015243
Rgs7bp	1185.54	-1.88032	0.0998516	-18.8312	4.19e-79	1.16e-77	1884	1550	525	585	ENSMUSG00000021719
Rasip1	9650.61	-1.87731	0.0480738	-39.0505	1e-300	1e-300	15113	12806	4045	5039	ENSMUSG00000044562
6330512M04Rik	793.802	-1.87643	0.11766	-15.9479	2.95e-57	5.61e-56	1205	1086	334	413	ENSMUSG00000045777
Sorbs1	1249.54	-1.87104	0.0949701	-19.7014	2.1e-86	6.5e-85	1956	1655	547	630	ENSMUSG00000025006
Klhl4	19409.9	-1.86844	0.0441158	-42.3531	1e-300	1e-300	30910	25243	8333	10001	ENSMUSG00000025597
Slco2a1	1349.92	-1.86675	0.100713	-18.5353	1.07e-76	2.87e-75	1986	1895	598	675	ENSMUSG00000032548
Gimap6	7851.81	-1.86481	0.0635607	-29.339	3.3e-189	3.1e-187	12578	10139	3211	4249	ENSMUSG00000047867
Thrb	188.115	-1.86375	0.236152	-7.89217	2.97e-15	1.46e-14	284	258	74	105	ENSMUSG00000021779
Faah	377.378	-1.86245	0.166287	-11.2002	4.07e-29	3.58e-28	567	519	166	191	ENSMUSG00000034171
Npnt	488.916	-1.84684	0.151694	-12.1748	4.24e-34	4.33e-33	712	689	212	255	ENSMUSG00000040998
Flt1	9420.73	-1.84355	0.0503692	-36.6007	2.79e-293	5.23e-291	14875	12269	4025	5007	ENSMUSG00000029648
Irf8	906.83	-1.84176	0.108724	-16.9398	2.29e-64	5.02e-63	1410	1199	395	474	ENSMUSG00000041515
Trim44	353.19	-1.83762	0.173887	-10.5679	4.2e-26	3.29e-25	575	444	157	182	ENSMUSG00000027189
Cotl1	1049.98	-1.83666	0.108989	-16.8518	1.02e-63	2.21e-62	1540	1466	455	554	ENSMUSG00000031827
Sdpr	11626.7	-1.8366	0.0508054	-36.1497	3.77e-286	6.73e-284	18569	14927	5044	6136	ENSMUSG00000045954
Slc22a15	544.489	-1.83658	0.138496	-13.2609	3.9e-40	4.76e-39	842	723	232	292	ENSMUSG00000033147
Khk	158.193	-1.83259	0.255439	-7.17429	7.27e-13	3.11e-12	228	224	71	81	ENSMUSG00000029162
Adamts10	2295.42	-1.83225	0.0814705	-22.4897	5.24e-112	2.25e-110	3436	3142	962	1255	ENSMUSG00000024299
Ppp1r16b	7677.23	-1.82801	0.0497523	-36.7421	1.55e-295	3.03e-293	12047	10013	3391	4018	ENSMUSG00000037754
I830012O16Rik	944.859	-1.8259	0.131405	-13.8952	6.77e-44	9.19e-43	1358	1340	375	544	ENSMUSG00000062488
Scnn1a	223.76	-1.82524	0.214101	-8.52514	1.53e-17	8.41e-17	337	304	93	124	ENSMUSG00000030340
L1cam	276.798	-1.81651	0.200163	-9.07512	1.14e-19	6.92e-19	463	335	123	146	ENSMUSG00000031391
Klhl36	331.242	-1.81345	0.192034	-9.44341	3.61e-21	2.33e-20	494	453	127	198	ENSMUSG00000031828
Ptgs1	4266.79	-1.81327	0.0621821	-29.1607	6.11e-187	5.67e-185	6390	5803	1871	2283	ENSMUSG00000047250
Rab27a	1529.23	-1.81	0.089876	-20.1389	3.37e-90	1.12e-88	2434	1954	672	820	ENSMUSG00000032202
Nipal3	391.533	-1.80448	0.163985	-11.0039	3.66e-28	3.12e-27	617	505	166	218	ENSMUSG00000028803
Idua	865.001	-1.80032	0.135395	-13.2968	2.42e-40	2.97e-39	1236	1224	348	505	ENSMUSG00000033540
Trnp1	252.003	-1.79436	0.204509	-8.77399	1.72e-18	9.89e-18	407	315	119	128	ENSMUSG00000056596
Ptpn18	303.805	-1.79218	0.1948	-9.20011	3.58e-20	2.23e-19	447	418	121	180	ENSMUSG00000026126
Mocs1	3535.62	-1.78525	0.0651451	-27.4042	2.44e-165	1.83e-163	5299	4765	1564	1932	ENSMUSG00000064120
Itpkb	5056.54	-1.78183	0.0621644	-28.6631	1.1e-180	9.49e-179	7699	6705	2179	2841	ENSMUSG00000038855
Frmd4b	3748.37	-1.77567	0.0625193	-28.402	1.91e-177	1.62e-175	5843	4843	1670	2056	ENSMUSG00000030064
Nhsl2	428.417	-1.7736	0.165525	-10.715	8.65e-27	6.99e-26	707	519	202	223	ENSMUSG00000079481
Dnase2a	1169.42	-1.76853	0.0977519	-18.092	3.69e-73	9.39e-72	1811	1517	543	621	ENSMUSG00000003812
Abi3	3298.72	-1.76431	0.0707355	-24.9423	2.59e-137	1.49e-135	4943	4419	1436	1869	ENSMUSG00000018381
Ctsf	222.223	-1.76174	0.211985	-8.31067	9.52e-17	5.06e-16	331	299	103	119	ENSMUSG00000083282
Iqgap2	230.668	-1.75864	0.209816	-8.38184	5.21e-17	2.81e-16	368	289	107	124	ENSMUSG00000021676
Fli1	3552.39	-1.75682	0.0626011	-28.0637	2.72e-173	2.2e-171	5512	4583	1632	1930	ENSMUSG00000016087
Card10	4464.77	-1.74431	0.0743596	-23.4578	1.1e-121	5.43e-120	6459	6142	1959	2564	ENSMUSG00000033170
Ralgapa2	8665.47	-1.74359	0.0493461	-35.334	1.77e-273	2.89e-271	13483	11100	4010	4740	ENSMUSG00000037110
Neurl1b	1950.82	-1.74057	0.0814852	-21.3606	3.11e-101	1.18e-99	2890	2621	921	1049	ENSMUSG00000034413
Csgalnact1	2098.84	-1.73971	0.0802958	-21.6662	4.27e-104	1.69e-102	3316	2642	961	1165	ENSMUSG00000036356
Arhgap27	3047.35	-1.73826	0.0737666	-23.5643	8.96e-123	4.5e-121	4434	4162	1387	1702	ENSMUSG00000034255
4921517L17Rik	259.641	-1.73603	0.200975	-8.63803	5.72e-18	3.21e-17	375	357	114	150	ENSMUSG00000038085
Mtss1	10386.4	-1.72846	0.0476871	-36.2459	1.15e-287	2.09e-285	15875	13487	4706	5889	ENSMUSG00000022353
Reep1	2351.87	-1.72794	0.0784099	-22.0372	1.27e-107	5.22e-106	3717	2947	1112	1281	ENSMUSG00000052852
Prcp	23461.1	-1.72737	0.0425522	-40.5942	1e-300	1e-300	36459	29935	10804	13116	ENSMUSG00000061119
Egfl7	30733.2	-1.72736	0.0484698	-35.6378	3.65e-278	6.15e-276	45487	41167	13820	17574	ENSMUSG00000026921
Tcfeb	706.846	-1.72329	0.132369	-13.0188	9.57e-39	1.13e-37	1008	978	345	374	ENSMUSG00000023990
H2-K1	213.357	-1.72322	0.222653	-7.73947	9.98e-15	4.76e-14	299	300	97	121	ENSMUSG00000061232
Nefl	692.949	-1.72191	0.14484	-11.8884	1.36e-32	1.33e-31	1163	808	333	374	ENSMUSG00000022055
Fam117a	569.376	-1.71456	0.13745	-12.4741	1.03e-35	1.11e-34	858	747	252	334	ENSMUSG00000038893
Gm5617	313.076	-1.71295	0.185024	-9.25798	2.08e-20	1.31e-19	443	435	148	173	ENSMUSG00000042293
Fgfbp3	283.048	-1.71086	0.192975	-8.86571	7.6e-19	4.44e-18	405	389	138	152	ENSMUSG00000047632
Fabp5	18451.2	-1.70902	0.0495591	-34.4846	1.37e-260	2.05e-258	27486	24416	8970	9955	ENSMUSG00000027533
Tcp11l2	987.342	-1.70874	0.10436	-16.3735	2.96e-60	6.05e-59	1509	1274	456	561	ENSMUSG00000020034
Dlc1	5633.94	-1.70864	0.0542323	-31.5059	7.22e-218	8.15e-216	8553	7319	2588	3218	ENSMUSG00000031523
Serpinb8	2833.65	-1.7042	0.0668773	-25.4825	3.08e-143	1.87e-141	4258	3713	1329	1594	ENSMUSG00000026315
Olfm2	1739.68	-1.70007	0.119063	-14.2787	2.97e-46	4.26e-45	2333	2519	769	1037	ENSMUSG00000032172
Adarb1	5718.37	-1.70003	0.054035	-31.4616	2.91e-217	3.24e-215	8509	7555	2679	3234	ENSMUSG00000020262
Tiam1	1915.42	-1.69791	0.0814366	-20.8495	1.54e-96	5.45e-95	2873	2508	938	1039	ENSMUSG00000002489
Zfpm1	5020.37	-1.69729	0.0659327	-25.7428	3.88e-146	2.45e-144	7221	6841	2369	2827	ENSMUSG00000049577
F2rl3	1837.4	-1.69695	0.083242	-20.3858	2.24e-92	7.6e-91	2688	2465	860	1043	ENSMUSG00000050147
AC122193.1	9624.61	-1.69519	0.0586683	-28.8945	1.4e-183	1.23e-181	15268	11881	4599	5368	ENSMUSG00000090698
Fzd9	848.678	-1.69431	0.112693	-15.0347	4.35e-51	7.09e-50	1312	1077	395	486	ENSMUSG00000049551
Shank3	12745.4	-1.69239	0.0517309	-32.7152	9.49e-235	1.21e-232	19068	16711	5791	7479	ENSMUSG00000022623
Rapgef5	7781.17	-1.68988	0.0548469	-30.8109	1.87e-208	1.97e-206	12123	9779	3620	4479	ENSMUSG00000041992
Fam102a	895.981	-1.68201	0.120729	-13.9321	4.04e-44	5.52e-43	1264	1237	410	527	ENSMUSG00000039157
Pcdhb17	347.35	-1.68162	0.177215	-9.48919	2.33e-21	1.52e-20	499	472	154	210	ENSMUSG00000046387
A930001N09Rik	1538.55	-1.67696	0.0898176	-18.6707	8.57e-78	2.33e-76	2333	1981	700	915	ENSMUSG00000048249
Zfp784	201.518	-1.67652	0.225992	-7.41849	1.18e-13	5.3e-13	297	267	88	124	ENSMUSG00000043290
Dll4	1754.13	-1.67369	0.0970004	-17.2545	1.04e-66	2.37e-65	2699	2223	768	1082	ENSMUSG00000027314
Rbms3	1681.29	-1.66911	0.0942054	-17.7178	3.06e-70	7.44e-69	2390	2296	779	991	ENSMUSG00000039607
Selp	1353.25	-1.6603	0.10201	-16.2758	1.46e-59	2.94e-58	2087	1703	604	832	ENSMUSG00000026580
Rnf215	1760.17	-1.66021	0.0889023	-18.6745	7.98e-78	2.17e-76	2516	2384	857	999	ENSMUSG00000003581
Erg	9494.72	-1.65323	0.0569844	-29.012	4.64e-185	4.2e-183	14648	11909	4403	5690	ENSMUSG00000040732
P2ry2	3625.88	-1.6516	0.0609915	-27.0792	1.73e-161	1.25e-159	5410	4702	1766	2077	ENSMUSG00000032860
Rapgef3	5940.14	-1.64763	0.0627691	-26.249	7.34e-152	4.94e-150	8590	7930	2780	3548	ENSMUSG00000022469
Jarid2	1983.67	-1.64512	0.0776553	-21.1849	1.32e-99	4.87e-98	3016	2519	949	1164	ENSMUSG00000038518
Exoc3l	5923.03	-1.63885	0.0614153	-26.6847	7.09e-157	5e-155	8838	7651	2741	3606	ENSMUSG00000043251
Gimap4	5686.16	-1.63672	0.0669455	-24.4486	5.21e-132	2.86e-130	8710	7146	2611	3494	ENSMUSG00000054435
Slc12a7	5513.07	-1.63094	0.0542639	-30.0558	1.84e-198	1.85e-196	8119	7192	2711	3196	ENSMUSG00000017756
Slc16a11	305.548	-1.63027	0.18178	-8.96835	3.01e-19	1.79e-18	475	377	148	180	ENSMUSG00000040938
Pqlc1	2232.49	-1.62543	0.0735161	-22.1099	2.54e-108	1.06e-106	3295	2901	1094	1306	ENSMUSG00000034006
Lrch1	2601.38	-1.61955	0.0703282	-23.0285	2.42e-117	1.14e-115	3868	3350	1248	1562	ENSMUSG00000068015
Sh2d3c	7532.6	-1.61906	0.0567937	-28.5077	9.4e-179	8.06e-177	11012	9860	3568	4580	ENSMUSG00000059013
Nfat5	13895	-1.61755	0.065708	-24.6173	8.26e-134	4.61e-132	21590	17081	6417	8662	ENSMUSG00000003847
Fam171a2	2190.1	-1.61445	0.0840656	-19.2046	3.38e-82	9.83e-81	3094	2955	1063	1307	ENSMUSG00000034685
Pros1	4779.71	-1.61414	0.0555484	-29.0582	1.21e-185	1.1e-183	7190	6071	2341	2831	ENSMUSG00000022912
Shroom2	2438.23	-1.61223	0.0713306	-22.6022	4.12e-113	1.82e-111	3692	3074	1196	1445	ENSMUSG00000045180
Kalrn	424.198	-1.60977	0.158499	-10.1564	3.1e-24	2.29e-23	606	566	200	261	ENSMUSG00000061751
Vwa1	348.302	-1.60969	0.202668	-7.94253	1.98e-15	9.86e-15	464	494	148	233	ENSMUSG00000042116
Rgmb	2004.36	-1.60267	0.0806175	-19.88	6.07e-88	1.93e-86	2880	2652	995	1185	ENSMUSG00000048027
Plekhg5	3189.82	-1.60084	0.0750983	-21.3166	7.96e-101	3.02e-99	4619	4189	1499	1988	ENSMUSG00000039713
Rnf130	3038.04	-1.60019	0.0672741	-23.7861	4.65e-125	2.4e-123	4485	3912	1551	1752	ENSMUSG00000020376
Ccdc88c	1620.94	-1.59917	0.089396	-17.8886	1.45e-71	3.59e-70	2456	2034	766	1007	ENSMUSG00000021182
Mtss1l	4834.39	-1.5976	0.0624238	-25.5928	1.84e-144	1.13e-142	6967	6369	2342	2941	ENSMUSG00000033763
Nynrin	1763.93	-1.5913	0.080992	-19.6476	6.06e-86	1.86e-84	2635	2239	864	1069	ENSMUSG00000075592
Fam53b	5819.38	-1.59017	0.0523088	-30.3996	5.55e-203	5.67e-201	8716	7363	2881	3496	ENSMUSG00000030956
Psd	234.701	-1.58707	0.21387	-7.42074	1.16e-13	5.22e-13	320	324	112	146	ENSMUSG00000037126
Hoxd4	525.434	-1.57855	0.146021	-10.8105	3.07e-27	2.53e-26	789	661	243	339	ENSMUSG00000042464
Prkch	9110.66	-1.57786	0.0463563	-34.0377	6.17e-254	8.74e-252	13658	11466	4582	5459	ENSMUSG00000021108
Ets2	24655.6	-1.5768	0.052204	-30.2046	2.06e-200	2.09e-198	38300	29870	12415	14772	ENSMUSG00000022895
Cdc14a	1301.11	-1.57466	0.0919514	-17.1249	9.68e-66	2.18e-64	1899	1680	656	780	ENSMUSG00000033502
Trib2	2151.87	-1.57418	0.0741016	-21.2436	3.78e-100	1.41e-98	3190	2736	1071	1307	ENSMUSG00000020601
Chn2	2862.43	-1.5696	0.0672234	-23.3491	1.41e-120	6.86e-119	4286	3597	1422	1750	ENSMUSG00000004633
Mdga2	236.502	-1.56944	0.202648	-7.74469	9.58e-15	4.58e-14	352	299	118	144	ENSMUSG00000034912
Rilp	281.26	-1.56296	0.186971	-8.3594	6.3e-17	3.38e-16	415	358	138	175	ENSMUSG00000038195
ENSMUSG00000078933	238.059	-1.56013	0.217014	-7.18907	6.52e-13	2.8e-12	321	329	111	155	ENSMUSG00000078933
Atp13a2	3317.11	-1.55878	0.0817184	-19.0751	4.07e-81	1.16e-79	4558	4504	1648	2049	ENSMUSG00000036622
Kifc3	3550.55	-1.55324	0.0871183	-17.8291	4.2e-71	1.03e-69	4847	4840	1716	2262	ENSMUSG00000031788
Tbc1d2	2271.1	-1.55184	0.075519	-20.5489	7.87e-94	2.73e-92	3255	2961	1153	1384	ENSMUSG00000039813
Arrb1	15917.5	-1.54946	0.0414364	-37.3936	1e-300	1e-300	23732	19943	8168	9627	ENSMUSG00000018909
Abcd1	1127.91	-1.54829	0.0988053	-15.6701	2.42e-55	4.41e-54	1640	1448	590	670	ENSMUSG00000031378
Cdc42ep2	1159.79	-1.54555	0.0983529	-15.7143	1.21e-55	2.22e-54	1715	1464	571	732	ENSMUSG00000045664
Sirpa	14967.1	-1.53925	0.0551341	-27.9183	1.6e-171	1.28e-169	23115	17998	7608	9234	ENSMUSG00000037902
Btg1	14455.2	-1.53889	0.0418673	-36.7564	9.2e-296	1.82e-293	21455	18127	7356	8910	ENSMUSG00000036478
Hist3h2a	762.36	-1.53697	0.12838	-11.972	4.98e-33	4.91e-32	1038	1036	389	469	ENSMUSG00000078851
Mcam	15338.5	-1.53674	0.0502222	-30.5989	1.27e-205	1.32e-203	22771	19218	7564	9760	ENSMUSG00000032135
Tctn3	1639.5	-1.53075	0.0932394	-16.4174	1.43e-60	2.95e-59	2271	2190	836	1016	ENSMUSG00000025008
Ctsd	173026	-1.52969	0.0396854	-38.5455	1e-300	1e-300	248581	223321	87903	107837	ENSMUSG00000007891
Fam55d	482.033	-1.52967	0.151433	-10.1013	5.45e-24	3.97e-23	742	580	234	313	ENSMUSG00000044229
Chst15	1343.29	-1.52938	0.0899605	-17.0006	8.13e-65	1.8e-63	1982	1689	686	833	ENSMUSG00000030930
Hist1h1c	2089.46	-1.52853	0.199972	-7.64374	2.11e-14	9.87e-14	2657	2992	1034	1336	ENSMUSG00000036181
Map3k11	10229.5	-1.52726	0.0516612	-29.563	4.47e-192	4.28e-190	14650	13234	5149	6445	ENSMUSG00000004054
Pdk2	372.004	-1.52532	0.164317	-9.28278	1.65e-20	1.04e-19	528	485	193	228	ENSMUSG00000038967
Tinagl1	36858.2	-1.51975	0.0474058	-32.0582	1.69e-225	2.01e-223	52070	48166	18842	23062	ENSMUSG00000028776
5031425E22Rik	833.16	-1.51231	0.116852	-12.9421	2.6e-38	3.02e-37	1162	1099	436	513	ENSMUSG00000073147
Rab4a	752.419	-1.51211	0.121862	-12.4084	2.35e-35	2.5e-34	1128	924	412	443	ENSMUSG00000019478
Arl4a	2382.44	-1.51071	0.0856891	-17.6302	1.44e-69	3.47e-68	3277	3181	1205	1518	ENSMUSG00000047446
Appl2	3225.4	-1.50589	0.0732459	-20.5594	6.35e-94	2.21e-92	4746	4034	1586	2119	ENSMUSG00000020263
Camk4	358.834	-1.50485	0.169276	-8.88996	6.11e-19	3.59e-18	545	434	179	233	ENSMUSG00000038128
Gcnt2	983.318	-1.50404	0.121735	-12.355	4.58e-35	4.82e-34	1327	1331	540	581	ENSMUSG00000021360
Arhgap26	762.296	-1.50112	0.118315	-12.6875	6.94e-37	7.74e-36	1078	989	397	477	ENSMUSG00000036452
Sh2b3	11705.3	-1.49174	0.0451756	-33.0209	4.07e-239	5.32e-237	16841	14887	6086	7410	ENSMUSG00000042594
C2cd2	3170.18	-1.49036	0.0634553	-23.4868	5.57e-122	2.77e-120	4630	3970	1680	1973	ENSMUSG00000045975
Prr5l	1641.27	-1.4892	0.0825894	-18.0314	1.11e-72	2.78e-71	2404	2049	853	1042	ENSMUSG00000032841
Tspan12	3677.15	-1.48814	0.0678324	-21.9384	1.12e-106	4.5e-105	5182	4765	1883	2369	ENSMUSG00000029669
Bcl6b	16291.4	-1.48701	0.0478612	-31.0692	6.28e-212	6.74e-210	24318	19930	8363	10492	ENSMUSG00000000317
Ahr	3377.63	-1.48592	0.0705237	-21.0699	1.5e-98	5.44e-97	4831	4313	1697	2219	ENSMUSG00000019256
Sh3glb2	4503.81	-1.48425	0.0760336	-19.521	7.28e-85	2.18e-83	6105	6035	2349	2863	ENSMUSG00000026860
Ndrg3	5584.91	-1.48395	0.0546352	-27.161	1.88e-162	1.36e-160	8288	6866	2908	3559	ENSMUSG00000027634
Ypel2	2152.23	-1.48258	0.0768764	-19.2852	7.15e-83	2.09e-81	3218	2624	1115	1380	ENSMUSG00000018427
Slfn2	1451.3	-1.48082	0.112225	-13.1951	9.36e-40	1.13e-38	1981	1932	699	993	ENSMUSG00000072620
Cd38	2298.44	-1.48081	0.0778091	-19.0314	9.38e-81	2.66e-79	3372	2857	1157	1515	ENSMUSG00000029084
Ctns	1533.47	-1.48022	0.0894589	-16.5464	1.7e-61	3.57e-60	2156	1986	795	984	ENSMUSG00000005949
Tcf7l1	1481.46	-1.47794	0.0941684	-15.6947	1.64e-55	3.02e-54	2054	1942	766	955	ENSMUSG00000055799
Ppp1r3d	290.422	-1.47384	0.183964	-8.01159	1.13e-15	5.7e-15	411	373	151	187	ENSMUSG00000049999
Map3k1	1999.12	-1.47327	0.0784982	-18.7682	1.38e-78	3.78e-77	2970	2444	1083	1239	ENSMUSG00000021754
Ndufa8	11147.1	-1.47211	0.0603898	-24.3768	3.01e-131	1.64e-129	15305	14706	5879	7098	ENSMUSG00000026895
Hr	341.983	-1.47146	0.186533	-7.88847	3.06e-15	1.5e-14	454	465	167	233	ENSMUSG00000022096
Hoxd3	370.834	-1.46781	0.170292	-8.61941	6.73e-18	3.76e-17	536	466	180	255	ENSMUSG00000079277
Ace	427.588	-1.46711	0.156135	-9.39643	5.64e-21	3.62e-20	625	531	213	288	ENSMUSG00000020681
Ubash3b	650.2	-1.46695	0.137997	-10.6303	2.15e-26	1.71e-25	1023	744	347	412	ENSMUSG00000032020
Ppm1h	992.433	-1.4662	0.11153	-13.1462	1.79e-39	2.15e-38	1403	1271	562	591	ENSMUSG00000034613
Arrdc2	686.447	-1.46559	0.12396	-11.8231	2.97e-32	2.87e-31	963	886	367	434	ENSMUSG00000002910
Ifit3	2446.37	-1.46492	0.0951566	-15.3948	1.77e-53	3.08e-52	3270	3297	1240	1627	ENSMUSG00000074896
Slc24a1	299.365	-1.4646	0.185413	-7.89911	2.81e-15	1.38e-14	462	350	159	191	ENSMUSG00000034452
ENSMUSG00000046556	1997.92	-1.46019	0.0795181	-18.3629	2.6e-75	6.81e-74	2841	2540	1098	1236	ENSMUSG00000046556
Klrg2	363.41	-1.45918	0.164327	-8.87971	6.7e-19	3.93e-18	527	453	199	226	ENSMUSG00000071537
Vash1	384.135	-1.45896	0.204098	-7.14832	8.78e-13	3.74e-12	616	429	170	286	ENSMUSG00000021256
Mx2	1167.97	-1.45619	0.135563	-10.7417	6.48e-27	5.27e-26	1477	1642	586	790	ENSMUSG00000023341
Gngt2	586.939	-1.45538	0.134505	-10.8203	2.76e-27	2.27e-26	877	709	301	390	ENSMUSG00000038811
Fam65a	14794.3	-1.4529	0.0415259	-34.9879	3.44e-268	5.49e-266	21631	18254	7882	9512	ENSMUSG00000038604
Stc2	3226.6	-1.44996	0.0637648	-22.7392	1.83e-114	8.2e-113	4649	4035	1759	2034	ENSMUSG00000020303
AC115069.1	9788.33	-1.44908	0.0631562	-22.9444	1.68e-116	7.72e-115	14997	11472	5137	6411	ENSMUSG00000090958
Pik3cg	1099.92	-1.44769	0.108443	-13.3498	1.19e-40	1.48e-39	1681	1291	614	679	ENSMUSG00000020573
Ebf4	560.191	-1.44672	0.141263	-10.2414	1.29e-24	9.64e-24	781	723	282	381	ENSMUSG00000053552
She	12177.9	-1.44424	0.04273	-33.7993	2.02e-250	2.81e-248	17710	15058	6591	7777	ENSMUSG00000046280
Jam3	5380.98	-1.43808	0.0714949	-20.1145	5.51e-90	1.82e-88	8269	6258	2834	3551	ENSMUSG00000031990
Lnx2	1937.35	-1.43644	0.082478	-17.416	6.24e-68	1.46e-66	2723	2471	1010	1291	ENSMUSG00000016520
Dbp	718.922	-1.4331	0.141592	-10.1214	4.44e-24	3.25e-23	968	953	351	508	ENSMUSG00000059824
Fat4	1819.23	-1.43303	0.0898024	-15.9576	2.52e-57	4.82e-56	2607	2275	918	1252	ENSMUSG00000046743
Cd55	1909.63	-1.4312	0.0811349	-17.6398	1.22e-69	2.94e-68	2849	2288	1025	1246	ENSMUSG00000026399
X99384	3732.07	-1.42999	0.0644035	-22.2036	3.17e-109	1.34e-107	5411	4606	1949	2500	ENSMUSG00000020092
Aplp1	574.197	-1.42988	0.139474	-10.2519	1.16e-24	8.65e-24	793	743	294	391	ENSMUSG00000006651
Man1c1	4404.57	-1.42784	0.0661806	-21.575	3.09e-103	1.21e-101	6223	5572	2280	2980	ENSMUSG00000037306
Spef1	337.729	-1.4272	0.181133	-7.87928	3.29e-15	1.62e-14	458	444	169	235	ENSMUSG00000027329
Rasgrp3	12532	-1.42537	0.0567989	-25.0951	5.63e-139	3.33e-137	18976	14742	6735	8214	ENSMUSG00000071042
Sbk1	663.825	-1.42509	0.142947	-9.9694	2.07e-23	1.47e-22	861	905	358	433	ENSMUSG00000042978
Prrg2	889.214	-1.42378	0.117995	-12.0665	1.59e-33	1.59e-32	1234	1143	452	613	ENSMUSG00000007837
Plcb1	2087.05	-1.42143	0.0753617	-18.8614	2.37e-79	6.59e-78	3041	2554	1118	1377	ENSMUSG00000051177
Robo4	5223.22	-1.41804	0.07168	-19.7829	4.18e-87	1.31e-85	7662	6341	2652	3630	ENSMUSG00000032125
Lmo7	5643.38	-1.41747	0.0675529	-20.9832	9.35e-98	3.36e-96	8606	6565	3069	3686	ENSMUSG00000033060
Rassf3	9448.41	-1.41671	0.053894	-26.2869	2.71e-152	1.84e-150	14098	11254	5231	6066	ENSMUSG00000025795
Dusp6	5771.51	-1.4166	0.0708377	-19.9979	5.75e-89	1.86e-87	7788	7584	3074	3846	ENSMUSG00000019960
H2-T23	1959.63	-1.41484	0.0995564	-14.2115	7.78e-46	1.11e-44	2604	2609	1015	1341	ENSMUSG00000067212
Cdh5	4744.45	-1.41336	0.0549823	-25.7058	1.01e-145	6.3e-144	6845	5846	2576	3115	ENSMUSG00000031871
Arhgap31	8795.13	-1.41223	0.0511162	-27.6279	5.15e-168	3.96e-166	13021	10546	4821	5729	ENSMUSG00000022799
Gse1	699.488	-1.41221	0.122122	-11.5639	6.28e-31	5.81e-30	994	875	369	472	ENSMUSG00000031822
Plod1	4607.54	-1.41085	0.061183	-23.0596	1.18e-117	5.6e-116	6465	5830	2456	3085	ENSMUSG00000019055
Sntb2	4318.08	-1.41074	0.0715914	-19.7054	1.94e-86	6.01e-85	6578	5015	2388	2793	ENSMUSG00000041308
Sema3a	3959.13	-1.41009	0.0652611	-21.6069	1.55e-103	6.08e-102	5915	4697	2171	2584	ENSMUSG00000028883
Csad	1790.67	-1.40976	0.084536	-16.6764	1.95e-62	4.13e-61	2513	2265	944	1212	ENSMUSG00000023044
Nova2	1723.9	-1.40757	0.0891841	-15.7828	4.09e-56	7.64e-55	2608	2015	949	1124	ENSMUSG00000030411
Tecpr1	5527.27	-1.40631	0.0612007	-22.9787	7.62e-117	3.55e-115	7618	7099	3008	3645	ENSMUSG00000066621
Pde8a	2239.1	-1.3991	0.0734909	-19.0377	8.31e-81	2.37e-79	3158	2806	1242	1460	ENSMUSG00000025584
Gfod2	1277.37	-1.39814	0.092316	-15.1451	8.16e-52	1.35e-50	1842	1565	719	822	ENSMUSG00000013150
Snx32	526.162	-1.39241	0.150925	-9.2258	2.81e-20	1.76e-19	716	681	266	375	ENSMUSG00000056185
Cables1	772.83	-1.39204	0.116838	-11.9142	9.98e-33	9.77e-32	1074	980	422	515	ENSMUSG00000040957
Ostm1	2080.44	-1.39193	0.0766859	-18.151	1.26e-73	3.24e-72	2919	2613	1168	1350	ENSMUSG00000038280
Pdcd4	1692.2	-1.39035	0.0835794	-16.6351	3.88e-62	8.23e-61	2413	2092	905	1152	ENSMUSG00000024975
Serinc5	745.319	-1.38729	0.125149	-11.0851	1.48e-28	1.28e-27	1030	949	387	522	ENSMUSG00000021703
Hfe	737.398	-1.3762	0.118347	-11.6285	2.95e-31	2.76e-30	1036	920	401	501	ENSMUSG00000006611
Gdpd5	1221.66	-1.37549	0.105042	-13.0947	3.53e-39	4.19e-38	1662	1571	644	854	ENSMUSG00000035314
Crlf2	1408.55	-1.37414	0.0959843	-14.3163	1.73e-46	2.5e-45	1905	1819	789	932	ENSMUSG00000033467
Nrp1	11054.7	-1.37008	0.0473285	-28.9483	2.95e-184	2.62e-182	15502	13781	6069	7493	ENSMUSG00000025810
Eng	21973.6	-1.36918	0.0472554	-28.974	1.4e-184	1.25e-182	30259	27856	12308	14620	ENSMUSG00000026814
Tgfbr3	1514.25	-1.36701	0.0918531	-14.8826	4.27e-50	6.78e-49	2089	1916	813	1050	ENSMUSG00000029287
Trp53inp1	982.746	-1.36644	0.106879	-12.785	1.99e-37	2.26e-36	1363	1237	530	679	ENSMUSG00000028211
Rundc3a	515.197	-1.36597	0.139176	-9.81471	9.73e-23	6.73e-22	718	645	291	341	ENSMUSG00000006575
Znfx1	7314.67	-1.36573	0.0549278	-24.8642	1.82e-136	1.04e-134	10107	9233	4033	4958	ENSMUSG00000039501
Filip1	696.46	-1.36505	0.132371	-10.3123	6.2e-25	4.67e-24	1043	810	363	497	ENSMUSG00000034898
Tspan14	6915.3	-1.36453	0.0491937	-27.738	2.43e-169	1.89e-167	9917	8412	3902	4590	ENSMUSG00000037824
Ier5	3644.11	-1.36408	0.0636691	-21.4245	7.9e-102	3.04e-100	5055	4580	2026	2454	ENSMUSG00000056708
Arhgef15	10320.7	-1.36358	0.0544536	-25.0411	2.18e-138	1.28e-136	14706	12635	5526	7206	ENSMUSG00000052921
Ophn1	1384.53	-1.35589	0.0892008	-15.2004	3.51e-52	5.91e-51	2002	1664	790	917	ENSMUSG00000031214
Stard8	2720.1	-1.35507	0.0737148	-18.3826	1.81e-75	4.76e-74	3834	3356	1460	1909	ENSMUSG00000031216
Tmem180	863.768	-1.35368	0.113603	-11.9159	9.78e-33	9.59e-32	1184	1094	471	598	ENSMUSG00000025227
Man1a	9200.95	-1.35062	0.0673732	-20.0468	2.15e-89	7.04e-88	13954	10479	5306	6058	ENSMUSG00000003746
Rgs3	5105.86	-1.34923	0.0567976	-23.755	9.76e-125	5e-123	7092	6373	2854	3471	ENSMUSG00000059810
Sele	1282.66	-1.34866	0.0910399	-14.814	1.19e-49	1.86e-48	1816	1571	720	869	ENSMUSG00000026582
Myct1	3910.41	-1.34302	0.0621893	-21.5957	1.97e-103	7.73e-102	5634	4693	2274	2573	ENSMUSG00000046916
Rps6ka1	1974.08	-1.34246	0.0771213	-17.4071	7.29e-68	1.7e-66	2792	2415	1093	1363	ENSMUSG00000003644
Ap3m2	916.168	-1.34179	0.107462	-12.4862	8.88e-36	9.59e-35	1334	1087	524	614	ENSMUSG00000031539
Gpr146	4412.81	-1.34124	0.0586046	-22.8862	6.38e-116	2.89e-114	6159	5466	2460	3031	ENSMUSG00000044197
Dusp3	13009.4	-1.34	0.049978	-26.8117	2.36e-158	1.67e-156	19012	15367	7522	8634	ENSMUSG00000003518
Grasp	4989.35	-1.3391	0.0583587	-22.9459	1.62e-116	7.47e-115	6902	6228	2784	3431	ENSMUSG00000000531
Sema6d	3968.35	-1.3384	0.0686329	-19.5009	1.08e-84	3.22e-83	5639	4825	2130	2830	ENSMUSG00000027200
N4bp3	5007.3	-1.33774	0.0661288	-20.2294	5.4e-91	1.81e-89	6843	6320	2730	3523	ENSMUSG00000001053
Rnf167	1659.47	-1.3362	0.0833333	-16.0344	7.35e-58	1.42e-56	2298	2067	939	1129	ENSMUSG00000040746
Etnk1	10300.5	-1.33419	0.0444593	-30.0094	7.41e-198	7.27e-196	14531	12588	5904	6936	ENSMUSG00000030275
Lats2	4784.05	-1.33039	0.0601704	-22.1104	2.51e-108	1.05e-106	6566	5995	2759	3213	ENSMUSG00000021959
Sash1	4854.19	-1.32941	0.0572607	-23.2167	3.09e-119	1.49e-117	7014	5779	2730	3346	ENSMUSG00000015305
Acacb	770.882	-1.32825	0.121162	-10.9626	5.78e-28	4.88e-27	1131	903	418	550	ENSMUSG00000042010
Taok2	8071.55	-1.3267	0.0483509	-27.4391	9.38e-166	7.08e-164	11498	9741	4534	5584	ENSMUSG00000059981
Gramd1a	5092.59	-1.32374	0.0625842	-21.1514	2.68e-99	9.81e-98	7058	6309	2790	3615	ENSMUSG00000001248
Txndc16	1224.93	-1.32109	0.0987207	-13.3821	7.69e-41	9.6e-40	1733	1484	739	793	ENSMUSG00000021830
Pgpep1	1987.85	-1.31965	0.0886986	-14.8779	4.59e-50	7.26e-49	2642	2556	1111	1390	ENSMUSG00000056204
Pkn1	4686.47	-1.3196	0.0565934	-23.3172	2.97e-120	1.44e-118	6561	5739	2639	3256	ENSMUSG00000057672
Tlr3	1574.6	-1.31954	0.0842116	-15.6693	2.45e-55	4.46e-54	2189	1941	909	1068	ENSMUSG00000031639
Sema3f	9787.63	-1.31874	0.0576756	-22.8647	1.04e-115	4.7e-114	13422	12223	5380	6962	ENSMUSG00000034684
Flt4	7440.75	-1.31831	0.0642361	-20.5229	1.35e-93	4.66e-92	9956	9503	4157	5215	ENSMUSG00000020357
Mid2	3002.44	-1.31473	0.0651837	-20.1697	1.81e-90	6.02e-89	4238	3640	1694	2092	ENSMUSG00000000266
Tnxb	790.769	-1.31437	0.128617	-10.2192	1.63e-24	1.21e-23	1209	878	465	530	ENSMUSG00000033327
Epb4.9	1226.18	-1.3141	0.0964452	-13.6253	2.83e-42	3.68e-41	1692	1520	681	867	ENSMUSG00000022099
Bahcc1	1980.38	-1.31088	0.0777901	-16.8515	1.02e-63	2.22e-62	2760	2428	1111	1392	ENSMUSG00000039741
Cyp26b1	432.629	-1.30985	0.152563	-8.58563	9.03e-18	5.03e-17	615	520	237	311	ENSMUSG00000063415
Hyal2	5965.96	-1.30981	0.0543326	-24.1073	2.09e-128	1.11e-126	8343	7286	3347	4199	ENSMUSG00000010047
Pbx1	1320.85	-1.30927	0.0902074	-14.514	9.87e-48	1.47e-46	1886	1579	755	914	ENSMUSG00000052534
Nr2f2	7394.83	-1.30856	0.0492966	-26.5446	2.97e-155	2.04e-153	10302	9059	4217	5131	ENSMUSG00000030551
Traf5	545.033	-1.30827	0.139423	-9.38344	6.39e-21	4.09e-20	749	677	297	394	ENSMUSG00000026637
Cd59a	569.001	-1.30706	0.137801	-9.48512	2.42e-21	1.58e-20	779	709	309	413	ENSMUSG00000032679
Fam49a	522.791	-1.30677	0.141629	-9.22668	2.79e-20	1.75e-19	759	613	316	343	ENSMUSG00000020589
Utrn	8752.34	-1.30675	0.0564876	-23.1335	2.13e-118	1.02e-116	12630	10340	4848	6254	ENSMUSG00000019820
Id3	3560.42	-1.30343	0.173604	-7.50806	6e-14	2.74e-13	4406	4828	2054	2455	ENSMUSG00000007872
Kbtbd7	710.124	-1.30326	0.118571	-10.9913	4.21e-28	3.58e-27	1002	857	413	486	ENSMUSG00000043881
Fcgrt	1211.67	-1.30146	0.125208	-10.3943	2.63e-25	2.01e-24	1557	1594	637	909	ENSMUSG00000003420
Snx29	787.374	-1.30053	0.116686	-11.1456	7.53e-29	6.56e-28	1083	974	438	563	ENSMUSG00000071669
Smarca2	5303.39	-1.30038	0.0567333	-22.9208	2.88e-116	1.32e-114	7486	6393	2975	3767	ENSMUSG00000024921
Map1lc3b	3506.41	-1.29973	0.0682623	-19.0402	7.92e-81	2.26e-79	4755	4393	1985	2470	ENSMUSG00000031812
Rtkn	1527.27	-1.29765	0.0864627	-15.0082	6.49e-51	1.05e-49	2155	1840	857	1087	ENSMUSG00000034930
Lrp5	12898.8	-1.29747	0.0443997	-29.2224	1.01e-187	9.39e-186	18487	15286	7465	8921	ENSMUSG00000024913
RP23-281E24.2	507.712	-1.29672	0.141708	-9.15065	5.66e-20	3.49e-19	708	618	308	335	ENSMUSG00000090622
Tacc1	5657.3	-1.29603	0.0620123	-20.8996	5.4e-97	1.92e-95	8320	6518	3275	3918	ENSMUSG00000065954
Hes1	2223.78	-1.29601	0.0878235	-14.757	2.77e-49	4.29e-48	2918	2866	1268	1561	ENSMUSG00000022528
Hspa12b	3110.39	-1.29585	0.0636911	-20.3459	5.05e-92	1.7e-90	4372	3758	1783	2174	ENSMUSG00000074793
Nck1	4192.14	-1.29447	0.0574093	-22.548	1.4e-112	6.11e-111	5888	5066	2404	2933	ENSMUSG00000032475
Gm16515	1789.48	-1.29367	0.0831547	-15.5573	1.42e-54	2.52e-53	2427	2236	1042	1234	ENSMUSG00000018931
Dab2	30937.6	-1.29004	0.0438216	-29.4385	1.77e-190	1.68e-188	44720	36228	17806	21669	ENSMUSG00000022150
Fbxo25	1598.57	-1.29001	0.0832878	-15.4886	4.14e-54	7.29e-53	2213	1956	927	1111	ENSMUSG00000038365
Inpp5k	2174	-1.28994	0.079976	-16.1291	1.59e-58	3.12e-57	3159	2532	1222	1557	ENSMUSG00000006127
Samd9l	9424.28	-1.28989	0.0526564	-24.4964	1.61e-132	8.87e-131	13054	11526	5288	6760	ENSMUSG00000047735
Adcy9	384.169	-1.28981	0.159573	-8.08291	6.32e-16	3.22e-15	555	450	223	267	ENSMUSG00000005580
Fam171a1	10513.8	-1.28951	0.0447967	-28.7859	3.22e-182	2.79e-180	14649	12779	6173	7223	ENSMUSG00000050530
Rhoj	4407.95	-1.289	0.0617777	-20.8651	1.11e-96	3.95e-95	6001	5479	2523	3105	ENSMUSG00000046768
Rxra	8438.32	-1.28699	0.0471716	-27.2832	6.71e-164	4.91e-162	11725	10274	4948	5819	ENSMUSG00000015846
Tha1	308.147	-1.28656	0.177652	-7.242	4.42e-13	1.92e-12	419	383	182	211	ENSMUSG00000017713
Tenc1	18237.7	-1.28374	0.0441374	-29.0851	5.54e-186	5.07e-184	25160	22335	10429	12929	ENSMUSG00000037003
Pitpnm2	6715.31	-1.28258	0.0527107	-24.3325	8.89e-131	4.82e-129	9353	8145	3817	4792	ENSMUSG00000029406
Vgll4	2071.86	-1.28174	0.0785041	-16.327	6.34e-60	1.29e-58	2809	2578	1199	1454	ENSMUSG00000030315
Lyn	4982.06	-1.28075	0.0583195	-21.9609	6.82e-107	2.76e-105	7192	5819	2906	3476	ENSMUSG00000042228
2610203C22Rik	327.196	-1.27599	0.173277	-7.36385	1.79e-13	7.91e-13	469	384	199	220	ENSMUSG00000079671
Esam	14387.7	-1.2735	0.0429504	-29.6504	3.36e-193	3.23e-191	20470	17012	8458	10030	ENSMUSG00000001946
Chn1	1138.03	-1.27341	0.0957395	-13.3008	2.29e-40	2.82e-39	1601	1361	672	790	ENSMUSG00000056486
Bean1	2040.03	-1.27025	0.0842209	-15.0824	2.12e-51	3.48e-50	3004	2321	1210	1415	ENSMUSG00000031872
Tcta	1006.71	-1.26992	0.1018	-12.4747	1.03e-35	1.1e-34	1388	1227	584	713	ENSMUSG00000039461
Rnf122	562.717	-1.26838	0.134525	-9.42862	4.16e-21	2.68e-20	779	683	317	410	ENSMUSG00000039328
Lama4	6551.6	-1.26826	0.0763227	-16.6171	5.24e-62	1.11e-60	9651	7449	3590	4900	ENSMUSG00000019846
Fam190a	409.356	-1.26797	0.160972	-7.87692	3.36e-15	1.65e-14	608	461	233	296	ENSMUSG00000039578
Stk40	2792.49	-1.2667	0.0669211	-18.9282	6.68e-80	1.87e-78	3845	3403	1639	1962	ENSMUSG00000042608
Pccb	1660.35	-1.26648	0.0843343	-15.0174	5.65e-51	9.19e-50	2389	1934	988	1152	ENSMUSG00000032527
Cnnm2	803.608	-1.26581	0.112196	-11.2821	1.61e-29	1.43e-28	1110	976	470	567	ENSMUSG00000064105
Klc4	1015.33	-1.26558	0.107982	-11.7203	1e-31	9.49e-31	1359	1271	575	738	ENSMUSG00000003546
Ralgds	1892.25	-1.26532	0.095453	-13.256	4.17e-40	5.07e-39	2650	2268	1016	1442	ENSMUSG00000026821
Trim12c	1522.04	-1.26524	0.0898279	-14.0851	4.69e-45	6.56e-44	2136	1820	852	1119	ENSMUSG00000057143
2510009E07Rik	2598.43	-1.26476	0.077261	-16.3699	3.14e-60	6.4e-59	3492	3239	1475	1887	ENSMUSG00000043391
Rgl2	4694.31	-1.262	0.0586989	-21.4995	1.57e-102	6.09e-101	6439	5732	2704	3373	ENSMUSG00000041354
Klf4	8747.86	-1.2604	0.0617118	-20.424	1.02e-92	3.5e-91	11546	11061	5213	6091	ENSMUSG00000003032
Iffo1	1288.18	-1.25917	0.0950979	-13.2408	5.1e-40	6.19e-39	1730	1603	752	916	ENSMUSG00000038271
Zdhhc18	5569.93	-1.25874	0.0548037	-22.9682	9.69e-117	4.51e-115	7689	6750	3216	4006	ENSMUSG00000037553
Aldh2	2153.64	-1.25755	0.0749768	-16.7725	3.88e-63	8.34e-62	3072	2523	1260	1532	ENSMUSG00000029455
Ltbp4	4277.56	-1.25501	0.0733071	-17.1199	1.05e-65	2.36e-64	5755	5306	2384	3188	ENSMUSG00000040488
Lyl1	1003.88	-1.2547	0.111556	-11.2473	2.39e-29	2.12e-28	1316	1275	578	726	ENSMUSG00000034041
Marveld1	5059.72	-1.24884	0.0569437	-21.9312	1.31e-106	5.25e-105	6873	6202	3006	3574	ENSMUSG00000044345
Gprc5c	849.18	-1.2476	0.125968	-9.90413	3.99e-23	2.81e-22	1132	1060	460	652	ENSMUSG00000051043
Ocel1	1165.13	-1.24701	0.103071	-12.0986	1.07e-33	1.08e-32	1534	1469	700	815	ENSMUSG00000002396
Ccdc157	1528.03	-1.24522	0.095955	-12.9771	1.65e-38	1.93e-37	2032	1909	862	1136	ENSMUSG00000051427
Plcb4	4388.25	-1.24033	0.0674305	-18.3943	1.46e-75	3.85e-74	6359	5019	2533	3214	ENSMUSG00000039943
Ppm1f	20189	-1.23652	0.0465948	-26.5378	3.55e-155	2.44e-153	28976	23290	11983	14451	ENSMUSG00000026181
Rnpepl1	2806.66	-1.23561	0.0696708	-17.7349	2.25e-70	5.49e-69	3809	3426	1638	2042	ENSMUSG00000026269
Vav3	2790.39	-1.23305	0.0719072	-17.1478	6.53e-66	1.48e-64	4019	3202	1648	2014	ENSMUSG00000033721
Tril	605.935	-1.22771	0.133533	-9.19402	3.78e-20	2.35e-19	851	713	340	460	ENSMUSG00000043496
Cmtm3	5116.29	-1.22626	0.0617611	-19.8549	9.99e-88	3.16e-86	6840	6310	3002	3737	ENSMUSG00000031875
Hlx	748.481	-1.22525	0.123489	-9.92196	3.34e-23	2.36e-22	978	942	458	525	ENSMUSG00000039377
Alcam	6458.59	-1.22375	0.058959	-20.7559	1.08e-95	3.78e-94	9316	7370	3833	4681	ENSMUSG00000022636
Ctnnbl1	5510.37	-1.22334	0.0526428	-23.2384	1.86e-119	9e-118	7666	6530	3271	3993	ENSMUSG00000027649
Dgka	378.479	-1.22124	0.159983	-7.63358	2.28e-14	1.07e-13	528	447	221	279	ENSMUSG00000025357
Myo6	2923.95	-1.22029	0.0678379	-17.9883	2.41e-72	6.03e-71	4023	3500	1706	2159	ENSMUSG00000033577
Cyb561	1556.62	-1.21882	0.083675	-14.5661	4.62e-48	6.96e-47	2142	1861	947	1106	ENSMUSG00000019590
Zfp672	647.012	-1.2159	0.128184	-9.4856	2.41e-21	1.57e-20	853	805	389	466	ENSMUSG00000049755
Slc31a2	1063.86	-1.2159	0.100357	-12.1158	8.71e-34	8.83e-33	1441	1290	654	750	ENSMUSG00000066152
Pecam1	40719.2	-1.21313	0.0420033	-28.8817	2.02e-183	1.77e-181	57473	47337	24102	29884	ENSMUSG00000020717
4931406P16Rik	12145.6	-1.20977	0.0454915	-26.5932	8.13e-156	5.68e-154	17118	14120	7287	8826	ENSMUSG00000066571
Cables2	1798.64	-1.20961	0.0815447	-14.8337	8.88e-50	1.39e-48	2412	2197	1082	1303	ENSMUSG00000038990
Hhex	1789.03	-1.20671	0.0830274	-14.5339	7.39e-48	1.11e-46	2424	2162	1045	1336	ENSMUSG00000024986
Cnrip1	3834.55	-1.20638	0.0604942	-19.9421	1.75e-88	5.64e-87	5400	4455	2314	2780	ENSMUSG00000044629
Col4a1	64551.3	-1.20597	0.0368678	-32.7106	1.1e-234	1.39e-232	89798	75939	38506	47342	ENSMUSG00000031502
Filip1l	7199.01	-1.20529	0.0494134	-24.3919	2.08e-131	1.14e-129	9811	8641	4392	5167	ENSMUSG00000043336
BC031353	693.69	-1.20426	0.131891	-9.13073	6.8e-20	4.18e-19	955	825	383	545	ENSMUSG00000034858
Gramd1b	1867.72	-1.20426	0.0792662	-15.1925	3.96e-52	6.65e-51	2618	2179	1107	1380	ENSMUSG00000040111
Pnrc2	5110.91	-1.20215	0.0532079	-22.5934	5.03e-113	2.21e-111	7044	6059	3112	3687	ENSMUSG00000028675
Uvrag	5446.22	-1.20211	0.0525695	-22.867	9.9e-116	4.48e-114	7455	6501	3291	3958	ENSMUSG00000035354
Npr2	1033.16	-1.20004	0.106577	-11.2598	2.07e-29	1.84e-28	1419	1229	590	792	ENSMUSG00000028469
Sox7	5423.38	-1.19794	0.0613201	-19.5359	5.44e-85	1.64e-83	7763	6171	3231	4013	ENSMUSG00000063060
D0H4S114	5038.67	-1.19793	0.0740961	-16.1673	8.58e-59	1.69e-57	6544	6309	2928	3813	ENSMUSG00000042834
Dock4	4465.08	-1.19628	0.061587	-19.4243	4.81e-84	1.43e-82	6367	5097	2708	3253	ENSMUSG00000035954
Vmac	591.72	-1.19615	0.139438	-8.57834	9.63e-18	5.36e-17	755	752	361	428	ENSMUSG00000054723
Kcnk6	481.286	-1.1941	0.159435	-7.48961	6.91e-14	3.13e-13	705	532	320	319	ENSMUSG00000046410
Neo1	24647.7	-1.19256	0.0391002	-30.5	2.61e-204	2.7e-202	34326	28796	15149	17779	ENSMUSG00000032340
Flcn	4344.88	-1.19213	0.0622952	-19.1368	1.25e-81	3.58e-80	5992	5128	2545	3282	ENSMUSG00000032633
Nkx2-3	3219.97	-1.19172	0.0637516	-18.6932	5.62e-78	1.54e-76	4509	3739	1975	2330	ENSMUSG00000044220
Nfe2l2	15880	-1.19094	0.0409122	-29.1097	2.7e-186	2.49e-184	21691	18905	9754	11479	ENSMUSG00000015839
Irgm2	1544.33	-1.1905	0.111454	-10.6815	1.24e-26	9.94e-26	1913	2008	910	1161	ENSMUSG00000069874
Abhd16a	2718.82	-1.1885	0.0687742	-17.2812	6.51e-67	1.5e-65	3654	3285	1667	1973	ENSMUSG00000007036
Itga6	18973	-1.18656	0.0589394	-20.1319	3.88e-90	1.28e-88	27678	21033	11546	13903	ENSMUSG00000027111
Stard9	1162.33	-1.18637	0.106213	-11.1697	5.74e-29	5.01e-28	1705	1280	706	854	ENSMUSG00000033705
H2-Gs10	1676.14	-1.18378	0.0982547	-12.0481	1.99e-33	1.98e-32	2159	2103	974	1284	ENSMUSG00000035929
Txnip	20356.3	-1.18278	0.0481873	-24.5455	4.83e-133	2.68e-131	27940	24039	11989	15440	ENSMUSG00000038393
Cmtm6	3419.6	-1.17974	0.0627929	-18.7877	9.52e-79	2.62e-77	4636	4083	2062	2543	ENSMUSG00000032434
Tmem86a	1037.44	-1.17964	0.121794	-9.6855	3.48e-22	2.35e-21	1314	1319	593	809	ENSMUSG00000010307
Slc30a1	3196.52	-1.17939	0.0634115	-18.5989	3.28e-77	8.85e-76	4332	3817	1948	2354	ENSMUSG00000037434
Dock6	11165.6	-1.1788	0.0504404	-23.3701	8.61e-121	4.22e-119	15165	13302	6621	8445	ENSMUSG00000032198
Arhgef10l	2560.89	-1.17788	0.0722477	-16.3034	9.33e-60	1.88e-58	3404	3113	1584	1861	ENSMUSG00000040964
Pdzd2	687.493	-1.17679	0.129145	-9.11212	8.08e-20	4.96e-19	976	781	450	472	ENSMUSG00000022197
Iigp1	1317.83	-1.17672	0.137174	-8.57832	9.63e-18	5.36e-17	1574	1755	737	1050	ENSMUSG00000054072
Phf15	1738.02	-1.1764	0.0905634	-12.9898	1.4e-38	1.64e-37	2502	1947	1027	1322	ENSMUSG00000020387
Adcy4	4147.14	-1.17349	0.0611644	-19.1858	4.87e-82	1.41e-80	5757	4823	2476	3132	ENSMUSG00000022220
Samsn1	426.98	-1.1733	0.155406	-7.54986	4.36e-14	2e-13	612	480	252	326	ENSMUSG00000022876
Wdr5b	368.157	-1.17299	0.161471	-7.2644	3.75e-13	1.63e-12	505	433	232	264	ENSMUSG00000034379
Inpp4a	902.499	-1.17282	0.117731	-9.96184	2.24e-23	1.58e-22	1269	1036	513	712	ENSMUSG00000026113
Zfp787	1597.1	-1.17274	0.101513	-11.5526	7.16e-31	6.62e-30	2048	2003	927	1237	ENSMUSG00000046792
Nov	3558.55	-1.17167	0.0878779	-13.333	1.49e-40	1.84e-39	5327	3801	2201	2604	ENSMUSG00000037362
Zhx1	2442.82	-1.17089	0.0691278	-16.938	2.36e-64	5.17e-63	3355	2868	1504	1796	ENSMUSG00000022361
Aox1	1023.87	-1.17086	0.113597	-10.3071	6.54e-25	4.92e-24	1455	1161	584	807	ENSMUSG00000063558
Fuca1	5086.26	-1.16983	0.0588631	-19.8738	6.86e-88	2.17e-86	6745	6176	3140	3732	ENSMUSG00000028673
Cerk	6236.78	-1.16699	0.0547871	-21.3005	1.12e-100	4.23e-99	8425	7433	3743	4715	ENSMUSG00000035891
Smox	1250.81	-1.16689	0.106695	-10.9367	7.7e-28	6.45e-27	1604	1565	736	962	ENSMUSG00000027333
Atp6v0d1	7061.22	-1.16256	0.0528885	-21.9814	4.34e-107	1.76e-105	9488	8440	4465	5094	ENSMUSG00000013160
0610007C21Rik	2430	-1.16254	0.0733449	-15.8504	1.4e-56	2.63e-55	3331	2847	1557	1730	ENSMUSG00000013622
Slco3a1	8564.64	-1.16243	0.0459854	-25.2783	5.53e-141	3.3e-139	11725	10052	5264	6358	ENSMUSG00000025790
Sgsh	1697.86	-1.16102	0.0832369	-13.9483	3.22e-44	4.41e-43	2340	1977	1086	1213	ENSMUSG00000005043
Plek	1049.48	-1.15758	0.110612	-10.4652	1.25e-25	9.63e-25	1505	1171	615	818	ENSMUSG00000020120
Pxmp4	832.099	-1.15751	0.121854	-9.49912	2.12e-21	1.38e-20	1127	986	473	665	ENSMUSG00000000876
Lace1	628.115	-1.1565	0.127973	-9.03704	1.61e-19	9.73e-19	870	727	373	484	ENSMUSG00000038302
Tmem120b	977.777	-1.15477	0.117223	-9.85102	6.79e-23	4.71e-22	1342	1142	552	788	ENSMUSG00000054434
Ksr1	1371.88	-1.15422	0.0897894	-12.8547	8.09e-38	9.27e-37	1835	1642	837	1033	ENSMUSG00000018334
Klf2	6692.47	-1.15378	0.0525328	-21.963	6.51e-107	2.64e-105	8998	7965	4239	4861	ENSMUSG00000055148
Pink1	2602.39	-1.15202	0.0701229	-16.4286	1.19e-60	2.46e-59	3465	3125	1609	1939	ENSMUSG00000028756
Ly6c1	1213.18	-1.1512	0.0935793	-12.3019	8.85e-35	9.24e-34	1666	1412	770	882	ENSMUSG00000079018
Tnfrsf1a	10861.8	-1.15003	0.0443661	-25.9214	3.82e-148	2.48e-146	14676	12847	6706	8122	ENSMUSG00000030341
Renbp	9018.43	-1.14969	0.0478003	-24.0518	7.99e-128	4.18e-126	12182	10666	5711	6578	ENSMUSG00000031387
Micall1	6790.33	-1.14804	0.0568633	-20.1895	1.21e-90	4.04e-89	8958	8212	4143	5144	ENSMUSG00000033039
Dusp4	7028.32	-1.14747	0.0482788	-23.7675	7.24e-125	3.72e-123	9563	8246	4378	5223	ENSMUSG00000031530
Slc45a3	506.59	-1.14702	0.14117	-8.1251	4.47e-16	2.3e-15	663	617	315	377	ENSMUSG00000026435
Abcg2	4679.09	-1.14564	0.0638749	-17.9357	6.21e-72	1.54e-70	6580	5300	3014	3368	ENSMUSG00000029802
Celsr2	418.04	-1.14542	0.160709	-7.1273	1.02e-12	4.34e-12	588	474	240	335	ENSMUSG00000068740
Gcom1	1043.09	-1.14538	0.103837	-11.0305	2.72e-28	2.33e-27	1385	1253	625	805	ENSMUSG00000041361
Mtmr12	4960.52	-1.14507	0.0633737	-18.0686	5.64e-73	1.43e-71	7065	5542	3103	3681	ENSMUSG00000039458
Cdc42ep3	2461.75	-1.14202	0.0828519	-13.7839	3.19e-43	4.26e-42	3150	3053	1564	1802	ENSMUSG00000036533
Tk2	1231.64	-1.14024	0.0975773	-11.6855	1.51e-31	1.42e-30	1619	1489	794	890	ENSMUSG00000035824
Tmem2	5246.32	-1.13932	0.0610828	-18.652	1.22e-77	3.29e-76	7430	5882	3305	3887	ENSMUSG00000024754
2700081O15Rik	2272.31	-1.1368	0.0917397	-12.3915	2.9e-35	3.07e-34	2853	2860	1386	1739	ENSMUSG00000053080
Aplp2	27006.1	-1.13521	0.0409675	-27.7101	5.28e-169	4.09e-167	37519	30853	16861	20260	ENSMUSG00000031996
Tmcc3	1354.47	-1.13421	0.0923046	-12.2877	1.05e-34	1.1e-33	1885	1543	877	981	ENSMUSG00000020023
Mamld1	2270.04	-1.13326	0.0735754	-15.4027	1.57e-53	2.74e-52	3012	2713	1433	1687	ENSMUSG00000059401
Pkn3	5360.26	-1.13154	0.0595576	-18.999	1.74e-80	4.9e-79	7365	6186	3234	4167	ENSMUSG00000026785
Pex26	599.7	-1.13038	0.128352	-8.80686	1.29e-18	7.42e-18	798	714	375	451	ENSMUSG00000067825
Bcam	2453.35	-1.12965	0.0822724	-13.7306	6.65e-43	8.8e-42	3195	2981	1465	1927	ENSMUSG00000002980
Dhx58	1179.91	-1.12897	0.111484	-10.1267	4.21e-24	3.08e-23	1486	1477	707	924	ENSMUSG00000017830
Slfn3	1224.39	-1.12698	0.095911	-11.7502	7.04e-32	6.7e-31	1715	1381	786	901	ENSMUSG00000018986
Etl4	1680.13	-1.12656	0.0884398	-12.7382	3.63e-37	4.08e-36	2356	1894	1012	1314	ENSMUSG00000036617
Amigo2	717.366	-1.1264	0.117393	-9.59519	8.38e-22	5.57e-21	983	828	451	539	ENSMUSG00000048218
Asah2	3500.82	-1.12338	0.0706423	-15.9023	6.11e-57	1.16e-55	4952	3903	2145	2704	ENSMUSG00000024887
Acyp2	425.969	-1.12307	0.152493	-7.36472	1.78e-13	7.87e-13	556	515	265	324	ENSMUSG00000060923
Fam116a	2411.81	-1.12286	0.0717536	-15.6488	3.39e-55	6.11e-54	3259	2820	1479	1861	ENSMUSG00000040818
Ttyh3	13488.1	-1.11973	0.0434855	-25.7495	3.26e-146	2.07e-144	18171	15793	8373	10322	ENSMUSG00000036565
Timp2	45196.2	-1.11833	0.0406785	-27.492	2.19e-166	1.66e-164	60613	53114	29204	33275	ENSMUSG00000017466
Tns1	16114.1	-1.11767	0.0453423	-24.6496	3.72e-134	2.08e-132	21960	18635	9902	12476	ENSMUSG00000055322
Iqsec2	2725.94	-1.11213	0.0742778	-14.9726	1.11e-50	1.79e-49	3739	3125	1644	2157	ENSMUSG00000041115
Dnajb5	918.71	-1.11169	0.117238	-9.48231	2.49e-21	1.62e-20	1226	1083	535	749	ENSMUSG00000036052
Atp8a1	1466.54	-1.11156	0.0923543	-12.0359	2.3e-33	2.29e-32	2080	1621	921	1119	ENSMUSG00000037685
Sgms1	3190.94	-1.11054	0.0682489	-16.2719	1.56e-59	3.13e-58	4476	3568	2025	2412	ENSMUSG00000040451
Klhl2	2748.33	-1.10924	0.0663637	-16.7146	1.03e-62	2.19e-61	3683	3220	1737	2087	ENSMUSG00000031605
Slk	17526.2	-1.10611	0.0469971	-23.5356	1.76e-122	8.82e-121	24428	19694	11240	13160	ENSMUSG00000025060
Ganc	516.57	-1.106	0.138477	-7.98689	1.38e-15	6.94e-15	716	584	321	400	ENSMUSG00000062646
Tap1	701.512	-1.10468	0.132779	-8.31964	8.82e-17	4.7e-16	889	865	418	564	ENSMUSG00000037321
4931408A02Rik	675.422	-1.10119	0.122298	-9.00421	2.17e-19	1.31e-18	938	760	433	510	ENSMUSG00000039903
Dyrk1b	880.9	-1.10029	0.116883	-9.41354	4.8e-21	3.09e-20	1135	1068	531	704	ENSMUSG00000002409
Col4a2	39656.2	-1.0998	0.0401466	-27.3946	3.18e-165	2.36e-163	53281	46150	24691	30830	ENSMUSG00000031503
Cxx1c	576.304	-1.09833	0.131507	-8.35192	6.72e-17	3.6e-16	755	687	365	441	ENSMUSG00000051851
Pax2	524.628	-1.09816	0.146687	-7.48639	7.08e-14	3.21e-13	655	653	342	390	ENSMUSG00000004231
E2f2	1040.09	-1.09777	0.1146	-9.57919	9.78e-22	6.48e-21	1516	1107	661	795	ENSMUSG00000018983
Efcab4a	607.879	-1.09706	0.132698	-8.26736	1.37e-16	7.23e-16	789	731	370	483	ENSMUSG00000048200
Hectd2	919.626	-1.09615	0.108508	-10.102	5.41e-24	3.94e-23	1223	1080	562	729	ENSMUSG00000041180
Rtp4	1185.75	-1.09379	0.128287	-8.52614	1.51e-17	8.34e-17	1396	1546	761	899	ENSMUSG00000033355
Ckb	4636.74	-1.09345	0.0555326	-19.6902	2.62e-86	8.07e-85	6176	5427	2970	3527	ENSMUSG00000001270
Tle4	2274.9	-1.0931	0.0785473	-13.9164	5.04e-44	6.84e-43	3173	2538	1501	1681	ENSMUSG00000024642
Fam63b	3393.1	-1.09196	0.0643817	-16.9608	1.6e-64	3.53e-63	4663	3846	2125	2642	ENSMUSG00000042444
Nfatc1	2881.04	-1.09147	0.0672497	-16.23	3.09e-59	6.17e-58	3941	3279	1881	2155	ENSMUSG00000033016
Mlycd	501.972	-1.08993	0.146926	-7.41827	1.19e-13	5.31e-13	655	599	299	409	ENSMUSG00000074064
Phactr2	570.79	-1.0897	0.13303	-8.19137	2.58e-16	1.34e-15	790	641	376	424	ENSMUSG00000062866
Elk3	14335.1	-1.08899	0.0443941	-24.5302	7.04e-133	3.89e-131	19092	16749	9001	11164	ENSMUSG00000008398
Fgd6	2195.73	-1.08889	0.077295	-14.0875	4.54e-45	6.35e-44	3068	2441	1412	1672	ENSMUSG00000020021
Hsd3b7	9391.61	-1.08474	0.0509552	-21.2881	1.46e-100	5.49e-99	13018	10513	5979	7248	ENSMUSG00000042289
Casp7	1614.66	-1.08337	0.0816904	-13.2619	3.85e-40	4.7e-39	2172	1863	1042	1231	ENSMUSG00000025076
Arhgef10	2377.07	-1.07822	0.0732439	-14.721	4.73e-49	7.27e-48	3118	2806	1499	1861	ENSMUSG00000071176
Cry2	1786.15	-1.07645	0.0807846	-13.3249	1.66e-40	2.05e-39	2339	2110	1138	1387	ENSMUSG00000068742
Mkl2	2877.74	-1.07618	0.0742337	-14.4972	1.26e-47	1.88e-46	4053	3153	1857	2210	ENSMUSG00000009569
Mylk	5439.26	-1.07142	0.0619575	-17.2928	5.33e-67	1.23e-65	7621	5981	3498	4209	ENSMUSG00000022836
Cdkn1a	1442.67	-1.07102	0.0915005	-11.7051	1.2e-31	1.13e-30	1851	1733	930	1113	ENSMUSG00000023067
Mtm1	1241.3	-1.07102	0.0968347	-11.0603	1.95e-28	1.68e-27	1612	1475	775	987	ENSMUSG00000031337
2700078K21Rik	2770.95	-1.07071	0.068136	-15.7143	1.21e-55	2.22e-54	3632	3262	1776	2151	ENSMUSG00000025147
Zfp362	1564.78	-1.07028	0.0908655	-11.7787	5.03e-32	4.8e-31	2012	1876	977	1245	ENSMUSG00000028799
Kctd12b	471.875	-1.06895	0.150738	-7.09142	1.33e-12	5.6e-12	663	517	288	384	ENSMUSG00000041633
Homer3	3641.5	-1.06747	0.0654287	-16.3151	7.71e-60	1.56e-58	4705	4339	2352	2814	ENSMUSG00000003573
Ldlrap1	2415.5	-1.06744	0.0752496	-14.1853	1.13e-45	1.6e-44	3309	2717	1506	1931	ENSMUSG00000037295
Ubl3	2912.74	-1.06616	0.0690889	-15.4317	1e-53	1.75e-52	3780	3454	1905	2226	ENSMUSG00000001687
Yes1	4242.79	-1.06536	0.0584312	-18.2328	2.83e-74	7.35e-73	5778	4796	2713	3319	ENSMUSG00000014932
Zhx3	1765.07	-1.06362	0.0789964	-13.4642	2.54e-41	3.22e-40	2364	2028	1130	1381	ENSMUSG00000035877
Hpse	535.181	-1.06357	0.136814	-7.77381	7.62e-15	3.66e-14	717	615	332	431	ENSMUSG00000035273
Acap3	4034.94	-1.0624	0.0679051	-15.6453	3.58e-55	6.44e-54	5143	4858	2593	3148	ENSMUSG00000029033
Sh3gl1	7937.61	-1.05716	0.057836	-18.2786	1.23e-74	3.18e-73	10153	9504	5096	6230	ENSMUSG00000003200
Acox3	1268.09	-1.05651	0.0919025	-11.496	1.38e-30	1.27e-29	1677	1471	807	1004	ENSMUSG00000029098
9930012K11Rik	987.165	-1.05601	0.102148	-10.338	4.74e-25	3.59e-24	1308	1142	655	751	ENSMUSG00000044551
Tap2	723.669	-1.05569	0.121352	-8.69943	3.34e-18	1.89e-17	953	843	447	589	ENSMUSG00000024339
Gab1	674.672	-1.05507	0.120367	-8.76544	1.86e-18	1.07e-17	906	770	438	525	ENSMUSG00000031714
Man2b1	4329.69	-1.05442	0.0626977	-16.8176	1.81e-63	3.92e-62	5814	4942	2705	3495	ENSMUSG00000005142
Cyth1	2394.97	-1.05319	0.0722896	-14.569	4.42e-48	6.67e-47	3283	2673	1569	1851	ENSMUSG00000017132
Gpr116	7589.53	-1.05076	0.0707545	-14.8508	6.87e-50	1.08e-48	10884	8050	4919	5941	ENSMUSG00000056492
Madd	980.355	-1.05046	0.104097	-10.0912	6.04e-24	4.39e-23	1328	1106	660	739	ENSMUSG00000040687
Fyn	6301.11	-1.05041	0.0504434	-20.8235	2.65e-96	9.31e-95	8441	7193	4156	4848	ENSMUSG00000019843
Tspan7	3696.31	-1.05003	0.0607733	-17.2777	6.92e-67	1.59e-65	4909	4257	2363	2932	ENSMUSG00000058254
Nlrp1b	585.129	-1.04989	0.136782	-7.67566	1.65e-14	7.75e-14	831	627	385	452	ENSMUSG00000070390
Cnksr3	2205.15	-1.04984	0.0849299	-12.3612	4.24e-35	4.47e-34	3023	2459	1350	1820	ENSMUSG00000015202
Taf7	639.357	-1.04595	0.126412	-8.27411	1.29e-16	6.84e-16	846	738	400	519	ENSMUSG00000051316
Ifnar1	8132.69	-1.04539	0.0464776	-22.4922	4.94e-112	2.13e-110	10882	9275	5291	6372	ENSMUSG00000022967
Zfp358	1758.32	-1.04308	0.0956533	-10.9048	1.09e-27	9.13e-27	2170	2161	1134	1391	ENSMUSG00000047264
Prx	1433.17	-1.04198	0.0908803	-11.4654	1.97e-30	1.8e-29	1987	1572	935	1124	ENSMUSG00000053198
Triobp	5732.91	-1.03946	0.0595124	-17.4663	2.59e-68	6.08e-67	7353	6795	3698	4552	ENSMUSG00000033088
Arhgef7	4254.61	-1.0394	0.0639959	-16.2416	2.56e-59	5.12e-58	5893	4666	2804	3311	ENSMUSG00000031511
App	42504	-1.03765	0.0450928	-23.0116	3.57e-117	1.68e-115	54796	50087	27433	33801	ENSMUSG00000022892
Abcg1	3552.99	-1.03688	0.065918	-15.7298	9.45e-56	1.74e-54	4592	4177	2276	2846	ENSMUSG00000024030
1300018I17Rik	1193.37	-1.0345	0.0976235	-10.5968	3.08e-26	2.43e-25	1541	1403	759	964	ENSMUSG00000001062
Rfx2	450.598	-1.03407	0.146665	-7.05058	1.78e-12	7.45e-12	586	526	291	359	ENSMUSG00000024206
9030418K01Rik	1602.21	-1.0338	0.0869764	-11.886	1.4e-32	1.37e-31	2149	1812	1099	1203	ENSMUSG00000070476
Dhrs11	658.747	-1.03153	0.128016	-8.05779	7.77e-16	3.94e-15	829	792	427	524	ENSMUSG00000034449
Rgl1	1788.75	-1.03034	0.0873752	-11.7922	4.28e-32	4.11e-31	2433	1993	1115	1478	ENSMUSG00000026482
Fbxo7	1994.6	-1.02993	0.077966	-13.21	7.68e-40	9.3e-39	2658	2267	1357	1516	ENSMUSG00000001786
Prkab1	3039.15	-1.02987	0.0642126	-16.0384	6.89e-58	1.33e-56	4085	3425	2018	2368	ENSMUSG00000029513
Terf2ip	1381.4	-1.02951	0.0890794	-11.5572	6.79e-31	6.27e-30	1821	1587	934	1057	ENSMUSG00000033430
Nfkbie	1227.81	-1.02677	0.0951335	-10.7929	3.72e-27	3.06e-26	1575	1447	809	966	ENSMUSG00000023947
Mpp1	10016	-1.02564	0.046609	-22.0053	2.56e-107	1.05e-105	13408	11316	6485	8028	ENSMUSG00000031402
Slc36a1	1641.47	-1.02496	0.0820182	-12.4968	7.78e-36	8.41e-35	2210	1843	1070	1308	ENSMUSG00000020261
Mfsd11	2305.14	-1.0222	0.0800303	-12.7726	2.33e-37	2.64e-36	2910	2752	1495	1849	ENSMUSG00000020818
Emcn	18516.7	-1.02176	0.0444567	-22.9833	6.86e-117	3.21e-115	24032	21531	12043	14829	ENSMUSG00000054690
Mark4	2086.63	-1.02024	0.0777997	-13.1137	2.75e-39	3.28e-38	2683	2447	1354	1676	ENSMUSG00000030397
Tpp1	13895.8	-1.01981	0.0419998	-24.2813	3.09e-130	1.66e-128	18632	15629	9173	10990	ENSMUSG00000030894
2310028H24Rik	3036.89	-1.01861	0.0647156	-15.7398	8.07e-56	1.5e-54	4037	3443	2048	2354	ENSMUSG00000028439
Map4k2	5775	-1.01767	0.059087	-17.2232	1.78e-66	4.06e-65	7691	6536	3665	4749	ENSMUSG00000024948
Gatsl3	599.652	-1.0176	0.137694	-7.3903	1.46e-13	6.53e-13	764	709	369	506	ENSMUSG00000020424
Coq10a	759.371	-1.01715	0.116035	-8.76596	1.85e-18	1.06e-17	982	884	514	587	ENSMUSG00000039914
Arhgap23	6383.13	-1.01697	0.0497609	-20.4371	7.83e-93	2.68e-91	8511	7211	4214	5061	ENSMUSG00000049807
Tifa	698.548	-1.01672	0.138296	-7.35181	1.96e-13	8.63e-13	857	854	428	592	ENSMUSG00000046688
Ptprm	7545.95	-1.01548	0.0509969	-19.9125	3.17e-88	1.01e-86	10168	8428	4909	6077	ENSMUSG00000033278
Plcl2	2741.6	-1.01533	0.0664895	-15.2705	1.2e-52	2.04e-51	3676	3077	1817	2169	ENSMUSG00000038910
Pgm2l1	811.955	-1.01113	0.111518	-9.06697	1.22e-19	7.44e-19	1096	903	545	637	ENSMUSG00000030729
Hectd3	2233.39	-1.00951	0.072594	-13.9062	5.81e-44	7.88e-43	2980	2513	1458	1802	ENSMUSG00000046861
Fmnl3	16039.4	-1.00822	0.0435355	-23.1586	1.19e-118	5.72e-117	21132	18267	10432	13004	ENSMUSG00000023008
Snx33	3115.95	-1.00759	0.0628156	-16.0404	6.67e-58	1.29e-56	4138	3519	2074	2472	ENSMUSG00000032733
Ubn1	7510.69	-1.00746	0.0476711	-21.1336	3.91e-99	1.43e-97	10010	8451	4996	5963	ENSMUSG00000039473
Zfp710	3746.35	-1.00449	0.0601338	-16.7042	1.22e-62	2.6e-61	4910	4282	2455	3025	ENSMUSG00000048897
Trp53inp2	4149.38	-1.00418	0.0673989	-14.899	3.35e-50	5.32e-49	5316	4848	2651	3431	ENSMUSG00000038375
Rin3	3601.76	-1.00342	0.0614288	-16.3347	5.59e-60	1.13e-58	4697	4135	2361	2910	ENSMUSG00000044456
Gcap14	12570.1	-1.00246	0.0482456	-20.7783	6.8e-96	2.37e-94	17104	13809	8396	9986	ENSMUSG00000058690
Notch1	10929.4	-1.00219	0.0550436	-18.2071	4.53e-74	1.17e-72	14530	12302	6951	9096	ENSMUSG00000026923
Stx3	1704.36	-1.0013	0.0811728	-12.3355	5.84e-35	6.12e-34	2291	1895	1151	1341	ENSMUSG00000041488
Zfp46	884.094	-0.998881	0.114725	-8.70677	3.13e-18	1.77e-17	1097	1061	593	701	ENSMUSG00000051351
Cdkl2	855.927	-0.997683	0.111082	-8.98148	2.67e-19	1.6e-18	1142	957	595	656	ENSMUSG00000029403
Mospd2	1651.37	-0.997316	0.0843932	-11.8175	3.17e-32	3.06e-31	2109	1929	1092	1330	ENSMUSG00000061778
Nrbp2	669.649	-0.996731	0.123511	-8.06995	7.03e-16	3.57e-15	856	781	458	522	ENSMUSG00000075590
Tprgl	3518.9	-0.994814	0.0671216	-14.8211	1.07e-49	1.67e-48	4460	4134	2379	2780	ENSMUSG00000029030
Nrn1	797.86	-0.993746	0.113272	-8.77308	1.74e-18	9.97e-18	1034	917	549	620	ENSMUSG00000039114
Adam15	15024.7	-0.993112	0.0440344	-22.5531	1.25e-112	5.48e-111	19515	17233	9892	12205	ENSMUSG00000028041
Orai3	1811.39	-0.992272	0.0797909	-12.4359	1.67e-35	1.78e-34	2332	2095	1201	1462	ENSMUSG00000043964
Trim21	648.309	-0.991786	0.137043	-7.23703	4.59e-13	1.99e-12	813	769	400	558	ENSMUSG00000030966
Cutc	538.643	-0.990237	0.13446	-7.36454	1.78e-13	7.88e-13	724	596	357	436	ENSMUSG00000025193
Vps13c	6145.24	-0.988385	0.0763076	-12.9526	2.27e-38	2.64e-37	8655	6455	3939	5142	ENSMUSG00000035284
AI462493	1126.07	-0.987113	0.100818	-9.79104	1.23e-22	8.47e-22	1419	1326	743	917	ENSMUSG00000071654
Bst1	1227.63	-0.98586	0.0975508	-10.1061	5.19e-24	3.78e-23	1686	1324	836	972	ENSMUSG00000029082
Rufy2	2685.36	-0.985028	0.0681482	-14.4542	2.36e-47	3.49e-46	3508	3052	1766	2199	ENSMUSG00000020070
Podxl	28594.4	-0.984999	0.0455581	-21.6207	1.15e-103	4.52e-102	38884	31173	19294	22850	ENSMUSG00000025608
Mesdc1	6467.73	-0.983731	0.0502483	-19.5774	2.41e-85	7.33e-84	8596	7217	4381	5155	ENSMUSG00000070462
Gm505	1073.07	-0.982494	0.0975643	-10.0702	7.48e-24	5.42e-23	1403	1217	714	871	ENSMUSG00000031986
Rps6ka3	9920.51	-0.982444	0.0462666	-21.2344	4.6e-100	1.7e-98	13237	11020	6611	8044	ENSMUSG00000031309
6720456H20Rik	676.011	-0.982007	0.121356	-8.09198	5.87e-16	3e-15	887	764	442	558	ENSMUSG00000036339
D030016E14Rik	3423.25	-0.980945	0.0622239	-15.7648	5.44e-56	1.01e-54	4543	3820	2345	2705	ENSMUSG00000038102
Tbkbp1	2965.4	-0.979814	0.0660239	-14.8403	8.04e-50	1.27e-48	3819	3409	1977	2408	ENSMUSG00000038517
Jag1	8495.56	-0.978893	0.0634551	-15.4265	1.09e-53	1.89e-52	11767	9051	5577	7012	ENSMUSG00000027276
Fgfr1	12924	-0.976611	0.0565226	-17.2782	6.86e-67	1.58e-65	16150	15258	8567	10586	ENSMUSG00000031565
Arf2	4674.76	-0.976021	0.0548887	-17.7818	9.77e-71	2.39e-69	6132	5267	3187	3728	ENSMUSG00000062421
Ing3	1388.66	-0.975756	0.0889306	-10.9721	5.21e-28	4.41e-27	1854	1536	958	1095	ENSMUSG00000029670
Dnmbp	2126.06	-0.975427	0.0744671	-13.0988	3.35e-39	3.98e-38	2850	2342	1440	1708	ENSMUSG00000025195
Orai1	2273.05	-0.973909	0.0742507	-13.1165	2.65e-39	3.16e-38	2901	2628	1557	1807	ENSMUSG00000049686
Uap1l1	11608	-0.973018	0.0474255	-20.5168	1.53e-93	5.26e-92	15112	13158	8054	9116	ENSMUSG00000026956
Tbc1d9	2542.02	-0.972993	0.0701522	-13.8698	9.66e-44	1.3e-42	3372	2827	1759	2003	ENSMUSG00000031709
Cplx2	3693.89	-0.972789	0.0621446	-15.6536	3.14e-55	5.68e-54	4968	4050	2505	2971	ENSMUSG00000025867
Stxbp5	2798	-0.972543	0.0672389	-14.464	2.05e-47	3.03e-46	3742	3086	1875	2277	ENSMUSG00000019790
Armc5	1902.34	-0.971904	0.0947955	-10.2526	1.15e-24	8.59e-24	2357	2260	1208	1626	ENSMUSG00000042178
Gnptab	5486.2	-0.971424	0.0552361	-17.5867	3.11e-69	7.44e-68	7251	6120	3805	4318	ENSMUSG00000035311
Ankrd12	2516.75	-0.970467	0.0691613	-14.0319	9.94e-45	1.38e-43	3353	2784	1695	2042	ENSMUSG00000034647
Camta2	1834.07	-0.969175	0.0786589	-12.3212	6.96e-35	7.29e-34	2395	2070	1214	1514	ENSMUSG00000040712
Slc16a13	1921.18	-0.968696	0.0897833	-10.7893	3.87e-27	3.18e-26	2683	2017	1288	1569	ENSMUSG00000044367
Spns2	6079	-0.967677	0.0513427	-18.8474	3.09e-79	8.58e-78	7995	6806	4059	4985	ENSMUSG00000040447
Bcl7b	2507.98	-0.967634	0.0752355	-12.8614	7.42e-38	8.53e-37	3148	2937	1717	2006	ENSMUSG00000029681
Fzd4	3383.39	-0.96329	0.067086	-14.359	9.35e-47	1.36e-45	4363	3856	2211	2841	ENSMUSG00000049791
Klf3	3643.58	-0.9625	0.0607888	-15.8335	1.83e-56	3.43e-55	4727	4124	2517	2903	ENSMUSG00000029178
BC013529	626.209	-0.962394	0.12465	-7.72078	1.16e-14	5.48e-14	811	710	430	502	ENSMUSG00000040006
Osbpl7	909.174	-0.962383	0.116856	-8.23565	1.79e-16	9.37e-16	1112	1088	597	760	ENSMUSG00000038534
Zbtb4	1372.93	-0.96115	0.0947766	-10.1412	3.63e-24	2.66e-23	1709	1616	918	1130	ENSMUSG00000018750
Kank1	1522.48	-0.960831	0.0840435	-11.4325	2.88e-30	2.61e-29	2011	1691	1046	1222	ENSMUSG00000032702
Ahdc1	3536.12	-0.95968	0.068569	-13.9958	1.65e-44	2.28e-43	4453	4115	2340	2944	ENSMUSG00000037692
Unk	2326.45	-0.95945	0.0812361	-11.8106	3.44e-32	3.31e-31	2914	2721	1519	1961	ENSMUSG00000020770
Ulk1	3310.79	-0.956176	0.0626397	-15.2647	1.31e-52	2.22e-51	4255	3772	2245	2702	ENSMUSG00000029512
Gm672	2304.39	-0.954047	0.0872105	-10.9396	7.45e-28	6.26e-27	2823	2743	1511	1944	ENSMUSG00000052928
Hip1	9112.8	-0.952903	0.0452201	-21.0725	1.42e-98	5.15e-97	11946	10163	6252	7376	ENSMUSG00000039959
Slc24a6	1962.27	-0.952784	0.076171	-12.5085	6.71e-36	7.27e-35	2534	2222	1318	1621	ENSMUSG00000032754
Hoxd8	1693.76	-0.951931	0.0889627	-10.7003	1.01e-26	8.16e-26	2219	1888	1224	1300	ENSMUSG00000027102
Tbc1d24	1733.28	-0.949618	0.0815597	-11.6432	2.48e-31	2.33e-30	2325	1884	1201	1394	ENSMUSG00000036473
Naga	2654.34	-0.949349	0.0763287	-12.4376	1.63e-35	1.74e-34	3333	3083	1747	2241	ENSMUSG00000022453
Rab3d	871.607	-0.948967	0.127372	-7.45037	9.31e-14	4.2e-13	1157	959	533	784	ENSMUSG00000019066
Gnptg	853.975	-0.948882	0.107692	-8.81106	1.24e-18	7.15e-18	1119	951	584	696	ENSMUSG00000035521
S100a16	1715.64	-0.947296	0.0883807	-10.7184	8.35e-27	6.75e-26	2345	1826	1145	1434	ENSMUSG00000074457
Tgfb1	8640.71	-0.946932	0.0538014	-17.6005	2.44e-69	5.85e-68	10876	9999	5827	7149	ENSMUSG00000002603
Sema4c	6836.03	-0.94448	0.0704754	-13.4015	5.92e-41	7.43e-40	9222	7372	4379	5944	ENSMUSG00000026121
Pcdhb16	820.799	-0.943936	0.11834	-7.97649	1.51e-15	7.53e-15	1096	895	527	712	ENSMUSG00000047910
Trerf1	1031.92	-0.943806	0.114119	-8.27038	1.34e-16	7.05e-16	1296	1196	652	907	ENSMUSG00000064043
Ngly1	1128.06	-0.942223	0.0953067	-9.88622	4.78e-23	3.34e-22	1459	1269	766	931	ENSMUSG00000021785
Enpp4	3826.31	-0.941732	0.0607301	-15.5069	3.12e-54	5.51e-53	5089	4182	2604	3154	ENSMUSG00000023961
Hecw2	2597.21	-0.941439	0.0857709	-10.9762	4.97e-28	4.22e-27	3621	2695	1738	2177	ENSMUSG00000042807
Itgb1	65931	-0.938452	0.0374477	-25.0603	1.35e-138	7.94e-137	87354	72235	45237	54065	ENSMUSG00000025809
Arhgap6	3277.06	-0.935791	0.0635691	-14.7209	4.74e-49	7.28e-48	4345	3583	2235	2710	ENSMUSG00000031355
Gng2	2644.47	-0.935738	0.0721232	-12.9742	1.71e-38	2e-37	3551	2853	1785	2209	ENSMUSG00000043004
Plcg1	6819.56	-0.93536	0.0509309	-18.3653	2.49e-75	6.53e-74	8820	7647	4594	5707	ENSMUSG00000016933
Nbn	2823.28	-0.93473	0.0680155	-13.7429	5.62e-43	7.45e-42	3726	3099	1988	2264	ENSMUSG00000028224
Cd93	68905.6	-0.934252	0.0476307	-19.6145	1.16e-85	3.56e-84	93389	73544	47141	56884	ENSMUSG00000027435
Gpr137	1499.56	-0.933962	0.102603	-9.10272	8.81e-20	5.4e-19	1833	1773	968	1305	ENSMUSG00000024958
Sav1	6592.52	-0.933594	0.0528856	-17.6531	9.64e-70	2.33e-68	8545	7367	4660	5269	ENSMUSG00000021067
Tgif2	1521.68	-0.933001	0.0921105	-10.1291	4.1e-24	3.01e-23	1895	1768	1009	1294	ENSMUSG00000062175
Sipa1	10843.7	-0.932584	0.0576701	-16.171	8.07e-59	1.6e-57	13633	12480	7160	9269	ENSMUSG00000056917
Grn	52357	-0.931	0.0357345	-26.0532	1.24e-149	8.18e-148	68390	57998	35739	43443	ENSMUSG00000034708
Hsd17b11	1690.26	-0.929257	0.0800618	-11.6068	3.81e-31	3.55e-30	2187	1889	1154	1404	ENSMUSG00000029311
Znrf1	6862.48	-0.928468	0.0510516	-18.1869	6.56e-74	1.69e-72	8937	7617	4631	5769	ENSMUSG00000033545
Prosapip1	1013.61	-0.927845	0.109402	-8.48108	2.23e-17	1.22e-16	1255	1180	732	796	ENSMUSG00000037703
Lfng	1062.65	-0.927594	0.0995104	-9.32158	1.15e-20	7.27e-20	1343	1214	739	868	ENSMUSG00000029570
Stx2	5483.96	-0.927519	0.0593755	-15.6212	5.22e-55	9.36e-54	6859	6326	3834	4456	ENSMUSG00000029428
Meis2	2915.56	-0.925678	0.0648857	-14.2663	3.55e-46	5.08e-45	3748	3273	2033	2380	ENSMUSG00000027210
Enpp5	2356.25	-0.922988	0.0722291	-12.7786	2.16e-37	2.44e-36	3051	2624	1584	1997	ENSMUSG00000023960
Dpp7	1389.18	-0.922821	0.0875327	-10.5426	5.5e-26	4.29e-25	1774	1568	953	1155	ENSMUSG00000026958
Degs1	14911.6	-0.922338	0.0439703	-20.9764	1.08e-97	3.87e-96	19214	16674	10536	12046	ENSMUSG00000038633
Hsdl1	1864.46	-0.922301	0.0824965	-11.1799	5.12e-29	4.48e-28	2362	2119	1339	1481	ENSMUSG00000034189
Bcl2	2170.27	-0.921166	0.0878097	-10.4905	9.55e-26	7.4e-25	2996	2253	1540	1749	ENSMUSG00000057329
Foxp1	4349.69	-0.920557	0.0561208	-16.4031	1.82e-60	3.73e-59	5686	4790	3015	3589	ENSMUSG00000030067
Ssbp4	4081.36	-0.918662	0.0712592	-12.8919	5e-38	5.77e-37	4980	4797	2802	3403	ENSMUSG00000070003
Cpt1a	6608.25	-0.918037	0.0497439	-18.4553	4.73e-76	1.26e-74	8467	7416	4605	5435	ENSMUSG00000024900
Anks6	972.068	-0.917784	0.103801	-8.8418	9.42e-19	5.48e-18	1221	1112	676	801	ENSMUSG00000066191
Kitl	23528.4	-0.916706	0.0573674	-15.9796	1.77e-57	3.41e-56	32255	24577	16267	19531	ENSMUSG00000019966
Pnpla6	2207.34	-0.915875	0.0727258	-12.5935	2.29e-36	2.52e-35	2807	2493	1538	1819	ENSMUSG00000004565
Slc36a4	2008.54	-0.915729	0.0753416	-12.1544	5.44e-34	5.55e-33	2636	2198	1379	1680	ENSMUSG00000043885
Unc5b	6892.36	-0.914959	0.055372	-16.5239	2.47e-61	5.14e-60	8612	7913	4748	5748	ENSMUSG00000020099
Lpar6	2650.27	-0.914729	0.0696514	-13.133	2.13e-39	2.55e-38	3473	2902	1888	2139	ENSMUSG00000033446
Sec14l1	6781.58	-0.914537	0.0535686	-17.0723	2.39e-65	5.33e-64	8944	7377	4815	5492	ENSMUSG00000020823
Lass4	3506.96	-0.914268	0.0603477	-15.15	7.58e-52	1.26e-50	4532	3895	2458	2878	ENSMUSG00000008206
Shroom4	1980.84	-0.913811	0.0860783	-10.616	2.51e-26	1.98e-25	2706	2074	1351	1671	ENSMUSG00000068270
Alpl	4956.71	-0.913796	0.0664261	-13.7566	4.65e-43	6.19e-42	6684	5266	3325	4246	ENSMUSG00000028766
Casp1	1810.61	-0.913309	0.0800924	-11.4032	4.03e-30	3.64e-29	2395	1963	1237	1525	ENSMUSG00000025888
Vamp2	1662.59	-0.912832	0.0920074	-9.92129	3.36e-23	2.37e-22	2060	1923	1098	1444	ENSMUSG00000020894
Tbc1d22a	3187.1	-0.912806	0.0628548	-14.5225	8.73e-48	1.31e-46	4106	3548	2244	2607	ENSMUSG00000051864
Gltpd1	2350.93	-0.912427	0.0724036	-12.602	2.06e-36	2.28e-35	3022	2622	1679	1896	ENSMUSG00000029073
Mknk2	15340.9	-0.912174	0.042373	-21.5272	8.66e-103	3.36e-101	19834	17017	10477	12937	ENSMUSG00000020190
Scarf1	5110.7	-0.910819	0.0629148	-14.477	1.69e-47	2.52e-46	6546	5720	3386	4437	ENSMUSG00000038188
Zfp868	1184.92	-0.910309	0.0933151	-9.75521	1.75e-22	1.2e-21	1541	1305	834	972	ENSMUSG00000060427
Gpr56	12625.5	-0.909582	0.0436134	-20.8556	1.36e-96	4.8e-95	16389	13931	8646	10644	ENSMUSG00000031785
Ass1	3919.83	-0.908783	0.0592001	-15.351	3.49e-53	6.01e-52	4978	4418	2738	3243	ENSMUSG00000076441
Klf13	6874.69	-0.90732	0.0492739	-18.4138	1.02e-75	2.7e-74	8811	7673	4836	5656	ENSMUSG00000052040
Cpeb4	1845.57	-0.907183	0.0851672	-10.6518	1.71e-26	1.36e-25	2491	1952	1256	1569	ENSMUSG00000020300
Rab11a	10227.1	-0.905562	0.0446194	-20.2953	1.42e-91	4.76e-90	13290	11248	7198	8424	ENSMUSG00000004771
Snap23	3673.98	-0.905121	0.0613112	-14.7627	2.55e-49	3.96e-48	4793	4023	2614	2995	ENSMUSG00000027287
Tmem64	5198.25	-0.904414	0.054098	-16.7181	9.68e-63	2.07e-61	6598	5850	3623	4327	ENSMUSG00000043252
Per3	815.49	-0.903903	0.113666	-7.95227	1.83e-15	9.12e-15	1079	880	549	702	ENSMUSG00000028957
Sema6b	2430.88	-0.903792	0.0725189	-12.4629	1.19e-35	1.28e-34	3119	2707	1640	2088	ENSMUSG00000001227
Rilpl1	2018.73	-0.89953	0.0886274	-10.1496	3.33e-24	2.45e-23	2430	2381	1394	1702	ENSMUSG00000029392
Tgoln1	11258.6	-0.898605	0.0431023	-20.8482	1.58e-96	5.58e-95	14577	12387	7918	9339	ENSMUSG00000056429
Amdhd2	1992.38	-0.898555	0.0867672	-10.3559	3.93e-25	2.99e-24	2412	2337	1382	1674	ENSMUSG00000036820
C2cd2l	1702.92	-0.897643	0.0834431	-10.7575	5.46e-27	4.46e-26	2130	1937	1215	1393	ENSMUSG00000032120
Msrb3	5015.97	-0.897478	0.0550492	-16.3032	9.37e-60	1.89e-58	6435	5566	3577	4107	ENSMUSG00000051236
Mospd3	1096.79	-0.897446	0.107757	-8.32841	8.19e-17	4.37e-16	1327	1287	743	943	ENSMUSG00000037221
Clec1a	1289.08	-0.896586	0.124478	-7.20276	5.9e-13	2.54e-12	1862	1251	872	1113	ENSMUSG00000033082
A830007P12Rik	2951.03	-0.896411	0.075707	-11.8405	2.41e-32	2.33e-31	3656	3387	1977	2567	ENSMUSG00000059555
Kif13b	1393.87	-0.896296	0.0908539	-9.86524	5.89e-23	4.11e-22	1857	1487	959	1184	ENSMUSG00000060012
Ubxn8	1330.9	-0.89608	0.0902876	-9.92473	3.25e-23	2.29e-22	1700	1482	957	1082	ENSMUSG00000052906
Lime1	873.263	-0.895156	0.106603	-8.39709	4.58e-17	2.47e-16	1131	959	607	735	ENSMUSG00000090077
Tmtc2	2191.53	-0.894929	0.087906	-10.1805	2.42e-24	1.79e-23	3013	2256	1503	1870	ENSMUSG00000036019
Fes	2797.16	-0.891838	0.071995	-12.3875	3.05e-35	3.23e-34	3588	3098	1875	2442	ENSMUSG00000053158
Parp9	2839.34	-0.891795	0.0706319	-12.626	1.52e-36	1.69e-35	3546	3227	1941	2434	ENSMUSG00000022906
Zdhhc7	2695.09	-0.891766	0.0695273	-12.8261	1.17e-37	1.34e-36	3376	3053	1913	2228	ENSMUSG00000031823
Zfp282	1891.29	-0.890876	0.081805	-10.8902	1.28e-27	1.07e-26	2352	2156	1361	1543	ENSMUSG00000025821
Wdr81	2950.66	-0.890564	0.0646204	-13.7815	3.3e-43	4.4e-42	3808	3245	2042	2504	ENSMUSG00000045374
Pvrl1	1485.77	-0.890383	0.0844463	-10.5438	5.43e-26	4.23e-25	1926	1626	1049	1237	ENSMUSG00000032012
Rnf150	3013.36	-0.890183	0.0701808	-12.6841	7.24e-37	8.08e-36	4031	3190	2119	2520	ENSMUSG00000047747
Pip4k2c	5586.11	-0.889974	0.0589547	-15.0959	1.72e-51	2.84e-50	6924	6387	3875	4731	ENSMUSG00000025417
Nr2f6	3500.89	-0.889966	0.0728238	-12.2208	2.41e-34	2.47e-33	4266	4065	2509	2870	ENSMUSG00000002393
Irf9	3184.38	-0.889626	0.09014	-9.86939	5.65e-23	3.94e-22	3801	3767	2094	2833	ENSMUSG00000002325
Xaf1	6875.91	-0.889257	0.0735079	-12.0974	1.09e-33	1.1e-32	8342	8015	4555	6082	ENSMUSG00000040483
Elf1	2789.94	-0.889207	0.0683122	-13.0168	9.82e-39	1.16e-37	3598	3069	1902	2404	ENSMUSG00000036461
Ntn4	904.638	-0.888481	0.119664	-7.42478	1.13e-13	5.07e-13	1075	1074	616	780	ENSMUSG00000020019
Tmem106b	5274.98	-0.887799	0.055775	-15.9175	4.79e-57	9.1e-56	6611	5962	3708	4419	ENSMUSG00000029571
Hip1r	2103.74	-0.887453	0.0728231	-12.1864	3.67e-34	3.76e-33	2703	2320	1480	1762	ENSMUSG00000000915
Myd88	1953.39	-0.887172	0.0782022	-11.3446	7.89e-30	7.06e-29	2437	2217	1368	1643	ENSMUSG00000032508
Tmem158	1190.63	-0.885723	0.0928803	-9.53617	1.48e-21	9.76e-21	1526	1315	846	989	ENSMUSG00000054871
Usp12	3608.61	-0.88458	0.0596533	-14.8287	9.56e-50	1.5e-48	4657	3956	2557	3009	ENSMUSG00000029640
Sipa1l2	4850	-0.883356	0.0605295	-14.5938	3.08e-48	4.66e-47	6347	5240	3301	4208	ENSMUSG00000001995
Nat15	3946.1	-0.881989	0.0577332	-15.277	1.09e-52	1.85e-51	5031	4374	2782	3314	ENSMUSG00000005982
Klhl24	2755.96	-0.880026	0.0682157	-12.9006	4.46e-38	5.16e-37	3592	2985	1902	2367	ENSMUSG00000062901
Rab43	3647.14	-0.879222	0.0638065	-13.7795	3.39e-43	4.51e-42	4535	4136	2594	3043	ENSMUSG00000030055
C77080	12108.7	-0.878445	0.0441747	-19.8857	5.41e-88	1.72e-86	15301	13517	8473	10276	ENSMUSG00000050390
Dmrta2	968.221	-0.878322	0.117037	-7.50467	6.16e-14	2.8e-13	1142	1151	692	804	ENSMUSG00000047143
5730419I09Rik	2454.15	-0.875757	0.0787679	-11.1182	1.02e-28	8.87e-28	3276	2584	1794	1999	ENSMUSG00000030279
Usp38	2476.88	-0.875596	0.0727087	-12.0425	2.12e-33	2.12e-32	3115	2775	1697	2149	ENSMUSG00000038250
Cpne2	3580.51	-0.875357	0.064529	-13.5653	6.43e-42	8.26e-41	4462	4044	2579	2960	ENSMUSG00000034361
Sort1	3128.09	-0.874648	0.0646536	-13.5282	1.07e-41	1.36e-40	4088	3369	2190	2663	ENSMUSG00000068747
D4Wsu53e	4307.02	-0.874203	0.0659362	-13.2583	4.04e-40	4.92e-39	5519	4734	2893	3811	ENSMUSG00000037266
Prkcdbp	5163.04	-0.873033	0.0528639	-16.5147	2.87e-61	5.97e-60	6589	5692	3674	4331	ENSMUSG00000037060
Atox1	6094.26	-0.873024	0.0541853	-16.1118	2.11e-58	4.12e-57	7644	6833	4388	5051	ENSMUSG00000018585
Nos3	26296.4	-0.872983	0.0443346	-19.6908	2.59e-86	7.99e-85	34563	28130	18310	22538	ENSMUSG00000028978
Mcoln1	2590.47	-0.87261	0.0755313	-11.553	7.13e-31	6.59e-30	3174	2970	1797	2227	ENSMUSG00000004567
Stim1	2877.3	-0.872523	0.0646136	-13.5037	1.49e-41	1.89e-40	3661	3181	2036	2428	ENSMUSG00000030987
Ppm1d	921.117	-0.87249	0.104916	-8.31609	9.09e-17	4.84e-16	1187	1005	666	761	ENSMUSG00000020525
Ece1	7639.04	-0.87226	0.0609299	-14.3158	1.74e-46	2.52e-45	10139	8085	5196	6697	ENSMUSG00000057530
Csrp2	844.363	-0.872032	0.114169	-7.6381	2.2e-14	1.03e-13	1126	889	578	736	ENSMUSG00000020186
Gcc1	1789.67	-0.871478	0.0807837	-10.7878	3.93e-27	3.23e-26	2226	2022	1257	1522	ENSMUSG00000029708
Slc38a6	1152.17	-0.869288	0.10163	-8.55344	1.19e-17	6.62e-17	1521	1225	778	1019	ENSMUSG00000044712
Anks1	2058.25	-0.86842	0.0745884	-11.6428	2.5e-31	2.34e-30	2609	2280	1435	1768	ENSMUSG00000024219
Gas7	4195.67	-0.867851	0.0608853	-14.2539	4.24e-46	6.05e-45	5523	4469	2949	3580	ENSMUSG00000033066
Tbc1d16	3460.37	-0.867548	0.0606492	-14.3044	2.06e-46	2.96e-45	4458	3769	2437	2947	ENSMUSG00000039976
Cln6	2000.9	-0.86621	0.0819413	-10.5711	4.06e-26	3.18e-25	2647	2117	1468	1638	ENSMUSG00000032245
Mtus1	2023.24	-0.866008	0.0756143	-11.453	2.27e-30	2.07e-29	2641	2172	1435	1714	ENSMUSG00000045636
Usp25	4956.41	-0.865995	0.0537366	-16.1156	1.98e-58	3.88e-57	6282	5483	3524	4187	ENSMUSG00000022867
Fahd1	765.795	-0.864544	0.119535	-7.23258	4.74e-13	2.05e-12	935	877	562	627	ENSMUSG00000045316
Fbxl17	2741.72	-0.861903	0.0657135	-13.1161	2.66e-39	3.18e-38	3513	2994	1957	2316	ENSMUSG00000023965
Tgfbrap1	2271.5	-0.861392	0.0766029	-11.2449	2.45e-29	2.17e-28	2792	2582	1639	1898	ENSMUSG00000070939
Lrrc57	789.485	-0.858843	0.116452	-7.37508	1.64e-13	7.31e-13	1026	849	535	702	ENSMUSG00000027286
Bambi	1614.3	-0.856279	0.0991176	-8.63902	5.67e-18	3.19e-17	1896	1907	1143	1380	ENSMUSG00000024232
Dnmt3a	3469.75	-0.85623	0.0630164	-13.5874	4.76e-42	6.13e-41	4434	3790	2407	3027	ENSMUSG00000020661
Zc3h12c	1276.83	-0.855812	0.0955914	-8.95281	3.47e-19	2.05e-18	1700	1335	902	1096	ENSMUSG00000035164
Ninj1	6548.5	-0.854295	0.0569651	-14.9968	7.7e-51	1.25e-49	8044	7424	4619	5632	ENSMUSG00000037966
Mlst8	1589.16	-0.853058	0.0818194	-10.4261	1.88e-25	1.45e-24	2035	1729	1130	1358	ENSMUSG00000024142
Heg1	6194.79	-0.852793	0.058747	-14.5164	9.54e-48	1.43e-46	8198	6511	4356	5354	ENSMUSG00000075254
Baz2b	2261.43	-0.852571	0.0808916	-10.5397	5.67e-26	4.42e-25	2947	2417	1530	2025	ENSMUSG00000026987
Tmem104	1760.97	-0.852393	0.0824251	-10.3414	4.58e-25	3.47e-24	2189	1973	1223	1539	ENSMUSG00000045980
Crtc1	1277.88	-0.851257	0.0903865	-9.41796	4.6e-21	2.96e-20	1604	1417	915	1086	ENSMUSG00000003575
Ifit2	7532.86	-0.851104	0.0499584	-17.0362	4.42e-65	9.81e-64	9486	8327	5280	6537	ENSMUSG00000045932
Zfp703	4995.48	-0.850575	0.0618948	-13.7423	5.67e-43	7.51e-42	6097	5687	3555	4273	ENSMUSG00000085795
Josd2	1316.78	-0.84865	0.0946447	-8.96669	3.06e-19	1.82e-18	1601	1503	949	1114	ENSMUSG00000038695
Amotl1	18638.8	-0.847904	0.0432583	-19.601	1.52e-85	4.63e-84	24206	19937	13173	16097	ENSMUSG00000013076
Ip6k1	5591.91	-0.847329	0.0523182	-16.1957	5.41e-59	1.07e-57	7124	6099	3945	4839	ENSMUSG00000032594
Dock8	1270.27	-0.846924	0.0923131	-9.17447	4.54e-20	2.81e-19	1590	1410	886	1111	ENSMUSG00000052085
Rabep2	1902.53	-0.846783	0.0882588	-9.59431	8.45e-22	5.61e-21	2287	2193	1320	1672	ENSMUSG00000030727
Snx8	3947.49	-0.846565	0.0648429	-13.0556	5.9e-39	6.98e-38	4823	4481	2824	3371	ENSMUSG00000029560
Gne	2609.63	-0.845032	0.067193	-12.5762	2.85e-36	3.13e-35	3311	2854	1887	2209	ENSMUSG00000028479
Parp10	2851.13	-0.843903	0.0895966	-9.41892	4.56e-21	2.94e-20	3452	3261	1884	2624	ENSMUSG00000063268
Cxxc5	1778.02	-0.84149	0.093084	-9.04012	1.56e-19	9.48e-19	2105	2072	1252	1548	ENSMUSG00000046668
Tmem41a	1190.25	-0.840873	0.0950029	-8.85103	8.67e-19	5.06e-18	1527	1284	880	989	ENSMUSG00000022856
Elmo1	2981.62	-0.839692	0.0730832	-11.4895	1.49e-30	1.36e-29	3946	3111	2197	2489	ENSMUSG00000041112
Ddx58	6446.94	-0.839679	0.0589976	-14.2324	5.76e-46	8.21e-45	7920	7258	4494	5679	ENSMUSG00000040296
Ube2g2	5776.44	-0.839272	0.0526889	-15.9288	4e-57	7.6e-56	7323	6304	4226	4857	ENSMUSG00000009293
Lonp2	3041.55	-0.838986	0.0667376	-12.5714	3.03e-36	3.33e-35	3761	3402	2157	2637	ENSMUSG00000047866
Abca3	4118.49	-0.838441	0.0584446	-14.3459	1.13e-46	1.64e-45	5306	4421	2921	3574	ENSMUSG00000024130
Mrrf	2841.51	-0.837524	0.0759252	-11.0309	2.71e-28	2.32e-27	3577	3119	2158	2300	ENSMUSG00000026887
Hgsnat	1849.59	-0.836693	0.0809652	-10.334	4.95e-25	3.74e-24	2274	2078	1307	1612	ENSMUSG00000037260
Vps53	3373.59	-0.836115	0.0617711	-13.5357	9.63e-42	1.23e-40	4313	3646	2392	2934	ENSMUSG00000017288
Scand1	1568.44	-0.835619	0.0945584	-8.83706	9.83e-19	5.71e-18	1862	1818	1133	1339	ENSMUSG00000046229
Cds2	9482.31	-0.832398	0.0523733	-15.8936	7.02e-57	1.33e-55	12434	9960	6757	8236	ENSMUSG00000058793
2200002D01Rik	864.823	-0.832262	0.113922	-7.30553	2.76e-13	1.21e-12	1087	948	660	700	ENSMUSG00000030587
Marcksl1	17305.8	-0.832116	0.0452653	-18.3831	1.79e-75	4.73e-74	21430	19262	12267	15107	ENSMUSG00000047945
Hipk3	6380.61	-0.832091	0.0571905	-14.5495	5.89e-48	8.85e-47	8339	6723	4701	5362	ENSMUSG00000027177
Gnaq	5605.92	-0.831986	0.051415	-16.1818	6.78e-59	1.34e-57	7133	6074	4055	4799	ENSMUSG00000024639
Gosr2	11468.1	-0.831778	0.0456319	-18.228	3.09e-74	8.01e-73	14626	12394	8431	9659	ENSMUSG00000020946
Hoxa7	1204.7	-0.830842	0.0943605	-8.80497	1.31e-18	7.54e-18	1534	1303	895	1005	ENSMUSG00000038236
Dip2b	4164.84	-0.830158	0.0623426	-13.3161	1.87e-40	2.3e-39	5461	4369	3012	3573	ENSMUSG00000023026
Ttc9	6407.83	-0.829952	0.05374	-15.4439	8.3e-54	1.45e-52	8335	6779	4655	5473	ENSMUSG00000042734
Stim2	5734.8	-0.829152	0.0589406	-14.0676	6.01e-45	8.38e-44	7545	5991	4161	4908	ENSMUSG00000039156
Upp1	1404.1	-0.828919	0.106397	-7.79083	6.66e-15	3.2e-14	1935	1391	1010	1213	ENSMUSG00000020407
Hmbox1	1420.18	-0.826874	0.110175	-7.50509	6.14e-14	2.8e-13	1974	1391	1014	1238	ENSMUSG00000021972
Tgfa	1085.8	-0.825167	0.0992645	-8.3128	9.35e-17	4.97e-16	1408	1150	766	958	ENSMUSG00000029999
Galnt11	1868.32	-0.824739	0.077009	-10.7096	9.17e-27	7.39e-26	2350	2041	1332	1632	ENSMUSG00000038072
Plekhf2	2393.4	-0.824323	0.0699901	-11.7777	5.09e-32	4.86e-31	3058	2572	1751	2040	ENSMUSG00000049969
Ankrd10	1440.41	-0.824206	0.0912342	-9.03396	1.66e-19	1e-18	1793	1590	994	1297	ENSMUSG00000031508
Fam3a	1701.69	-0.823957	0.0811377	-10.155	3.15e-24	2.32e-23	2111	1883	1246	1449	ENSMUSG00000031399
Ttc7b	5656.66	-0.823779	0.0531854	-15.4888	4.13e-54	7.28e-53	7284	6029	4115	4851	ENSMUSG00000033530
Hook3	3947	-0.823485	0.063031	-13.0648	5.23e-39	6.2e-38	5162	4138	2840	3423	ENSMUSG00000037234
Myo18a	10803	-0.822638	0.0452619	-18.1751	8.13e-74	2.09e-72	13652	11733	7674	9489	ENSMUSG00000000631
Tmem66	4608.17	-0.822529	0.0581034	-14.1563	1.71e-45	2.41e-44	5711	5102	3275	4045	ENSMUSG00000031532
Malt1	916.26	-0.822505	0.107779	-7.63142	2.32e-14	1.08e-13	1204	955	664	790	ENSMUSG00000032688
Ift122	2327.33	-0.820615	0.0785219	-10.4508	1.45e-25	1.12e-24	2832	2620	1629	2075	ENSMUSG00000030323
Mef2a	10475.3	-0.820608	0.0480708	-17.0708	2.45e-65	5.46e-64	12989	11580	7445	9212	ENSMUSG00000030557
Tanc1	8508.77	-0.820535	0.0505927	-16.2184	3.74e-59	7.43e-58	10788	9202	5982	7561	ENSMUSG00000035168
Zdhhc17	3269.49	-0.818462	0.0651093	-12.5706	3.06e-36	3.36e-35	4240	3450	2342	2860	ENSMUSG00000035798
Tmem63a	3611.6	-0.817486	0.0593979	-13.7629	4.26e-43	5.68e-42	4541	3932	2609	3135	ENSMUSG00000026519
H2-D1	14574.6	-0.816338	0.05428	-15.0394	4.05e-51	6.62e-50	17954	16179	10128	13139	ENSMUSG00000073411
Arhgef5	5262.9	-0.815856	0.0542794	-15.0307	4.62e-51	7.53e-50	6580	5758	3753	4632	ENSMUSG00000033542
Hmg20b	3498.24	-0.81565	0.0765714	-10.6522	1.7e-26	1.36e-25	4127	4039	2528	3039	ENSMUSG00000020232
Numb	2009.78	-0.814467	0.0746082	-10.9166	9.6e-28	8.03e-27	2534	2179	1440	1763	ENSMUSG00000021224
ORF19	2756.01	-0.81438	0.065883	-12.361	4.25e-35	4.48e-34	3505	2961	2016	2370	ENSMUSG00000024101
Fis1	4446.16	-0.813914	0.058114	-14.0055	1.44e-44	2e-43	5532	4881	3294	3775	ENSMUSG00000019054
Hpcal1	3230.41	-0.812497	0.0712819	-11.3984	4.26e-30	3.84e-29	3880	3665	2338	2810	ENSMUSG00000071379
Ppp2r5a	8287.69	-0.811334	0.0482192	-16.8259	1.58e-63	3.41e-62	10645	8801	6019	7197	ENSMUSG00000026626
Card6	871.507	-0.810785	0.106981	-7.57879	3.49e-14	1.61e-13	1095	946	645	743	ENSMUSG00000041849
Nedd9	5367.4	-0.809884	0.0527374	-15.3569	3.18e-53	5.5e-52	6691	5871	3890	4675	ENSMUSG00000021365
Tnfaip8l1	958.644	-0.809831	0.114354	-7.0818	1.42e-12	5.99e-12	1292	965	681	852	ENSMUSG00000044469
6530401G17Rik	2656.36	-0.807764	0.0669837	-12.0591	1.74e-33	1.74e-32	3385	2839	1924	2320	ENSMUSG00000052632
Dtx3l	2009.18	-0.807107	0.0886546	-9.10395	8.71e-20	5.34e-19	2456	2238	1369	1856	ENSMUSG00000049502
Add3	5537.34	-0.806691	0.0516216	-15.627	4.77e-55	8.57e-54	7015	5950	4040	4806	ENSMUSG00000025026
Foxo1	3721.52	-0.80637	0.059303	-13.5975	4.15e-42	5.36e-41	4674	4034	2678	3274	ENSMUSG00000044167
Tob1	2482.2	-0.805765	0.0855183	-9.42213	4.42e-21	2.85e-20	2905	2873	1785	2185	ENSMUSG00000037573
Fbxo10	1131.39	-0.805446	0.0958679	-8.40163	4.4e-17	2.38e-16	1404	1240	839	967	ENSMUSG00000048232
Lphn1	1661.78	-0.805371	0.0899566	-8.95288	3.46e-19	2.05e-18	2026	1854	1151	1515	ENSMUSG00000013033
Tpst2	3080.53	-0.805365	0.0798607	-10.0846	6.46e-24	4.69e-23	3618	3553	2273	2645	ENSMUSG00000029344
Mapk12	5033.51	-0.80455	0.0561746	-14.3223	1.59e-46	2.3e-45	6488	5307	3656	4397	ENSMUSG00000022610
Irf2bp2	4020.09	-0.803645	0.0602885	-13.33	1.55e-40	1.92e-39	5004	4391	2861	3582	ENSMUSG00000051495
Fam125b	4596.65	-0.803517	0.058542	-13.7255	7.14e-43	9.43e-42	5631	5097	3376	3973	ENSMUSG00000038740
Tmem68	1145.87	-0.802843	0.0973308	-8.24859	1.6e-16	8.43e-16	1407	1268	814	1023	ENSMUSG00000028232
Thtpa	1883.79	-0.7989	0.077455	-10.3144	6.07e-25	4.57e-24	2413	1993	1386	1633	ENSMUSG00000045691
Pmp22	5309.29	-0.798775	0.0568441	-14.052	7.48e-45	1.04e-43	6664	5734	4002	4489	ENSMUSG00000018217
Armcx1	1643.95	-0.797334	0.0805744	-9.89563	4.35e-23	3.05e-22	2077	1763	1199	1439	ENSMUSG00000033460
Igfbp4	27848.2	-0.796736	0.0415392	-19.1804	5.4e-82	1.56e-80	35025	29995	19883	24896	ENSMUSG00000017493
Rchy1	2489.85	-0.796332	0.0701079	-11.3587	6.72e-30	6.02e-29	3163	2653	1861	2129	ENSMUSG00000029397
Lancl2	1015.55	-0.793982	0.10235	-7.75753	8.66e-15	4.15e-14	1271	1097	772	855	ENSMUSG00000062190
Pttg1ip	11478.7	-0.793815	0.0428287	-18.5346	1.09e-76	2.9e-75	14314	12450	8407	10036	ENSMUSG00000009291
mt-Nd6	23324.5	-0.793721	0.0556237	-14.2695	3.39e-46	4.86e-45	29993	24520	16223	21419	ENSMUSG00000064368
Fbxo8	915.485	-0.793602	0.104793	-7.57308	3.64e-14	1.68e-13	1140	994	683	786	ENSMUSG00000038206
Pnrc1	2280.96	-0.79355	0.0726078	-10.9293	8.35e-28	7e-27	2817	2498	1640	2030	ENSMUSG00000040128
Plxnd1	45863.4	-0.793257	0.0464119	-17.0917	1.71e-65	3.84e-64	56534	50297	32438	41491	ENSMUSG00000030123
Npdc1	6333.26	-0.7922	0.0610728	-12.9714	1.78e-38	2.07e-37	7570	7146	4627	5557	ENSMUSG00000015094
Dopey1	1741.55	-0.79202	0.0807071	-9.8135	9.85e-23	6.81e-22	2204	1860	1244	1562	ENSMUSG00000034973
Tapbp	7006.56	-0.791556	0.0725999	-10.903	1.12e-27	9.3e-27	8172	8078	4974	6323	ENSMUSG00000024308
Ppdpf	2238.46	-0.790649	0.0945824	-8.35937	6.31e-17	3.38e-16	2580	2607	1581	2030	ENSMUSG00000016344
Sap18	922.035	-0.7902	0.104535	-7.55916	4.06e-14	1.87e-13	1135	1011	680	803	ENSMUSG00000021963
Mapk14	8246.14	-0.790122	0.0481531	-16.4085	1.66e-60	3.41e-59	10511	8730	6102	7161	ENSMUSG00000053436
Arhgef1	8508.3	-0.789973	0.048077	-16.4314	1.14e-60	2.35e-59	10569	9247	6136	7576	ENSMUSG00000040940
Ric8b	1564.82	-0.789751	0.0883657	-8.93731	3.99e-19	2.36e-18	1928	1713	1199	1311	ENSMUSG00000035620
Rgp1	3866.81	-0.789652	0.0601862	-13.1201	2.52e-39	3.02e-38	4933	4090	2797	3435	ENSMUSG00000028468
Ezh1	1783.91	-0.789599	0.0852671	-9.26031	2.04e-20	1.28e-19	2288	1877	1250	1632	ENSMUSG00000006920
Iscu	2184.29	-0.787895	0.0747195	-10.5447	5.37e-26	4.19e-25	2677	2402	1635	1878	ENSMUSG00000025825
Mknk1	1868.85	-0.787726	0.0832928	-9.45731	3.16e-21	2.05e-20	2277	2068	1320	1699	ENSMUSG00000028708
Psmb10	1805.59	-0.787311	0.0980288	-8.03142	9.64e-16	4.86e-15	2072	2107	1321	1588	ENSMUSG00000031897
Slc12a9	1397.56	-0.786215	0.102376	-7.67966	1.6e-14	7.52e-14	1727	1525	944	1323	ENSMUSG00000037344
St3gal2	3280.1	-0.785798	0.0748557	-10.4975	8.87e-26	6.88e-25	3904	3705	2334	2967	ENSMUSG00000031749
Exoc8	1691.22	-0.785511	0.0806257	-9.74269	1.98e-22	1.35e-21	2138	1802	1222	1509	ENSMUSG00000074030
Rmnd5b	3709.73	-0.784904	0.0592048	-13.2574	4.09e-40	4.97e-39	4611	4019	2708	3279	ENSMUSG00000001054
Med16	2319.14	-0.784881	0.0805852	-9.73976	2.04e-22	1.39e-21	2762	2617	1663	2084	ENSMUSG00000013833
Arl5b	1458.28	-0.784782	0.0894952	-8.76898	1.8e-18	1.03e-17	1881	1521	1042	1316	ENSMUSG00000017418
Nr1d1	2678.54	-0.784555	0.0872981	-8.98708	2.54e-19	1.52e-18	3111	3090	1901	2431	ENSMUSG00000020889
N4bp2	897.212	-0.784089	0.108126	-7.25163	4.12e-13	1.79e-12	1170	924	662	786	ENSMUSG00000037795
Acad11	972.61	-0.783223	0.102568	-7.63614	2.24e-14	1.05e-13	1190	1069	720	849	ENSMUSG00000090150
Elovl5	7634.46	-0.783182	0.0478913	-16.3533	4.12e-60	8.38e-59	9472	8277	5667	6648	ENSMUSG00000032349
mt-Nd4	111932	-0.782804	0.0510649	-15.3296	4.85e-53	8.34e-52	142761	118000	78409	103075	ENSMUSG00000064363
Dhcr7	2335.14	-0.782086	0.0725643	-10.7778	4.38e-27	3.59e-26	2852	2570	1699	2075	ENSMUSG00000058454
Shisa5	10183.1	-0.781839	0.0546505	-14.3062	2e-46	2.88e-45	12237	11376	7377	9091	ENSMUSG00000025647
Tmco3	1377.55	-0.781246	0.0892312	-8.7553	2.04e-18	1.16e-17	1676	1521	1009	1217	ENSMUSG00000038497
D230025D16Rik	1135.68	-0.780311	0.0952153	-8.19522	2.5e-16	1.3e-15	1422	1218	853	980	ENSMUSG00000031889
Herpud1	3982.84	-0.777999	0.0607271	-12.8114	1.42e-37	1.61e-36	4849	4387	2937	3506	ENSMUSG00000031770
Ccdc91	1692.66	-0.777976	0.0819824	-9.48955	2.32e-21	1.51e-20	2166	1773	1268	1468	ENSMUSG00000030301
Rbm18	3658.67	-0.777951	0.0593406	-13.1099	2.89e-39	3.44e-38	4582	3920	2673	3251	ENSMUSG00000026889
Rybp	4137.66	-0.777257	0.0619593	-12.5446	4.25e-36	4.64e-35	5019	4571	3102	3585	ENSMUSG00000072872
Fam126a	5214.53	-0.776943	0.0698498	-11.123	9.69e-29	8.4e-28	6934	5236	3841	4603	ENSMUSG00000028995
Gpcpd1	2691.54	-0.775483	0.0718556	-10.7922	3.75e-27	3.08e-26	3401	2855	1910	2463	ENSMUSG00000027346
C330006K01Rik	1292.01	-0.775263	0.0989282	-7.83663	4.63e-15	2.25e-14	1537	1453	919	1179	ENSMUSG00000039623
Rreb1	2012.9	-0.773394	0.074383	-10.3975	2.55e-25	1.95e-24	2524	2149	1472	1794	ENSMUSG00000039087
AL929166.1	5733.59	-0.773357	0.0516903	-14.9614	1.31e-50	2.11e-49	7093	6204	4208	5092	ENSMUSG00000091337
mt-Nd5	94119	-0.773213	0.0526703	-14.6803	8.63e-49	1.32e-47	120588	98258	66195	87052	ENSMUSG00000064367
Fuca2	2178.53	-0.772414	0.0795449	-9.71041	2.72e-22	1.85e-21	2603	2435	1642	1885	ENSMUSG00000019810
Chst11	3812.59	-0.771641	0.0627262	-12.3017	8.86e-35	9.26e-34	4887	3975	2772	3423	ENSMUSG00000034612
Adipor2	5667.31	-0.771368	0.0511861	-15.0699	2.56e-51	4.19e-50	7110	6040	4200	4995	ENSMUSG00000030168
Ing4	1439.43	-0.7697	0.0857651	-8.97451	2.85e-19	1.7e-18	1791	1546	1049	1291	ENSMUSG00000030330
Naglu	3199.81	-0.769364	0.0691486	-11.1262	9.35e-29	8.13e-28	3853	3547	2314	2891	ENSMUSG00000001751
Bcl2l2	2562.19	-0.768823	0.0700888	-10.9693	5.37e-28	4.54e-27	3257	2691	1860	2309	ENSMUSG00000089682
Btd	1051.57	-0.76833	0.099266	-7.74011	9.93e-15	4.74e-14	1314	1124	758	954	ENSMUSG00000021900
St3gal4	1857	-0.764953	0.0853309	-8.96455	3.12e-19	1.85e-18	2195	2089	1381	1639	ENSMUSG00000032038
Tbc1d2b	2260.37	-0.763933	0.076333	-10.0079	1.41e-23	1e-22	2793	2438	1609	2082	ENSMUSG00000037410
Ltbr	5893.24	-0.763276	0.0618388	-12.343	5.31e-35	5.58e-34	6993	6600	4361	5236	ENSMUSG00000030339
Suv420h1	2471.09	-0.762965	0.0682235	-11.1833	4.92e-29	4.32e-28	3090	2631	1832	2193	ENSMUSG00000045098
Adamtsl5	2503.72	-0.762712	0.0711042	-10.7267	7.63e-27	6.18e-26	3032	2751	1848	2231	ENSMUSG00000043822
Ulk2	2402.44	-0.762294	0.0710498	-10.729	7.44e-27	6.03e-26	3012	2551	1742	2179	ENSMUSG00000004798
Dopey2	985.879	-0.762219	0.105059	-7.25514	4.01e-13	1.74e-12	1275	1013	718	891	ENSMUSG00000022946
Myo1d	5279.04	-0.761897	0.0561611	-13.5663	6.35e-42	8.17e-41	6747	5492	3897	4710	ENSMUSG00000035441
Ppm1l	1598.62	-0.759309	0.0832909	-9.11635	7.77e-20	4.77e-19	2037	1666	1184	1425	ENSMUSG00000027784
Plekhm1	2445.05	-0.759071	0.0709445	-10.6995	1.02e-26	8.22e-26	2977	2668	1795	2197	ENSMUSG00000034247
Zmym6	1588.55	-0.758515	0.0845363	-8.97265	2.89e-19	1.73e-18	2005	1672	1148	1450	ENSMUSG00000042408
Ddx3y	7404.43	-0.757907	0.04872	-15.5564	1.44e-54	2.56e-53	9089	8010	5473	6618	ENSMUSG00000069045
Gna11	9897.66	-0.756605	0.0476814	-15.8679	1.06e-56	2e-55	12111	10731	7498	8642	ENSMUSG00000034781
Atp6ap1	17705.9	-0.756394	0.0421216	-17.9574	4.2e-72	1.05e-70	21741	19130	13378	15504	ENSMUSG00000019087
Gm16517	1447.47	-0.75557	0.107325	-7.04	1.92e-12	8.03e-12	1650	1674	1031	1341	ENSMUSG00000020308
Atp6v0a1	5834.7	-0.754106	0.0538329	-14.0083	1.39e-44	1.92e-43	7084	6367	4331	5210	ENSMUSG00000019302
C630004H02Rik	2204.02	-0.754095	0.101628	-7.42012	1.17e-13	5.24e-13	2981	2143	1546	2076	ENSMUSG00000034586
Zfp276	1044.84	-0.753081	0.102552	-7.34343	2.08e-13	9.17e-13	1263	1145	752	961	ENSMUSG00000001065
Map3k3	6255.24	-0.75268	0.0499621	-15.065	2.75e-51	4.5e-50	7822	6624	4691	5538	ENSMUSG00000020700
Nkiras2	1616.27	-0.752045	0.0823612	-9.13106	6.78e-20	4.17e-19	1969	1756	1214	1429	ENSMUSG00000017837
Optn	2594.15	-0.7515	0.0681858	-11.0214	3.01e-28	2.58e-27	3166	2813	1932	2314	ENSMUSG00000026672
Palm	4364.7	-0.751481	0.0825211	-9.10654	8.51e-20	5.22e-19	4988	5025	3137	4027	ENSMUSG00000035863
Peli1	2042.65	-0.751455	0.0753668	-9.97064	2.05e-23	1.45e-22	2564	2154	1492	1857	ENSMUSG00000020134
Notch4	3003.52	-0.751377	0.0760419	-9.88109	5.03e-23	3.52e-22	3874	3078	2140	2795	ENSMUSG00000015468
Sp100	1479.95	-0.749159	0.0979377	-7.64934	2.02e-14	9.45e-14	1804	1606	1026	1412	ENSMUSG00000026222
Grina	16577.9	-0.748355	0.0476907	-15.6919	1.72e-55	3.15e-54	19968	18174	12181	15026	ENSMUSG00000022564
Nrbp1	6618.35	-0.748279	0.0495188	-15.111	1.37e-51	2.26e-50	8169	7086	4896	5960	ENSMUSG00000029148
Phc2	10764.4	-0.747883	0.0530742	-14.0913	4.3e-45	6.02e-44	12821	11922	8029	9618	ENSMUSG00000028796
Slc39a3	1789.58	-0.74767	0.0895992	-8.3446	7.15e-17	3.82e-16	2100	2010	1296	1644	ENSMUSG00000046822
Efna1	2262.19	-0.747595	0.0746442	-10.0154	1.3e-23	9.33e-23	2716	2487	1685	2024	ENSMUSG00000027954
Ppp1r13b	3659.87	-0.746807	0.0598625	-12.4754	1.02e-35	1.1e-34	4592	3851	2713	3294	ENSMUSG00000021285
Anks3	1099.53	-0.746605	0.0960421	-7.77372	7.62e-15	3.66e-14	1348	1184	824	979	ENSMUSG00000022515
6230427J02Rik	1650.34	-0.745807	0.0815972	-9.14011	6.24e-20	3.84e-19	2009	1789	1225	1484	ENSMUSG00000042106
Use1	2357.17	-0.745385	0.0697723	-10.6831	1.22e-26	9.78e-26	2913	2517	1747	2124	ENSMUSG00000002395
Mfsd6	2264.14	-0.745082	0.0761098	-9.78957	1.25e-22	8.59e-22	2879	2346	1747	1961	ENSMUSG00000041439
Osbpl5	3998.92	-0.744611	0.0579138	-12.8572	7.83e-38	8.98e-37	4911	4294	3019	3541	ENSMUSG00000037606
Lrrc8a	3632.92	-0.743819	0.063373	-11.7372	8.22e-32	7.8e-31	4383	3967	2761	3197	ENSMUSG00000007476
Ccpg1	984.049	-0.743511	0.104241	-7.13264	9.85e-13	4.18e-12	1261	1011	723	896	ENSMUSG00000034563
Tom1l2	5281.77	-0.743156	0.0559697	-13.2778	3.11e-40	3.82e-39	6591	5579	3850	4845	ENSMUSG00000000538
Ecscr	3738.47	-0.741871	0.0629391	-11.7871	4.55e-32	4.36e-31	4737	3884	2740	3416	ENSMUSG00000073599
Ppp6r2	1343.52	-0.741322	0.0967371	-7.66326	1.81e-14	8.5e-14	1669	1425	946	1273	ENSMUSG00000036561
Trappc2l	1170.78	-0.740775	0.100801	-7.3489	2e-13	8.81e-13	1373	1311	874	1051	ENSMUSG00000015013
Egln3	15998.6	-0.740703	0.0454382	-16.3013	9.66e-60	1.94e-58	20357	16535	12010	14298	ENSMUSG00000035105
Hexa	12497.1	-0.740064	0.0516835	-14.3192	1.66e-46	2.4e-45	14929	13750	9205	11380	ENSMUSG00000025232
Tmem223	2450.91	-0.740058	0.0822682	-8.99567	2.35e-19	1.41e-18	2855	2759	1879	2144	ENSMUSG00000075043
Ctnnbip1	1692.34	-0.74005	0.0812451	-9.10886	8.33e-20	5.11e-19	2143	1757	1277	1506	ENSMUSG00000028988
Atxn1l	3852.96	-0.739624	0.0647023	-11.4312	2.92e-30	2.65e-29	4930	3955	2949	3381	ENSMUSG00000069895
BC006779	3447.55	-0.738959	0.0679931	-10.8681	1.63e-27	1.36e-26	4352	3591	2484	3208	ENSMUSG00000027580
Pld3	3851.32	-0.738929	0.0669281	-11.0406	2.43e-28	2.09e-27	4556	4274	2870	3470	ENSMUSG00000003363
Asah1	8014.17	-0.738834	0.0478358	-15.4452	8.12e-54	1.43e-52	9852	8571	6099	7075	ENSMUSG00000031591
Pdpr	994.95	-0.737168	0.105006	-7.02025	2.21e-12	9.22e-12	1210	1074	780	853	ENSMUSG00000033624
Pcdh17	9950.63	-0.737087	0.0659103	-11.1832	4.93e-29	4.33e-28	13142	9852	7366	9045	ENSMUSG00000035566
Pvrl2	6429.06	-0.736064	0.0544861	-13.5092	1.38e-41	1.75e-40	7713	7031	4829	5763	ENSMUSG00000062300
Itpr2	2635.89	-0.734118	0.0667758	-10.9938	4.09e-28	3.49e-27	3280	2778	1995	2350	ENSMUSG00000030287
Marcks	12201	-0.733036	0.0427912	-17.1305	8.79e-66	1.98e-64	15006	13006	9089	11057	ENSMUSG00000069662
Dstyk	1751.55	-0.732283	0.0800543	-9.14732	5.84e-20	3.6e-19	2183	1842	1288	1608	ENSMUSG00000042046
Egln2	3956.06	-0.732174	0.0621422	-11.7822	4.82e-32	4.61e-31	4736	4327	2967	3563	ENSMUSG00000058709
Ier2	2536.96	-0.73036	0.0814525	-8.9667	3.06e-19	1.82e-18	2944	2853	1877	2318	ENSMUSG00000053560
Gas2l1	3910.58	-0.730168	0.0729601	-10.0078	1.41e-23	1e-22	4546	4390	2891	3577	ENSMUSG00000034201
Tnrc6c	4160.4	-0.729116	0.0581444	-12.5397	4.52e-36	4.94e-35	5229	4329	3116	3764	ENSMUSG00000025571
Foxo4	1382.47	-0.728509	0.093487	-7.79263	6.56e-15	3.16e-14	1668	1499	994	1299	ENSMUSG00000042903
Hoxb7	1883.05	-0.727617	0.0824636	-8.82349	1.11e-18	6.42e-18	2235	2071	1451	1657	ENSMUSG00000038721
Atxn7	1305.45	-0.726874	0.0940592	-7.72783	1.09e-14	5.2e-14	1580	1410	944	1222	ENSMUSG00000021738
Bfar	1914.64	-0.726398	0.0755618	-9.61329	7.03e-22	4.69e-21	2351	2037	1450	1717	ENSMUSG00000022684
Zmym5	1736.51	-0.726123	0.0799186	-9.08577	1.03e-19	6.28e-19	2131	1849	1283	1595	ENSMUSG00000040123
Skap2	5152.01	-0.724135	0.0535978	-13.5105	1.36e-41	1.72e-40	6432	5384	3866	4672	ENSMUSG00000059182
Mpv17	3119.18	-0.723871	0.0625701	-11.569	5.92e-31	5.48e-30	3871	3279	2350	2818	ENSMUSG00000090262
Dennd4b	1995.23	-0.723552	0.0817907	-8.84638	9.04e-19	5.27e-18	2534	2048	1449	1867	ENSMUSG00000042404
Cpeb1	2638.68	-0.722543	0.0683358	-10.5734	3.96e-26	3.11e-25	3312	2740	1970	2408	ENSMUSG00000025586
Lgals9	9168.34	-0.722147	0.0500042	-14.4417	2.83e-47	4.18e-46	11007	9950	6849	8362	ENSMUSG00000001123
Tspyl1	1998.46	-0.721893	0.077236	-9.34658	9.05e-21	5.77e-20	2483	2097	1465	1856	ENSMUSG00000047514
Smap2	3419.67	-0.721813	0.0653004	-11.0537	2.1e-28	1.81e-27	4093	3722	2541	3135	ENSMUSG00000032870
Dusp8	1292.3	-0.721699	0.0955887	-7.55005	4.35e-14	2e-13	1599	1362	927	1224	ENSMUSG00000037887
Cdan1	1795.8	-0.721425	0.0783587	-9.2067	3.36e-20	2.1e-19	2196	1914	1337	1644	ENSMUSG00000027284
Deaf1	1153.48	-0.720262	0.0985667	-7.30736	2.72e-13	1.19e-12	1391	1246	838	1081	ENSMUSG00000058886
Ahcyl2	1693.87	-0.71976	0.0815952	-8.82111	1.13e-18	6.55e-18	2140	1744	1278	1534	ENSMUSG00000029772
Erap1	2583.79	-0.719689	0.0749561	-9.60147	7.88e-22	5.25e-21	3060	2836	2005	2273	ENSMUSG00000021583
Sgsm3	1871.08	-0.719038	0.0934706	-7.69267	1.44e-14	6.81e-14	2203	2066	1324	1797	ENSMUSG00000042303
Tcf4	8300.03	-0.71837	0.0527642	-13.6147	3.27e-42	4.24e-41	10505	8525	6160	7645	ENSMUSG00000053477
Mphosph9	1491.43	-0.717656	0.0935547	-7.67098	1.71e-14	8.02e-14	1938	1487	1148	1327	ENSMUSG00000038126
Tpcn1	6624.47	-0.717	0.0517178	-13.8637	1.05e-43	1.42e-42	8305	6867	4954	6064	ENSMUSG00000032741
Cuta	2498.73	-0.716992	0.0791157	-9.06258	1.27e-19	7.73e-19	2907	2785	1875	2278	ENSMUSG00000024194
Arap3	12997.7	-0.716789	0.0522258	-13.7248	7.21e-43	9.51e-42	16327	13446	9483	12181	ENSMUSG00000024451
Scamp2	3632.4	-0.7153	0.0605633	-11.8108	3.43e-32	3.31e-31	4479	3827	2702	3346	ENSMUSG00000040188
Wasf2	16353.7	-0.714607	0.0448022	-15.9503	2.84e-57	5.41e-56	20638	16813	12371	14834	ENSMUSG00000028868
Rnf185	3585.16	-0.713448	0.0604707	-11.7982	3.99e-32	3.83e-31	4412	3781	2675	3298	ENSMUSG00000020448
Afap1l1	8649.03	-0.712158	0.0472358	-15.0767	2.31e-51	3.79e-50	10791	8987	6516	7893	ENSMUSG00000033032
AW549877	3678.41	-0.711764	0.0598689	-11.8887	1.35e-32	1.32e-31	4486	3911	2755	3376	ENSMUSG00000041935
Lxn	1465.87	-0.710193	0.0856911	-8.28782	1.15e-16	6.11e-16	1824	1526	1094	1352	ENSMUSG00000047557
Fbxo9	1910.19	-0.710054	0.0795279	-8.92837	4.32e-19	2.56e-18	2278	2073	1477	1701	ENSMUSG00000001366
Cpd	12231.2	-0.709688	0.0481224	-14.7476	3.19e-49	4.92e-48	15464	12517	9226	11173	ENSMUSG00000020841
Casd1	2556.72	-0.709598	0.073937	-9.59733	8.2e-22	5.46e-21	3099	2730	2024	2223	ENSMUSG00000015189
Mtmr3	7565.17	-0.708708	0.0508129	-13.9474	3.26e-44	4.46e-43	9081	8155	5695	6927	ENSMUSG00000034354
Anxa11	4783.4	-0.708079	0.0565101	-12.5301	5.11e-36	5.57e-35	5960	4965	3703	4264	ENSMUSG00000021866
Dcaf11	1919.96	-0.707882	0.0764786	-9.25595	2.12e-20	1.34e-19	2316	2059	1459	1743	ENSMUSG00000022214
Pcx	1074.79	-0.707784	0.099631	-7.10405	1.21e-12	5.12e-12	1345	1110	842	947	ENSMUSG00000024892
Pitpnc1	2239.08	-0.707758	0.08621	-8.2097	2.22e-16	1.16e-15	2937	2197	1710	2025	ENSMUSG00000040430
Arl2bp	5284.33	-0.706752	0.0534542	-13.2216	6.58e-40	7.98e-39	6390	5650	4010	4809	ENSMUSG00000031776
Akap13	5806.69	-0.706616	0.0672035	-10.5146	7.4e-26	5.75e-25	7525	5775	4309	5403	ENSMUSG00000066406
Magi1	2846.08	-0.706518	0.0703932	-10.0367	1.05e-23	7.55e-23	3588	2917	2105	2656	ENSMUSG00000045095
Reep3	4458.8	-0.706343	0.0628035	-11.2469	2.4e-29	2.12e-28	5608	4578	3506	3917	ENSMUSG00000019873
Abhd4	2814.36	-0.706157	0.0648498	-10.8891	1.3e-27	1.08e-26	3451	2967	2133	2566	ENSMUSG00000040997
Dock9	6275.72	-0.705955	0.0618789	-11.4086	3.79e-30	3.42e-29	8085	6279	4799	5675	ENSMUSG00000025558
Plekhm2	3057.36	-0.705492	0.0835147	-8.44752	2.98e-17	1.62e-16	3471	3462	2282	2829	ENSMUSG00000028917
Coro7	2522.29	-0.704539	0.0731854	-9.62677	6.16e-22	4.13e-21	2978	2756	1920	2292	ENSMUSG00000039637
Nr1h2	4053.94	-0.702971	0.072145	-9.74386	1.96e-22	1.34e-21	4734	4472	2968	3828	ENSMUSG00000060601
Sh3tc1	1768.43	-0.702371	0.0814268	-8.6258	6.36e-18	3.57e-17	2237	1801	1356	1600	ENSMUSG00000036553
B230312A22Rik	2222.13	-0.702024	0.0739243	-9.49653	2.17e-21	1.42e-20	2739	2326	1645	2079	ENSMUSG00000036002
Ctnnb1	64116.5	-0.702009	0.0349709	-20.0741	1.24e-89	4.09e-88	77914	68048	49031	58150	ENSMUSG00000006932
Cd34	25953.8	-0.701612	0.0449714	-15.6013	7.13e-55	1.27e-53	32835	26426	19741	23676	ENSMUSG00000016494
Stxbp1	6519.5	-0.701536	0.055774	-12.5782	2.78e-36	3.06e-35	7727	7087	4920	5991	ENSMUSG00000026797
Nagk	2613.89	-0.700625	0.0678015	-10.3335	4.97e-25	3.76e-24	3175	2773	2024	2344	ENSMUSG00000034744
Trim24	4706.8	-0.699676	0.0547526	-12.7789	2.15e-37	2.44e-36	5826	4898	3573	4309	ENSMUSG00000029833
Snx11	1384.08	-0.699505	0.0906486	-7.71667	1.19e-14	5.66e-14	1635	1508	1045	1273	ENSMUSG00000020876
Hexim1	2002.5	-0.699433	0.0827579	-8.45155	2.87e-17	1.57e-16	2330	2212	1528	1823	ENSMUSG00000048878
Zfp746	2211.6	-0.699251	0.0724116	-9.65662	4.61e-22	3.11e-21	2687	2345	1659	2048	ENSMUSG00000057691
Ldb1	7816.47	-0.699063	0.0539342	-12.9614	2.03e-38	2.36e-37	9240	8506	5976	7107	ENSMUSG00000025223
Gnai1	1551.03	-0.698317	0.0828984	-8.42376	3.65e-17	1.98e-16	1924	1609	1190	1407	ENSMUSG00000057614
Fstl1	34732.4	-0.697717	0.0381537	-18.287	1.05e-74	2.73e-73	42242	36751	26148	32106	ENSMUSG00000022816
Mll3	1828.42	-0.69712	0.0862066	-8.08662	6.13e-16	3.13e-15	2275	1891	1321	1756	ENSMUSG00000038056
Patz1	1102.1	-0.696711	0.0986092	-7.06537	1.6e-12	6.72e-12	1338	1167	872	970	ENSMUSG00000020453
Ppp1r12c	6044.79	-0.696095	0.0574737	-12.1115	9.18e-34	9.28e-33	7350	6394	4445	5719	ENSMUSG00000019254
Fbxl3	3470.91	-0.695766	0.0603335	-11.532	9.1e-31	8.38e-30	4213	3676	2659	3159	ENSMUSG00000022124
Tbc1d9b	6416.13	-0.695616	0.0567467	-12.2583	1.52e-34	1.57e-33	7582	6973	4839	5929	ENSMUSG00000036644
Trafd1	1393.78	-0.695389	0.0907326	-7.66417	1.8e-14	8.44e-14	1653	1510	1039	1302	ENSMUSG00000042726
Luzp1	9353.63	-0.694986	0.0464317	-14.9679	1.19e-50	1.91e-49	11574	9711	7245	8427	ENSMUSG00000001089
Eml3	4261.9	-0.694817	0.0575513	-12.073	1.47e-33	1.47e-32	5135	4545	3228	3925	ENSMUSG00000071647
Wipf1	4756.35	-0.692664	0.0608378	-11.3854	4.94e-30	4.45e-29	5625	5158	3576	4419	ENSMUSG00000075284
Foxj2	2301.42	-0.691272	0.0765048	-9.03567	1.63e-19	9.85e-19	2720	2496	1716	2157	ENSMUSG00000003154
Layn	1549.17	-0.691037	0.0881049	-7.84334	4.39e-15	2.14e-14	1933	1592	1139	1472	ENSMUSG00000060594
Sigirr	1254.26	-0.690641	0.0938786	-7.35674	1.88e-13	8.33e-13	1588	1268	962	1146	ENSMUSG00000025494
Foxn2	3412.99	-0.69064	0.068478	-10.0856	6.4e-24	4.65e-23	4280	3485	2711	3008	ENSMUSG00000034998
Klhl6	2380.05	-0.689017	0.0713201	-9.66091	4.42e-22	2.98e-21	2871	2528	1786	2222	ENSMUSG00000043008
Mfap3	2469.43	-0.688193	0.0744025	-9.24959	2.25e-20	1.42e-19	3105	2511	1950	2195	ENSMUSG00000020522
Nrarp	2856.4	-0.687177	0.0647978	-10.6049	2.83e-26	2.23e-25	3480	3000	2213	2590	ENSMUSG00000078202
Osbpl8	3760.59	-0.687058	0.0587689	-11.6908	1.42e-31	1.34e-30	4549	3978	2892	3435	ENSMUSG00000020189
Zgpat	1609.4	-0.686367	0.0859294	-7.98757	1.38e-15	6.91e-15	1914	1731	1197	1518	ENSMUSG00000027582
Kbtbd2	3551.23	-0.685571	0.0607293	-11.289	1.49e-29	1.32e-28	4402	3662	2713	3270	ENSMUSG00000059486
Trim30a	3806.66	-0.685316	0.0790663	-8.66761	4.41e-18	2.49e-17	4442	4165	2738	3705	ENSMUSG00000030921
Ssfa2	10858	-0.685124	0.0449275	-15.2495	1.66e-52	2.8e-51	13463	11191	8304	9991	ENSMUSG00000027007
Strn4	8924.04	-0.683204	0.0518889	-13.1667	1.36e-39	1.64e-38	10690	9513	6662	8415	ENSMUSG00000030374
Zfp36l1	5036.86	-0.682162	0.0651023	-10.4783	1.09e-25	8.4e-25	5942	5446	3715	4806	ENSMUSG00000021127
Fbxo28	3320.98	-0.68182	0.0625405	-10.9021	1.13e-27	9.39e-27	4125	3410	2560	3041	ENSMUSG00000047539
Ttl	2538.46	-0.681198	0.0721244	-9.44477	3.56e-21	2.31e-20	3179	2584	1908	2383	ENSMUSG00000027394
Tpra1	2400.03	-0.680878	0.0771605	-8.82418	1.1e-18	6.38e-18	2792	2627	1825	2227	ENSMUSG00000002871
Stx6	3127.48	-0.680536	0.0682777	-9.96717	2.12e-23	1.5e-22	3674	3391	2427	2846	ENSMUSG00000026470
Tollip	7945.84	-0.679213	0.0478878	-14.1834	1.16e-45	1.64e-44	9641	8344	6210	7190	ENSMUSG00000025139
Vhl	1649.24	-0.67903	0.0808284	-8.40089	4.43e-17	2.4e-16	1991	1741	1256	1531	ENSMUSG00000033933
Vps4a	2585.89	-0.677938	0.0728583	-9.30488	1.34e-20	8.51e-20	3113	2734	2070	2285	ENSMUSG00000031913
Myo1h	4508.96	-0.677837	0.056519	-11.9931	3.86e-33	3.81e-32	5399	4794	3491	4123	ENSMUSG00000066952
Ccnd3	3837.9	-0.677727	0.065412	-10.3609	3.73e-25	2.84e-24	4486	4175	2956	3527	ENSMUSG00000034165
Nfia	1687.19	-0.676818	0.0797517	-8.48658	2.13e-17	1.16e-16	2061	1758	1287	1567	ENSMUSG00000028565
Snn	3521.94	-0.674376	0.0612932	-11.0024	3.72e-28	3.17e-27	4208	3746	2713	3246	ENSMUSG00000037972
Gripap1	2366.64	-0.672171	0.069804	-9.62941	6.01e-22	4.03e-21	2877	2472	1804	2208	ENSMUSG00000031153
Synj1	2543	-0.672111	0.0673061	-9.98588	1.76e-23	1.25e-22	3091	2656	1963	2344	ENSMUSG00000022973
Spry2	2173.03	-0.671972	0.081957	-8.19908	2.42e-16	1.26e-15	2520	2375	1628	2060	ENSMUSG00000022114
Cd47	12375.1	-0.67152	0.045165	-14.8682	5.31e-50	8.39e-49	15371	12637	9574	11389	ENSMUSG00000055447
Mcl1	11776.7	-0.671271	0.0440862	-15.2263	2.36e-52	3.99e-51	14100	12479	9115	10833	ENSMUSG00000038612
Inpp5a	6826.58	-0.671114	0.0498962	-13.4502	3.07e-41	3.87e-40	8186	7223	5232	6341	ENSMUSG00000025477
Hmox2	3694.26	-0.670363	0.0602492	-11.1265	9.32e-29	8.11e-28	4569	3787	2838	3427	ENSMUSG00000004070
Kdelc2	2511.18	-0.669987	0.0684709	-9.78499	1.31e-22	8.97e-22	3096	2582	1937	2321	ENSMUSG00000034487
Dscr3	4526.51	-0.668781	0.0556809	-12.0109	3.11e-33	3.07e-32	5533	4693	3456	4229	ENSMUSG00000022898
Tmem50b	1879.97	-0.66859	0.0767678	-8.70924	3.06e-18	1.74e-17	2268	1975	1433	1759	ENSMUSG00000022964
Snx25	1776.96	-0.668211	0.0809078	-8.25892	1.47e-16	7.74e-16	2152	1858	1419	1588	ENSMUSG00000038291
Zfp12	1300.2	-0.66752	0.0928494	-7.18928	6.51e-13	2.79e-12	1521	1406	1010	1195	ENSMUSG00000029587
Elmo2	2673.07	-0.667225	0.0681699	-9.78768	1.27e-22	8.75e-22	3253	2782	2019	2526	ENSMUSG00000017670
Sft2d2	4246.98	-0.667057	0.0608026	-10.9709	5.28e-28	4.47e-27	5314	4292	3319	3885	ENSMUSG00000040848
Cog8	4017.18	-0.666986	0.0584106	-11.4189	3.36e-30	3.04e-29	4837	4223	3156	3654	ENSMUSG00000031916
2700089E24Rik	4754.47	-0.666163	0.0554359	-12.0168	2.9e-33	2.87e-32	5735	4987	3741	4321	ENSMUSG00000072704
Tiparp	5677.72	-0.665873	0.0560775	-11.8742	1.61e-32	1.57e-31	6739	6049	4489	5135	ENSMUSG00000034640
Rap2a	3085.33	-0.66279	0.0644598	-10.2822	8.47e-25	6.35e-24	3708	3242	2438	2800	ENSMUSG00000051615
Rab1b	9564.85	-0.661577	0.044729	-14.7908	1.68e-49	2.61e-48	11506	10037	7410	8863	ENSMUSG00000024870
Bach1	4381.28	-0.66089	0.0584532	-11.3063	1.22e-29	1.09e-28	5440	4449	3422	4031	ENSMUSG00000025612
Slc9a1	3817.95	-0.659143	0.0592512	-11.1246	9.53e-29	8.27e-28	4609	3988	2916	3594	ENSMUSG00000028854
Inpp5d	4557.72	-0.657618	0.0554249	-11.865	1.8e-32	1.75e-31	5591	4679	3538	4230	ENSMUSG00000026288
Il10rb	3553.49	-0.656627	0.0610801	-10.7502	5.91e-27	4.82e-26	4283	3711	2814	3235	ENSMUSG00000022969
Fkrp	1629.71	-0.656463	0.0807537	-8.1292	4.32e-16	2.22e-15	1960	1706	1263	1516	ENSMUSG00000048920
Tgfbr1	5614.07	-0.654805	0.0539725	-12.1322	7.13e-34	7.24e-33	6930	5718	4318	5270	ENSMUSG00000007613
Hdac7	13271.2	-0.654697	0.0558602	-11.7203	1e-31	9.49e-31	15387	14373	10040	12654	ENSMUSG00000022475
Sparc	119317	-0.654291	0.0397712	-16.4514	8.2e-61	1.69e-59	147814	121040	91643	112203	ENSMUSG00000018593
Gch1	3661.05	-0.65334	0.0624769	-10.4573	1.36e-25	1.05e-24	4320	3897	2885	3358	ENSMUSG00000037580
Arhgap25	1262.54	-0.652601	0.0903354	-7.22419	5.04e-13	2.17e-12	1547	1294	985	1171	ENSMUSG00000030047
Dcun1d2	1262.54	-0.652073	0.0912071	-7.14937	8.72e-13	3.71e-12	1496	1338	978	1179	ENSMUSG00000038506
Jmjd8	1430.99	-0.651599	0.0869007	-7.4982	6.47e-14	2.94e-13	1717	1498	1088	1361	ENSMUSG00000025736
Fam76a	3124.3	-0.650649	0.0641458	-10.1433	3.55e-24	2.61e-23	3754	3264	2385	2963	ENSMUSG00000028878
Ssh2	2639.78	-0.650145	0.0733836	-8.85954	8.03e-19	4.69e-18	3323	2626	2034	2484	ENSMUSG00000037926
Atp1a1	35778.4	-0.649081	0.0361145	-17.9729	3.18e-72	7.94e-71	43338	37035	28098	33056	ENSMUSG00000033161
Dirc2	1635.63	-0.648501	0.0812344	-7.98309	1.43e-15	7.15e-15	2000	1676	1290	1506	ENSMUSG00000022848
Plxna2	6473.87	-0.64808	0.0666038	-9.73037	2.24e-22	1.53e-21	8308	6296	5078	5996	ENSMUSG00000026640
Tmod3	9365.23	-0.646998	0.0465831	-13.8891	7.38e-44	1e-42	11478	9567	7384	8635	ENSMUSG00000058587
Vamp3	7262.17	-0.646782	0.05009	-12.9124	3.83e-38	4.43e-37	8948	7377	5695	6734	ENSMUSG00000028955
Agpat4	3590.15	-0.646755	0.06215	-10.4063	2.32e-25	1.78e-24	4440	3633	2780	3371	ENSMUSG00000023827
Secisbp2l	6500.01	-0.646753	0.0503285	-12.8506	8.53e-38	9.77e-37	7968	6638	5089	6037	ENSMUSG00000035093
Ncoa3	6909.12	-0.646674	0.0489977	-13.1981	9e-40	1.09e-38	8446	7076	5395	6434	ENSMUSG00000027678
Fam188a	2329.63	-0.646498	0.0726383	-8.90023	5.57e-19	3.28e-18	2784	2440	1868	2112	ENSMUSG00000026767
Epc1	2292.93	-0.645677	0.0730023	-8.8446	9.19e-19	5.35e-18	2697	2439	1775	2154	ENSMUSG00000024240
Dcaf10	2560.48	-0.645594	0.0703294	-9.17958	4.33e-20	2.68e-19	3057	2683	2054	2322	ENSMUSG00000035572
Tprn	1490.83	-0.645447	0.0836492	-7.71612	1.2e-14	5.68e-14	1798	1547	1162	1392	ENSMUSG00000048707
Acadsb	1444.93	-0.643384	0.0871876	-7.37931	1.59e-13	7.08e-13	1696	1538	1133	1343	ENSMUSG00000030861
Rmnd5a	3659.92	-0.643052	0.0598902	-10.7372	6.81e-27	5.53e-26	4456	3757	2825	3457	ENSMUSG00000002222
Srd5a3	1471.63	-0.642494	0.0903911	-7.10793	1.18e-12	4.98e-12	1794	1507	1205	1310	ENSMUSG00000029233
Nfkbia	3191.62	-0.642091	0.0696539	-9.2183	3.02e-20	1.89e-19	3698	3437	2452	3029	ENSMUSG00000021025
Fadd	1551.68	-0.641961	0.08224	-7.80595	5.91e-15	2.85e-14	1868	1610	1212	1450	ENSMUSG00000031077
Hbp1	4228.32	-0.640964	0.0583537	-10.9841	4.56e-28	3.87e-27	5060	4412	3239	4029	ENSMUSG00000002996
Crat	2832.53	-0.640516	0.0668492	-9.5815	9.56e-22	6.34e-21	3449	2902	2266	2588	ENSMUSG00000026853
Ctsa	21764.3	-0.640336	0.0427338	-14.9843	9.3e-51	1.5e-49	25659	23029	16877	20511	ENSMUSG00000017760
Sorbs3	9132.96	-0.640088	0.0467066	-13.7044	9.55e-43	1.25e-41	10930	9521	7260	8399	ENSMUSG00000022091
Clcn4-2	2637.69	-0.639441	0.0698611	-9.15303	5.54e-20	3.42e-19	3231	2684	2119	2402	ENSMUSG00000000605
Tet3	3752.95	-0.639094	0.0722265	-8.84847	8.87e-19	5.17e-18	4789	3654	2942	3505	ENSMUSG00000034832
Nudt18	2526.37	-0.639013	0.0823513	-7.75959	8.52e-15	4.08e-14	2852	2781	1948	2395	ENSMUSG00000045211
Kctd2	2143.52	-0.638901	0.0730724	-8.74339	2.26e-18	1.29e-17	2563	2236	1652	2034	ENSMUSG00000016940
Gpr107	5138.44	-0.638731	0.052595	-12.1443	6.15e-34	6.25e-33	6171	5335	4027	4799	ENSMUSG00000000194
Mbd6	3147.81	-0.638064	0.0801047	-7.96537	1.65e-15	8.23e-15	3553	3464	2388	3033	ENSMUSG00000025409
Usp6nl	2572.88	-0.636388	0.0700076	-9.09027	9.88e-20	6.04e-19	3128	2634	2072	2343	ENSMUSG00000039046
Sertad1	2068.64	-0.636235	0.0745743	-8.53156	1.44e-17	7.96e-17	2450	2175	1602	1958	ENSMUSG00000008384
Plbd2	8001.34	-0.635254	0.0466965	-13.6039	3.8e-42	4.92e-41	9584	8313	6317	7440	ENSMUSG00000029598
Pan2	1953.18	-0.635076	0.0864526	-7.34595	2.04e-13	9.01e-13	2368	2006	1436	1941	ENSMUSG00000005682
Dync1li2	8441.01	-0.634635	0.0517392	-12.266	1.38e-34	1.43e-33	10383	8531	6779	7719	ENSMUSG00000035770
Rnf169	1404.23	-0.634174	0.0867689	-7.30877	2.7e-13	1.18e-12	1706	1437	1120	1294	ENSMUSG00000058761
Acbd5	2676.61	-0.634149	0.0686319	-9.23986	2.47e-20	1.55e-19	3248	2744	2047	2569	ENSMUSG00000026781
Cdkn1b	3970.29	-0.633958	0.0585084	-10.8353	2.34e-27	1.94e-26	4848	4042	3142	3688	ENSMUSG00000003031
Hps5	1814.04	-0.633741	0.0779313	-8.13205	4.22e-16	2.18e-15	2215	1847	1412	1713	ENSMUSG00000014418
Lamp1	41994.1	-0.632132	0.0410244	-15.4087	1.43e-53	2.5e-52	49846	43946	33707	38492	ENSMUSG00000031447
8430427H17Rik	2448.82	-0.631116	0.0733913	-8.59933	8.02e-18	4.48e-17	3053	2435	1925	2296	ENSMUSG00000061411
Smarcd2	4226.33	-0.631056	0.0565018	-11.1688	5.8e-29	5.06e-28	5069	4376	3287	4002	ENSMUSG00000078619
Sdcbp	20543	-0.631032	0.0397564	-15.8725	9.83e-57	1.86e-55	25047	20916	16143	19261	ENSMUSG00000028249
Lrch3	3951.18	-0.629904	0.0620238	-10.1558	3.12e-24	2.3e-23	4899	3950	3088	3729	ENSMUSG00000022801
Lims1	7442.38	-0.629407	0.0550902	-11.425	3.14e-30	2.84e-29	9212	7453	5714	7147	ENSMUSG00000019920
Zfyve1	2619.51	-0.628853	0.0692213	-9.08467	1.04e-19	6.34e-19	3070	2771	2052	2467	ENSMUSG00000042628
Rnf38	3347	-0.628212	0.0629269	-9.9832	1.81e-23	1.28e-22	4099	3387	2602	3179	ENSMUSG00000035696
5430411K18Rik	2369.16	-0.626711	0.0736279	-8.51187	1.71e-17	9.4e-17	2943	2359	1873	2217	ENSMUSG00000039840
Kctd10	4517.8	-0.626344	0.0593398	-10.5552	4.81e-26	3.75e-25	5294	4772	3620	4169	ENSMUSG00000001098
Irf1	3097.32	-0.624447	0.0740065	-8.43774	3.24e-17	1.76e-16	3554	3335	2362	3003	ENSMUSG00000018899
Gtf2i	10029.2	-0.62411	0.0461734	-13.5166	1.25e-41	1.59e-40	11920	10439	7778	9578	ENSMUSG00000060261
Cda	2663.18	-0.623972	0.0680937	-9.16344	5.03e-20	3.11e-19	3228	2718	2055	2556	ENSMUSG00000028755
Mef2c	3532.83	-0.623322	0.069263	-8.99934	2.27e-19	1.36e-18	4437	3470	2749	3367	ENSMUSG00000005583
Trappc9	2467.74	-0.622992	0.0728969	-8.5462	1.27e-17	7.03e-17	2941	2561	1875	2404	ENSMUSG00000047921
Ssh1	2410.8	-0.622305	0.0704488	-8.83344	1.02e-18	5.89e-18	2890	2486	1859	2318	ENSMUSG00000042121
Mll5	5169.18	-0.621259	0.0615357	-10.0959	5.76e-24	4.19e-23	6372	5176	3939	5032	ENSMUSG00000029004
Zbtb39	1604.55	-0.62123	0.086656	-7.16892	7.56e-13	3.23e-12	2003	1584	1281	1494	ENSMUSG00000044617
Tank	1490.68	-0.62052	0.0841887	-7.37059	1.7e-13	7.55e-13	1783	1539	1160	1423	ENSMUSG00000064289
Dock1	8311.88	-0.619448	0.0550247	-11.2576	2.12e-29	1.88e-28	10332	8239	6454	7962	ENSMUSG00000058325
Insr	1983.75	-0.619438	0.0777986	-7.96207	1.69e-15	8.45e-15	2454	1976	1568	1868	ENSMUSG00000005534
Pcsk7	1896.37	-0.619193	0.0797769	-7.76156	8.39e-15	4.02e-14	2210	2007	1466	1823	ENSMUSG00000035382
Vps52	4243.8	-0.618584	0.0570842	-10.8364	2.32e-27	1.92e-26	5155	4307	3379	3969	ENSMUSG00000024319
Zfp715	1678.11	-0.618454	0.0867422	-7.1298	1.01e-12	4.26e-12	1989	1747	1261	1657	ENSMUSG00000012640
Wwp2	4183.09	-0.618328	0.0600243	-10.3013	6.95e-25	5.22e-24	4954	4354	3391	3841	ENSMUSG00000031930
Commd7	1508.33	-0.618034	0.0843173	-7.32986	2.3e-13	1.01e-12	1776	1579	1199	1413	ENSMUSG00000056941
Cdh13	5120.27	-0.617772	0.0608651	-10.1499	3.32e-24	2.44e-23	6380	5056	4086	4782	ENSMUSG00000031841
Atp1b3	9943.51	-0.617684	0.0483815	-12.7669	2.51e-37	2.83e-36	12030	10128	8053	9145	ENSMUSG00000032412
Rnf44	3989.42	-0.617587	0.0614311	-10.0533	8.88e-24	6.4e-23	4641	4224	3169	3741	ENSMUSG00000034928
Psap	33303.4	-0.617227	0.036728	-16.8054	2.23e-63	4.81e-62	39614	34503	26174	31580	ENSMUSG00000004207
Lamb2	7326.29	-0.616013	0.0482808	-12.759	2.78e-37	3.13e-36	8673	7621	5804	6899	ENSMUSG00000052911
D10Jhu81e	1603.26	-0.615719	0.0820281	-7.5062	6.09e-14	2.78e-13	1896	1669	1283	1495	ENSMUSG00000053329
Itm2b	20359.5	-0.615474	0.0535385	-11.4959	1.38e-30	1.27e-29	23306	21857	15737	19646	ENSMUSG00000022108
Dido1	3371.62	-0.614127	0.0606345	-10.1283	4.14e-24	3.03e-23	4057	3447	2669	3183	ENSMUSG00000038914
Rnasek	4067.42	-0.613504	0.0588555	-10.4239	1.93e-25	1.48e-24	4786	4250	3258	3796	ENSMUSG00000040904
Atp6v1b2	9362.17	-0.613486	0.0444349	-13.8064	2.33e-43	3.13e-42	11204	9621	7426	8825	ENSMUSG00000006273
Adam10	19586.5	-0.611182	0.0444442	-13.7517	4.98e-43	6.61e-42	24061	19569	15402	18659	ENSMUSG00000054693
Fam76b	2164.42	-0.610462	0.0729435	-8.36896	5.81e-17	3.12e-16	2549	2256	1733	2026	ENSMUSG00000037808
Pard3	3020.81	-0.609681	0.0630635	-9.66774	4.13e-22	2.79e-21	3600	3111	2393	2860	ENSMUSG00000025812
5730403B10Rik	2410.7	-0.609366	0.0727869	-8.37191	5.67e-17	3.05e-16	2792	2552	1926	2263	ENSMUSG00000004071
Prkce	1439.42	-0.608961	0.0863426	-7.05285	1.75e-12	7.34e-12	1684	1509	1143	1360	ENSMUSG00000045038
4933426M11Rik	3638.25	-0.607688	0.0673552	-9.02214	1.84e-19	1.11e-18	4173	3884	2837	3502	ENSMUSG00000021133
Rufy1	1648.15	-0.607067	0.0807435	-7.51846	5.54e-14	2.53e-13	1974	1686	1327	1539	ENSMUSG00000020375
Wdtc1	4295.14	-0.606763	0.0574936	-10.5536	4.89e-26	3.82e-25	5043	4482	3386	4095	ENSMUSG00000037622
Atp7a	1688.54	-0.60605	0.0804143	-7.5366	4.82e-14	2.21e-13	2050	1703	1329	1614	ENSMUSG00000033792
Mgat1	5420.01	-0.605878	0.055386	-10.9392	7.49e-28	6.28e-27	6432	5595	4192	5267	ENSMUSG00000020346
Tmub2	1828.18	-0.605775	0.0772991	-7.83678	4.62e-15	2.25e-14	2173	1884	1434	1753	ENSMUSG00000034757
Pdrg1	2086.39	-0.604085	0.0749027	-8.06493	7.33e-16	3.72e-15	2449	2175	1628	2013	ENSMUSG00000027472
Ehd2	32428.2	-0.603651	0.0409679	-14.7347	3.86e-49	5.94e-48	39568	32493	25537	31041	ENSMUSG00000074364
Etv3	2017.89	-0.602959	0.0743385	-8.11099	5.02e-16	2.58e-15	2386	2087	1589	1932	ENSMUSG00000003382
Dnajc5	9753.96	-0.60283	0.0468029	-12.8802	5.82e-38	6.7e-37	11876	9790	7745	9268	ENSMUSG00000000826
Bag5	2954.09	-0.602162	0.0642217	-9.3763	6.83e-21	4.37e-20	3501	3047	2324	2833	ENSMUSG00000049792
Kdm4c	1707.04	-0.601706	0.0821274	-7.3265	2.36e-13	1.04e-12	1976	1801	1349	1630	ENSMUSG00000028397
Nhlrc3	3292.74	-0.601517	0.0711151	-8.45836	2.71e-17	1.48e-16	4113	3212	2664	3075	ENSMUSG00000042997
Iqsec1	3441.78	-0.600496	0.0662569	-9.06314	1.27e-19	7.7e-19	3963	3647	2702	3311	ENSMUSG00000034312
Mdp1	1717.39	-0.600363	0.0788768	-7.6114	2.71e-14	1.26e-13	2038	1767	1372	1625	ENSMUSG00000002329
Stx12	5645.88	-0.600206	0.0515641	-11.64	2.58e-31	2.41e-30	6797	5725	4477	5383	ENSMUSG00000028879
Zfyve27	2225.24	-0.600141	0.0724631	-8.28203	1.21e-16	6.41e-16	2643	2288	1734	2157	ENSMUSG00000018820
Ntn1	3324.92	-0.600044	0.068796	-8.72208	2.73e-18	1.55e-17	3834	3518	2571	3246	ENSMUSG00000020902
Atp6v1d	4596.76	-0.59925	0.0556709	-10.7642	5.08e-27	4.16e-26	5440	4739	3711	4308	ENSMUSG00000021114
Smpd1	2771.43	-0.599039	0.0689438	-8.68881	3.66e-18	2.07e-17	3278	2860	2139	2713	ENSMUSG00000037049
Cdc42bpb	18491.9	-0.597979	0.039163	-15.269	1.23e-52	2.09e-51	22180	18798	14785	17519	ENSMUSG00000021279
Ehd4	17562	-0.597795	0.045031	-13.2752	3.22e-40	3.95e-39	21515	17464	13953	16747	ENSMUSG00000027293
Cyb5b	14710.2	-0.597535	0.0450565	-13.2619	3.85e-40	4.7e-39	17972	14668	11714	13999	ENSMUSG00000031924
Kif16b	1857.8	-0.597353	0.0807407	-7.39841	1.38e-13	6.16e-13	2283	1840	1510	1733	ENSMUSG00000038844
Zfyve9	1550.04	-0.596944	0.0823192	-7.25158	4.12e-13	1.79e-12	1851	1582	1228	1483	ENSMUSG00000034557
Znrf2	2507.12	-0.596679	0.0682752	-8.73931	2.35e-18	1.34e-17	3011	2543	2020	2360	ENSMUSG00000058446
Clcn7	4501.08	-0.596458	0.0552991	-10.786	4.01e-27	3.29e-26	5412	4560	3604	4264	ENSMUSG00000036636
Cul7	5067.98	-0.596455	0.0562739	-10.5991	3.01e-26	2.37e-25	6135	5100	3956	4921	ENSMUSG00000038545
Ndst2	1892.29	-0.595563	0.0769457	-7.74005	9.94e-15	4.74e-14	2284	1909	1487	1827	ENSMUSG00000039308
Zmiz2	5676.26	-0.594615	0.057306	-10.3761	3.18e-25	2.43e-24	6536	5995	4489	5449	ENSMUSG00000041164
Ski	8609.88	-0.594575	0.0512682	-11.5974	4.25e-31	3.95e-30	9942	9068	6866	8199	ENSMUSG00000029050
Klf9	2437.24	-0.594067	0.0712127	-8.34215	7.3e-17	3.9e-16	2980	2423	1949	2317	ENSMUSG00000033863
Epm2aip1	3257.01	-0.594023	0.0617533	-9.61929	6.63e-22	4.43e-21	3879	3327	2627	3069	ENSMUSG00000046785
Zcchc24	5084.99	-0.59401	0.058457	-10.1615	2.95e-24	2.17e-23	5881	5347	3989	4922	ENSMUSG00000055538
Gtpbp2	5737.67	-0.593971	0.0587664	-10.1073	5.13e-24	3.74e-23	6761	5926	4401	5673	ENSMUSG00000023952
Zmynd8	7319.28	-0.593924	0.0505231	-11.7555	6.62e-32	6.3e-31	8562	7612	5758	7067	ENSMUSG00000039671
2310021P13Rik	11819.9	-0.593838	0.0484804	-12.249	1.7e-34	1.75e-33	13684	12414	9318	11391	ENSMUSG00000021819
Rbck1	5858.27	-0.593365	0.0585701	-10.1309	4.03e-24	2.96e-23	6718	6207	4613	5653	ENSMUSG00000027466
Zfp592	3033.01	-0.593257	0.0673587	-8.80743	1.28e-18	7.38e-18	3570	3135	2345	2978	ENSMUSG00000005621
Zfp664	7046.5	-0.592596	0.0502322	-11.7971	4.04e-32	3.88e-31	8492	7106	5715	6611	ENSMUSG00000079215
Rapgef2	2879.79	-0.592271	0.068589	-8.63507	5.87e-18	3.29e-17	3536	2847	2319	2723	ENSMUSG00000062232
Als2cl	6060.97	-0.590679	0.0528687	-11.1726	5.55e-29	4.86e-28	7085	6295	4913	5697	ENSMUSG00000044037
Slc35e1	3667.61	-0.590309	0.0626669	-9.41978	4.52e-21	2.91e-20	4361	3744	3020	3394	ENSMUSG00000019731
Atg2a	2694.52	-0.589381	0.0729764	-8.07633	6.67e-16	3.4e-15	3107	2835	2087	2649	ENSMUSG00000024773
Rere	7787.34	-0.589138	0.0512198	-11.5021	1.29e-30	1.18e-29	9162	8033	6066	7620	ENSMUSG00000039852
Stat2	4640.62	-0.588925	0.0766315	-7.68516	1.53e-14	7.21e-14	5216	4997	3509	4666	ENSMUSG00000040033
Git2	4461.6	-0.587591	0.0569641	-10.3151	6.02e-25	4.54e-24	5395	4472	3535	4302	ENSMUSG00000041890
Ddah2	6386.84	-0.587479	0.0536629	-10.9476	6.83e-28	5.74e-27	7487	6606	4984	6247	ENSMUSG00000007039
Sirt2	5461.83	-0.587345	0.0529481	-11.0928	1.36e-28	1.17e-27	6412	5639	4415	5163	ENSMUSG00000015149
Cyb5r3	19618.3	-0.587143	0.0517793	-11.3393	8.38e-30	7.48e-29	23930	19483	15109	19440	ENSMUSG00000018042
S1pr1	12964.8	-0.585891	0.047668	-12.2911	1.01e-34	1.05e-33	15836	12846	10268	12524	ENSMUSG00000045092
Lrpap1	3658.57	-0.585495	0.062649	-9.34564	9.13e-21	5.82e-20	4422	3663	3000	3415	ENSMUSG00000029103
Pcyt1a	6850.87	-0.585444	0.0533678	-10.97	5.33e-28	4.51e-27	8374	6780	5524	6505	ENSMUSG00000005615
2510012J08Rik	5013.35	-0.584935	0.0632189	-9.25254	2.19e-20	1.38e-19	5683	5344	4045	4756	ENSMUSG00000034889
ENSMUSG00000025702	5677.44	-0.583494	0.0528679	-11.0368	2.54e-28	2.18e-27	6865	5677	4556	5425	ENSMUSG00000025702
Tex264	4341.7	-0.58321	0.0669255	-8.7143	2.93e-18	1.66e-17	4906	4637	3535	4087	ENSMUSG00000040813
Parp14	3160.77	-0.583105	0.0694397	-8.39728	4.57e-17	2.47e-16	3695	3271	2430	3145	ENSMUSG00000034422
Kdm2a	8790.15	-0.581665	0.0490913	-11.8486	2.19e-32	2.12e-31	10653	8759	7141	8309	ENSMUSG00000054611
Spnb2	40713.4	-0.581275	0.051475	-11.2924	1.43e-29	1.27e-28	50684	39416	32383	39313	ENSMUSG00000020315
Ranbp10	3460.79	-0.581174	0.0628225	-9.25105	2.22e-20	1.4e-19	4182	3459	2728	3371	ENSMUSG00000037415
Ano6	10747.2	-0.580114	0.0544183	-10.6603	1.56e-26	1.24e-25	13262	10496	8780	10114	ENSMUSG00000064210
Pex6	2253.53	-0.579787	0.0770031	-7.52939	5.1e-14	2.33e-13	2631	2331	1735	2245	ENSMUSG00000002763
Ppm1m	1773.77	-0.579588	0.0781486	-7.41649	1.2e-13	5.38e-13	2117	1794	1409	1717	ENSMUSG00000020253
Ccnyl1	4588.45	-0.579357	0.0591126	-9.80089	1.12e-22	7.69e-22	5559	4567	3766	4301	ENSMUSG00000070871
Atp6v1e1	5109.78	-0.579313	0.0534921	-10.8299	2.48e-27	2.05e-26	5986	5264	4090	4910	ENSMUSG00000019210
Evi5	4335.73	-0.579295	0.0562086	-10.3062	6.61e-25	4.96e-24	5189	4371	3510	4121	ENSMUSG00000011831
Rab5b	6122.9	-0.579013	0.0518321	-11.1709	5.66e-29	4.95e-28	7186	6296	4839	5958	ENSMUSG00000000711
Stk10	2575.93	-0.577502	0.0669754	-8.6226	6.54e-18	3.66e-17	3066	2609	2075	2464	ENSMUSG00000020272
Irgm1	6306.61	-0.576822	0.0667808	-8.63754	5.74e-18	3.23e-17	7079	6755	4903	6243	ENSMUSG00000046879
mt-Cytb	149858	-0.575677	0.0544341	-10.5757	3.86e-26	3.04e-25	183060	147616	114383	151102	ENSMUSG00000064370
Myst3	5117.3	-0.574984	0.0573199	-10.0312	1.11e-23	7.98e-23	6241	5046	4136	4890	ENSMUSG00000031540
Slc44a2	12430.9	-0.574521	0.0424219	-13.543	8.71e-42	1.11e-40	14819	12551	9926	12023	ENSMUSG00000057193
Ubtd1	3997.99	-0.573757	0.059553	-9.63439	5.72e-22	3.84e-21	4746	4053	3142	3928	ENSMUSG00000025171
Ankrd13a	7237.14	-0.573139	0.0481578	-11.9013	1.17e-32	1.14e-31	8643	7287	5861	6911	ENSMUSG00000041870
Dpagt1	4846.45	-0.572065	0.0599281	-9.54584	1.35e-21	8.91e-21	5891	4787	3998	4547	ENSMUSG00000032123
Mtvr2	3188.64	-0.571157	0.0719211	-7.94144	2e-15	9.95e-15	3606	3381	2631	2991	ENSMUSG00000024939
Dazap2	14280.9	-0.570891	0.0427365	-13.3584	1.06e-40	1.32e-39	17131	14296	11614	13605	ENSMUSG00000000346
Acap2	8399.18	-0.569649	0.0493186	-11.5504	7.35e-31	6.78e-30	10160	8330	6722	8139	ENSMUSG00000049076
Ubr3	5252.4	-0.569374	0.0590151	-9.64795	5.02e-22	3.38e-21	6436	5137	4210	5084	ENSMUSG00000044308
Pacs1	5706.95	-0.569255	0.053597	-10.621	2.38e-26	1.88e-25	6617	5905	4647	5436	ENSMUSG00000024855
St6galnac4	4431.32	-0.569251	0.0554823	-10.26	1.07e-24	7.96e-24	5270	4471	3600	4232	ENSMUSG00000079442
ENSMUSG00000020220	3330.19	-0.565131	0.0706399	-8.00016	1.24e-15	6.25e-15	4093	3239	2613	3301	ENSMUSG00000020220
Rab11b	7501.79	-0.56506	0.0507941	-11.1245	9.53e-29	8.27e-28	8715	7729	6172	7096	ENSMUSG00000077450
Rab22a	5236.22	-0.564174	0.0579346	-9.73812	2.07e-22	1.41e-21	6373	5142	4286	4985	ENSMUSG00000027519
Zfp646	2733.67	-0.563856	0.0662352	-8.51293	1.7e-17	9.32e-17	3183	2809	2206	2639	ENSMUSG00000049739
Eml4	3672.49	-0.563477	0.0655938	-8.59041	8.67e-18	4.83e-17	4504	3576	2948	3567	ENSMUSG00000032624
Avl9	2149.1	-0.563112	0.0733622	-7.67578	1.64e-14	7.75e-14	2560	2158	1704	2112	ENSMUSG00000029787
Ap3d1	14830.5	-0.562967	0.0410962	-13.6988	1.03e-42	1.35e-41	17667	14886	12046	14239	ENSMUSG00000020198
9830001H06Rik	4021.27	-0.562953	0.058061	-9.69588	3.14e-22	2.13e-21	4804	4025	3218	3918	ENSMUSG00000055485
Tlr4	2636.27	-0.561622	0.0761935	-7.37099	1.69e-13	7.53e-13	3270	2532	2145	2531	ENSMUSG00000039005
Fam57a	2428.75	-0.561483	0.0711199	-7.89488	2.91e-15	1.43e-14	2899	2430	2013	2288	ENSMUSG00000069808
Sharpin	2215.42	-0.561033	0.0724371	-7.7451	9.55e-15	4.56e-14	2580	2272	1820	2106	ENSMUSG00000022552
4732418C07Rik	3784.93	-0.560794	0.0588375	-9.53125	1.55e-21	1.02e-20	4510	3793	3087	3626	ENSMUSG00000034210
Tnfaip1	14642.1	-0.55976	0.0417926	-13.3938	6.58e-41	8.23e-40	17480	14638	11919	14065	ENSMUSG00000017615
Capn1	2767.89	-0.559632	0.0681717	-8.20915	2.23e-16	1.16e-15	3177	2877	2248	2664	ENSMUSG00000024942
Tsc22d4	4015.27	-0.559277	0.0701469	-7.97295	1.55e-15	7.74e-15	4498	4269	3168	3975	ENSMUSG00000029723
Galc	1909.03	-0.559044	0.0785224	-7.11956	1.08e-12	4.58e-12	2185	1989	1554	1834	ENSMUSG00000021003
Cln5	3590.95	-0.558122	0.0614265	-9.08601	1.03e-19	6.27e-19	4142	3712	2906	3473	ENSMUSG00000022125
Zcchc14	7227.76	-0.558062	0.049985	-11.1646	6.08e-29	5.3e-28	8691	7165	5850	6993	ENSMUSG00000061410
Wdr7	2389.69	-0.557966	0.0741431	-7.52553	5.25e-14	2.4e-13	2775	2455	1867	2390	ENSMUSG00000040560
Rabgap1	4568.18	-0.557877	0.054555	-10.226	1.52e-24	1.13e-23	5369	4635	3708	4407	ENSMUSG00000035437
Csrp1	15360.7	-0.55778	0.0434652	-12.8328	1.07e-37	1.23e-36	17738	15856	12488	14795	ENSMUSG00000026421
Ndel1	5045.41	-0.55682	0.0529086	-10.5242	6.68e-26	5.2e-25	5974	5078	4098	4869	ENSMUSG00000018736
Keap1	3736.83	-0.556342	0.0595051	-9.34948	8.81e-21	5.62e-20	4349	3825	3058	3580	ENSMUSG00000003308
mt-Co1	514026	-0.555125	0.0549803	-10.0968	5.71e-24	4.15e-23	607284	518044	391294	527971	ENSMUSG00000064351
Hmgcl	1908.65	-0.554578	0.0772635	-7.17776	7.09e-13	3.03e-12	2197	1973	1555	1839	ENSMUSG00000028672
Coro1c	17144.2	-0.554577	0.043856	-12.6454	1.19e-36	1.32e-35	20667	16917	13990	16499	ENSMUSG00000004530
Sh3pxd2a	6783.16	-0.554415	0.0549197	-10.095	5.81e-24	4.23e-23	8233	6645	5418	6668	ENSMUSG00000053617
Vps33a	3873.92	-0.554069	0.0651207	-8.50834	1.76e-17	9.68e-17	4650	3837	3260	3614	ENSMUSG00000029434
Fut8	1892.94	-0.553728	0.0761328	-7.27318	3.51e-13	1.53e-12	2202	1936	1534	1835	ENSMUSG00000021065
Mthfr	3509.83	-0.553089	0.0598697	-9.23822	2.51e-20	1.57e-19	4139	3540	2828	3424	ENSMUSG00000029009
Calcoco1	1910.23	-0.553043	0.0757912	-7.29693	2.94e-13	1.29e-12	2274	1908	1545	1857	ENSMUSG00000023055
Rragc	10631.5	-0.552671	0.045457	-12.1581	5.19e-34	5.31e-33	12601	10663	8778	10126	ENSMUSG00000028646
Tyk2	1867.76	-0.552068	0.076379	-7.22801	4.9e-13	2.11e-12	2192	1892	1501	1828	ENSMUSG00000032175
Ogfr	6227.1	-0.551707	0.0536791	-10.2779	8.87e-25	6.63e-24	7145	6447	5010	6089	ENSMUSG00000049401
Vps18	2684.6	-0.55142	0.0712261	-7.74183	9.8e-15	4.68e-14	3053	2803	2148	2639	ENSMUSG00000034216
Zdhhc8	4970.83	-0.551107	0.0638156	-8.63592	5.83e-18	3.27e-17	5631	5208	3915	4962	ENSMUSG00000060166
Dusp1	2771.58	-0.550845	0.071006	-7.75772	8.65e-15	4.14e-14	3296	2769	2165	2789	ENSMUSG00000024190
Osbpl2	3015.18	-0.550616	0.0632872	-8.70027	3.31e-18	1.88e-17	3567	3027	2435	2941	ENSMUSG00000039050
Epn2	4586.25	-0.550446	0.0563984	-9.75997	1.67e-22	1.14e-21	5433	4598	3657	4529	ENSMUSG00000001036
Tcf19	2559.87	-0.550252	0.0699383	-7.86769	3.61e-15	1.77e-14	3092	2514	2083	2480	ENSMUSG00000050410
Opa3	2660.97	-0.549263	0.0674934	-8.13803	4.02e-16	2.07e-15	3074	2733	2175	2567	ENSMUSG00000052214
Dtx3	3210.78	-0.549203	0.0746462	-7.35743	1.87e-13	8.29e-13	3677	3327	2471	3278	ENSMUSG00000040415
Mier1	3451.99	-0.548766	0.06659	-8.24097	1.71e-16	8.97e-16	4211	3352	2777	3386	ENSMUSG00000028522
Klf10	7226.79	-0.547213	0.0548478	-9.97693	1.92e-23	1.36e-22	8256	7495	5747	7172	ENSMUSG00000037465
Arhgef12	10617	-0.546372	0.054688	-9.99072	1.67e-23	1.19e-22	13026	10231	8684	10264	ENSMUSG00000059495
Mrpl4	3259.43	-0.546194	0.0621706	-8.78541	1.56e-18	8.96e-18	3776	3333	2650	3169	ENSMUSG00000003299
Ggta1	2089.68	-0.545318	0.0751228	-7.25902	3.9e-13	1.7e-12	2421	2135	1741	1984	ENSMUSG00000035778
Ccdc85b	5416.18	-0.544776	0.0526597	-10.3452	4.4e-25	3.33e-24	6278	5531	4402	5274	ENSMUSG00000042878
Pcmtd1	2633.98	-0.544714	0.0689938	-7.89512	2.9e-15	1.43e-14	3115	2637	2090	2625	ENSMUSG00000051285
Vps26a	8967.71	-0.543728	0.0478115	-11.3723	5.74e-30	5.16e-29	10612	8963	7452	8549	ENSMUSG00000020078
Zfp652	2092.52	-0.543701	0.0730543	-7.44242	9.89e-14	4.45e-13	2484	2085	1699	2042	ENSMUSG00000075595
Scamp1	3420.67	-0.543312	0.0611662	-8.88254	6.53e-19	3.83e-18	4074	3396	2781	3335	ENSMUSG00000021687
Brpf3	2432.69	-0.542737	0.0692368	-7.83886	4.55e-15	2.21e-14	2830	2473	1959	2394	ENSMUSG00000063952
Ptpra	7313.1	-0.54208	0.0475382	-11.403	4.04e-30	3.64e-29	8542	7400	5985	7089	ENSMUSG00000027303
Acd	2371.23	-0.541906	0.0735746	-7.3654	1.77e-13	7.83e-13	2689	2469	1944	2294	ENSMUSG00000038000
Exoc3	3052.77	-0.541509	0.0662191	-8.17755	2.9e-16	1.5e-15	3495	3150	2453	3013	ENSMUSG00000034152
Prr14	2600.36	-0.54067	0.0693181	-7.79983	6.2e-15	2.99e-14	2973	2685	2122	2530	ENSMUSG00000030822
Lmbrd1	2800.05	-0.540407	0.0650249	-8.31077	9.51e-17	5.06e-16	3260	2840	2282	2729	ENSMUSG00000073725
Pip5k1c	13730.8	-0.539509	0.0459917	-11.7306	8.89e-32	8.43e-31	15702	14163	11301	13261	ENSMUSG00000034902
Ppp6c	4079.7	-0.539354	0.0579697	-9.30407	1.35e-20	8.56e-20	4714	4166	3355	3944	ENSMUSG00000026753
Igbp1	3879.57	-0.538845	0.0584023	-9.22643	2.8e-20	1.75e-19	4492	3953	3159	3789	ENSMUSG00000031221
Nr1d2	4627.33	-0.537818	0.0556979	-9.65599	4.64e-22	3.12e-21	5356	4713	3820	4462	ENSMUSG00000021775
Fkbp15	3167.03	-0.537594	0.0637023	-8.43917	3.2e-17	1.74e-16	3771	3134	2621	3048	ENSMUSG00000066151
Eps15l1	2955.34	-0.537323	0.0656081	-8.18988	2.61e-16	1.36e-15	3388	3038	2412	2883	ENSMUSG00000006276
Prkx	3097.91	-0.537202	0.0633505	-8.47984	2.26e-17	1.23e-16	3594	3147	2559	2987	ENSMUSG00000035725
Gabarapl2	3278.17	-0.5371	0.0641346	-8.37459	5.54e-17	2.98e-16	3874	3268	2747	3116	ENSMUSG00000031950
Usp3	2938.39	-0.53606	0.0639946	-8.37664	5.45e-17	2.93e-16	3472	2929	2391	2879	ENSMUSG00000032376
Cebpg	5329.04	-0.535414	0.0529163	-10.1181	4.59e-24	3.36e-23	6160	5428	4365	5189	ENSMUSG00000056216
Tef	3150.92	-0.534557	0.0680344	-7.85717	3.93e-15	1.92e-14	3603	3243	2499	3166	ENSMUSG00000022389
0610009O20Rik	3083.43	-0.534181	0.0649781	-8.22093	2.02e-16	1.06e-15	3539	3161	2489	3048	ENSMUSG00000024442
Aip	4572.16	-0.533973	0.0590833	-9.03763	1.6e-19	9.68e-19	5198	4729	3714	4493	ENSMUSG00000024847
Ppp2r5b	2690.21	-0.533202	0.0671949	-7.93516	2.1e-15	1.04e-14	3116	2732	2167	2667	ENSMUSG00000024777
Fcho2	2079.74	-0.529566	0.073267	-7.22789	4.91e-13	2.12e-12	2409	2107	1717	2019	ENSMUSG00000041685
Galk2	2319.05	-0.529118	0.0697689	-7.58386	3.35e-14	1.55e-13	2700	2337	1908	2260	ENSMUSG00000027207
Crtc3	2128.57	-0.529045	0.0730698	-7.24027	4.48e-13	1.94e-12	2487	2138	1715	2117	ENSMUSG00000030527
Heatr7a	8743.72	-0.528567	0.0482109	-10.9636	5.72e-28	4.83e-27	10162	8826	7019	8731	ENSMUSG00000022558
Insig1	11212.8	-0.527492	0.0438893	-12.0187	2.83e-33	2.81e-32	12942	11387	9166	11011	ENSMUSG00000045294
Golga7	4277.08	-0.52749	0.0563763	-9.3566	8.23e-21	5.26e-20	4942	4339	3509	4185	ENSMUSG00000015341
F11r	13327.3	-0.527459	0.0417892	-12.6219	1.6e-36	1.77e-35	15711	13251	10887	13099	ENSMUSG00000038235
Erc1	4542.85	-0.526954	0.0635084	-8.2974	1.06e-16	5.65e-16	5536	4359	3758	4413	ENSMUSG00000030172
Bcar1	9234.41	-0.5265	0.0553487	-9.51241	1.86e-21	1.22e-20	10339	9647	7658	8945	ENSMUSG00000031955
2400001E08Rik	6527.74	-0.526063	0.0589449	-8.92465	4.47e-19	2.64e-18	7330	6799	5467	6262	ENSMUSG00000030842
B4galt5	7756.71	-0.525915	0.0557955	-9.42575	4.27e-21	2.76e-20	9422	7466	6317	7658	ENSMUSG00000017929
Ccdc12	2217.05	-0.525451	0.0713924	-7.36004	1.84e-13	8.13e-13	2619	2197	1816	2177	ENSMUSG00000019659
Tjp1	12797.7	-0.524671	0.0487005	-10.7734	4.6e-27	3.76e-26	15371	12460	10338	12746	ENSMUSG00000030516
Leng8	5955.36	-0.524523	0.0715118	-7.33478	2.22e-13	9.77e-13	7042	5895	4540	6252	ENSMUSG00000035545
Btbd3	2532.69	-0.523849	0.0677091	-7.73676	1.02e-14	4.85e-14	2929	2562	2074	2490	ENSMUSG00000062098
Trib1	2904.8	-0.522913	0.0702501	-7.44359	9.8e-14	4.41e-13	3328	2965	2301	2949	ENSMUSG00000032501
Tmem184b	12414.6	-0.522113	0.0452252	-11.5447	7.85e-31	7.24e-30	14324	12575	10013	12405	ENSMUSG00000009035
Hdac5	4906.1	-0.521351	0.065951	-7.90513	2.68e-15	1.32e-14	5441	5157	3960	4900	ENSMUSG00000008855
Kctd17	4535.47	-0.520792	0.0591246	-8.80839	1.27e-18	7.32e-18	5324	4513	3618	4584	ENSMUSG00000033287
Zfp384	3627.66	-0.519984	0.0615494	-8.44823	2.96e-17	1.61e-16	4182	3672	3048	3487	ENSMUSG00000038346
Brox	4596.69	-0.519974	0.055379	-9.38938	6.04e-21	3.86e-20	5316	4640	3740	4562	ENSMUSG00000046836
Zbtb7c	2525.09	-0.519276	0.0738686	-7.02973	2.07e-12	8.63e-12	2862	2597	2143	2403	ENSMUSG00000044646
Rnf115	3265.96	-0.518543	0.0649405	-7.98488	1.41e-15	7.05e-15	3734	3330	2749	3137	ENSMUSG00000028098
Fam193a	2830.31	-0.518514	0.072342	-7.16754	7.64e-13	3.26e-12	3341	2797	2227	2902	ENSMUSG00000037210
1110003E01Rik	2851.59	-0.518021	0.0666466	-7.77266	7.69e-15	3.69e-14	3249	2917	2361	2786	ENSMUSG00000037822
Sepn1	5251.65	-0.516522	0.0572937	-9.01533	1.96e-19	1.18e-18	5995	5359	4222	5286	ENSMUSG00000050989
Ptpn14	5653.58	-0.516454	0.054459	-9.48335	2.46e-21	1.6e-20	6752	5510	4656	5563	ENSMUSG00000026604
Mtmr2	8369.83	-0.515995	0.0487152	-10.5921	3.24e-26	2.55e-25	9879	8255	7019	8089	ENSMUSG00000031918
Nbr1	7687.71	-0.515433	0.0480933	-10.7174	8.44e-27	6.82e-26	9081	7575	6309	7596	ENSMUSG00000017119
Pon2	2664.91	-0.514377	0.066282	-7.76043	8.46e-15	4.06e-14	3091	2673	2215	2602	ENSMUSG00000032667
Nlk	3881.38	-0.513953	0.0612962	-8.38474	5.08e-17	2.74e-16	4615	3794	3262	3750	ENSMUSG00000017376
Dab2ip	7134.28	-0.512912	0.0532454	-9.63297	5.8e-22	3.89e-21	8056	7340	5847	7070	ENSMUSG00000026883
Ypel5	3032.71	-0.512629	0.0658941	-7.77959	7.28e-15	3.5e-14	3442	3105	2481	3011	ENSMUSG00000039770
Laptm4b	9230.98	-0.512531	0.0447926	-11.4423	2.57e-30	2.34e-29	10792	9177	7586	9129	ENSMUSG00000022257
Ctnnd1	18983.2	-0.512397	0.0478184	-10.7155	8.61e-27	6.95e-26	22824	18329	15441	18967	ENSMUSG00000034101
Alad	4992.21	-0.512045	0.0566112	-9.04494	1.5e-19	9.07e-19	5663	5111	4148	4884	ENSMUSG00000028393
Vps37c	2190.15	-0.511764	0.071771	-7.13052	1e-12	4.24e-12	2578	2161	1814	2151	ENSMUSG00000048832
2410001C21Rik	5098.37	-0.511403	0.0531375	-9.62414	6.32e-22	4.23e-21	5876	5138	4222	5008	ENSMUSG00000027502
Kdm3a	4068.5	-0.511316	0.0571086	-8.9534	3.45e-19	2.04e-18	4689	4100	3368	3998	ENSMUSG00000053470
Igsf3	2953.24	-0.51056	0.0648258	-7.87587	3.38e-15	1.66e-14	3478	2910	2471	2874	ENSMUSG00000042035
Grcc10	3046.51	-0.509354	0.0688098	-7.40235	1.34e-13	5.98e-13	3419	3147	2479	3048	ENSMUSG00000072772
Abhd5	3145.38	-0.509342	0.0626273	-8.13291	4.19e-16	2.16e-15	3634	3159	2573	3132	ENSMUSG00000032540
Pcnxl3	6406.65	-0.508477	0.0558882	-9.0981	9.19e-20	5.63e-19	7359	6469	5118	6529	ENSMUSG00000054874
Serinc3	9552.66	-0.508371	0.0460547	-11.0384	2.49e-28	2.14e-27	11109	9526	7766	9578	ENSMUSG00000017707
Arl8b	10502.1	-0.507823	0.0446467	-11.3742	5.62e-30	5.05e-29	12354	10346	8747	10289	ENSMUSG00000030105
Bid	4015.24	-0.507587	0.0599697	-8.46407	2.58e-17	1.41e-16	4578	4080	3376	3896	ENSMUSG00000004446
Lipa	16277.8	-0.507161	0.0593146	-8.55035	1.23e-17	6.79e-17	19994	15305	13179	16406	ENSMUSG00000024781
Ppp1r9b	8765.99	-0.506989	0.0480275	-10.5562	4.75e-26	3.72e-25	10050	8859	7134	8789	ENSMUSG00000038976
Fbxo45	2552.92	-0.506752	0.0695505	-7.2861	3.19e-13	1.4e-12	2938	2569	2162	2461	ENSMUSG00000035764
Aagab	2459.35	-0.506311	0.070101	-7.2226	5.1e-13	2.2e-12	2852	2457	1987	2484	ENSMUSG00000037257
Cpne1	4794.59	-0.505676	0.0539892	-9.36623	7.52e-21	4.8e-20	5596	4756	3940	4768	ENSMUSG00000074643
Tmcc1	2373.41	-0.505431	0.0690289	-7.32203	2.44e-13	1.07e-12	2764	2359	1968	2340	ENSMUSG00000030126
Tbc1d13	3595.83	-0.505063	0.059564	-8.47934	2.26e-17	1.24e-16	4218	3547	2977	3552	ENSMUSG00000039678
Crip2	9029.77	-0.504737	0.0509656	-9.90347	4.02e-23	2.83e-22	10261	9190	7648	8716	ENSMUSG00000006356
Gabarapl1	7232.52	-0.504504	0.0516261	-9.77227	1.48e-22	1.02e-21	8616	7018	6011	7121	ENSMUSG00000030161
Atg7	3299.6	-0.504311	0.063701	-7.91684	2.44e-15	1.2e-14	3892	3234	2786	3198	ENSMUSG00000030314
Atrx	9530.59	-0.503835	0.0593822	-8.48462	2.16e-17	1.18e-16	11515	9108	7614	9752	ENSMUSG00000031229
A430105I19Rik	2778.12	-0.502912	0.0713975	-7.04383	1.87e-12	7.82e-12	3228	2765	2206	2859	ENSMUSG00000045838
Plk3	2667.27	-0.502636	0.0691818	-7.26544	3.72e-13	1.62e-12	3047	2699	2157	2699	ENSMUSG00000028680
Fbxo6	2429.6	-0.501888	0.0714829	-7.02108	2.2e-12	9.16e-12	2764	2466	2056	2353	ENSMUSG00000055401
Tbc1d20	7403.82	-0.501829	0.0484313	-10.3617	3.7e-25	2.82e-24	8517	7434	6207	7240	ENSMUSG00000027465
Rhoq	4480.86	-0.501391	0.0602872	-8.31671	9.04e-17	4.82e-16	5209	4453	3588	4582	ENSMUSG00000024143
Gabarap	13112.3	-0.501215	0.0430493	-11.6428	2.5e-31	2.34e-30	15069	13174	11004	12815	ENSMUSG00000018567
Por	11289.3	-0.500439	0.0490201	-10.2089	1.81e-24	1.34e-23	12691	11582	9386	11143	ENSMUSG00000005514
Mpdu1	2798.34	-0.499777	0.0676325	-7.3896	1.47e-13	6.57e-13	3257	2773	2384	2697	ENSMUSG00000018761
Fam108a	4429.39	-0.498711	0.0628191	-7.93884	2.04e-15	1.02e-14	4935	4579	3637	4431	ENSMUSG00000003346
Atp6v0b	7106.64	-0.49862	0.0612963	-8.13459	4.13e-16	2.13e-15	7812	7436	5916	7015	ENSMUSG00000033379
Mapre2	2731.61	-0.498538	0.0665037	-7.49639	6.56e-14	2.98e-13	3160	2722	2306	2660	ENSMUSG00000024277
Mdfic	5875.6	-0.497478	0.0509092	-9.77187	1.49e-22	1.02e-21	6868	5791	4903	5794	ENSMUSG00000041390
Pkd1	9641.91	-0.497192	0.0548596	-9.06298	1.27e-19	7.71e-19	11535	9276	7777	9829	ENSMUSG00000032855
Hif1an	3230.1	-0.495589	0.0661968	-7.4866	7.07e-14	3.21e-13	3854	3113	2646	3249	ENSMUSG00000036450
Brap	3520.64	-0.494721	0.0610763	-8.10005	5.49e-16	2.81e-15	4032	3536	2970	3441	ENSMUSG00000029458
4930402H24Rik	3050.45	-0.494164	0.0636746	-7.76076	8.44e-15	4.05e-14	3584	2985	2534	3030	ENSMUSG00000027309
Fam129b	30138.3	-0.493995	0.0381349	-12.9539	2.23e-38	2.6e-37	34439	30326	25189	29751	ENSMUSG00000026796
Atp6v0c	19733.3	-0.493185	0.0407601	-12.0997	1.06e-33	1.07e-32	22473	19913	16481	19506	ENSMUSG00000024121
Ddi2	4246.14	-0.493073	0.0633599	-7.7821	7.13e-15	3.43e-14	5110	4048	3513	4239	ENSMUSG00000078515
Nxn	4701.09	-0.492124	0.0579243	-8.49599	1.96e-17	1.08e-16	5387	4714	3808	4790	ENSMUSG00000020844
Arhgap29	13500.3	-0.492041	0.0517196	-9.51364	1.84e-21	1.21e-20	16259	12853	11287	13347	ENSMUSG00000039831
Ostf1	4858.27	-0.491422	0.0545961	-9.00105	2.24e-19	1.34e-18	5693	4759	4075	4790	ENSMUSG00000024725
5430437P03Rik	5164.66	-0.490566	0.0529534	-9.26411	1.97e-20	1.24e-19	6031	5075	4317	5113	ENSMUSG00000031820
Stard4	8808.63	-0.489479	0.0494928	-9.8899	4.6e-23	3.23e-22	10120	8796	7149	8979	ENSMUSG00000024378
Cyb5	5717.84	-0.487687	0.0602587	-8.09322	5.81e-16	2.97e-15	6766	5531	4944	5480	ENSMUSG00000024646
Adamts4	3653.19	-0.487543	0.0666505	-7.31492	2.58e-13	1.13e-12	4198	3644	2914	3789	ENSMUSG00000006403
2510039O18Rik	4380.57	-0.486842	0.0568427	-8.56472	1.08e-17	6.02e-17	5008	4389	3600	4421	ENSMUSG00000044496
Mau2	3319.55	-0.485145	0.0611944	-7.92793	2.23e-15	1.1e-14	3800	3318	2761	3316	ENSMUSG00000031858
Cux1	3478.88	-0.484889	0.0618718	-7.837	4.61e-15	2.24e-14	4102	3373	2904	3465	ENSMUSG00000029705
mt-Nd2	73862.1	-0.484536	0.0581456	-8.33315	7.87e-17	4.2e-16	86639	72005	57685	78303	ENSMUSG00000064345
Zfand5	6481.67	-0.484133	0.0504558	-9.5952	8.38e-22	5.57e-21	7455	6443	5497	6356	ENSMUSG00000024750
Xab2	2879.37	-0.483124	0.066185	-7.29961	2.89e-13	1.26e-12	3252	2913	2391	2885	ENSMUSG00000019470
Pcnx	4143.46	-0.482766	0.056295	-8.57564	9.85e-18	5.48e-17	4797	4089	3463	4128	ENSMUSG00000021140
Imp3	2963.78	-0.482522	0.0664877	-7.25731	3.95e-13	1.72e-12	3470	2890	2534	2887	ENSMUSG00000032288
Furin	7909.47	-0.4818	0.0495481	-9.72388	2.39e-22	1.62e-21	9035	7908	6474	8046	ENSMUSG00000030530
Dnajc14	4783.1	-0.481032	0.0544071	-8.84135	9.46e-19	5.5e-18	5474	4771	3962	4813	ENSMUSG00000025354
Ptk7	4162.41	-0.480635	0.0606873	-7.91986	2.38e-15	1.18e-14	4753	4161	3377	4273	ENSMUSG00000023972
Pnpla2	3415.22	-0.478903	0.0619479	-7.73073	1.07e-14	5.08e-14	3871	3435	2828	3443	ENSMUSG00000025509
Tbk1	3451.57	-0.478253	0.0619999	-7.71377	1.22e-14	5.79e-14	4060	3342	2877	3461	ENSMUSG00000020115
Cyth3	5781.62	-0.477109	0.053649	-8.89316	5.94e-19	3.49e-18	6815	5582	4835	5784	ENSMUSG00000018001
Gnpda1	3396.72	-0.477036	0.0608654	-7.83755	4.59e-15	2.23e-14	3950	3326	2826	3415	ENSMUSG00000052102
Prosc	2707.4	-0.476517	0.0666437	-7.15022	8.66e-13	3.69e-12	3081	2708	2292	2676	ENSMUSG00000031485
Crmp1	5205.92	-0.474646	0.0652576	-7.27341	3.51e-13	1.53e-12	6292	4884	4446	5110	ENSMUSG00000029121
Cstf2t	3800.35	-0.47424	0.0601601	-7.88297	3.2e-15	1.57e-14	4286	3830	3206	3776	ENSMUSG00000053536
Tshz1	3009.68	-0.474203	0.0630882	-7.5165	5.63e-14	2.57e-13	3449	2986	2522	3011	ENSMUSG00000046982
Jak2	3659.49	-0.473801	0.062403	-7.5926	3.14e-14	1.45e-13	4258	3573	3150	3565	ENSMUSG00000024789
Tmem168	2545.07	-0.473576	0.0672901	-7.03783	1.95e-12	8.15e-12	2912	2528	2139	2540	ENSMUSG00000029569
Ppp6r3	9996.59	-0.473567	0.0460656	-10.2803	8.65e-25	6.47e-24	11708	9696	8421	9956	ENSMUSG00000024908
Pan3	2879.56	-0.473502	0.0675586	-7.00876	2.4e-12	9.99e-12	3252	2898	2360	2944	ENSMUSG00000029647
Kif1b	4619.33	-0.473361	0.0642927	-7.36259	1.8e-13	7.99e-13	5563	4348	3874	4623	ENSMUSG00000063077
Nek9	6701.91	-0.472755	0.0490065	-9.64679	5.07e-22	3.41e-21	7644	6675	5601	6730	ENSMUSG00000034290
Sin3b	5766.74	-0.472485	0.0532398	-8.87466	7.01e-19	4.1e-18	6767	5579	4799	5818	ENSMUSG00000031622
Tmem59	8231.5	-0.470556	0.0498272	-9.44377	3.6e-21	2.33e-20	9305	8261	6782	8395	ENSMUSG00000028618
Fzd6	3142.35	-0.470454	0.0621678	-7.56749	3.81e-14	1.75e-13	3604	3108	2653	3130	ENSMUSG00000022297
Ccny	9386.01	-0.470401	0.0487111	-9.65695	4.59e-22	3.1e-21	11049	9038	7955	9315	ENSMUSG00000024286
Mtmr6	4218.23	-0.470067	0.0618221	-7.60354	2.88e-14	1.34e-13	4697	4294	3487	4289	ENSMUSG00000021987
Trim41	3017.94	-0.46986	0.0643877	-7.29737	2.93e-13	1.28e-12	3411	3028	2518	3042	ENSMUSG00000040365
Jund	7348.98	-0.469576	0.0497107	-9.44616	3.51e-21	2.28e-20	8340	7341	6266	7252	ENSMUSG00000071076
Wdr6	5204.04	-0.469543	0.054316	-8.64466	5.4e-18	3.04e-17	5894	5210	4315	5279	ENSMUSG00000066357
Rnf111	3535.97	-0.469317	0.0600065	-7.82111	5.24e-15	2.53e-14	4020	3526	2969	3544	ENSMUSG00000032217
Bst2	13441	-0.469021	0.0645174	-7.26968	3.6e-13	1.57e-12	14588	13997	10809	14041	ENSMUSG00000046718
Wwp1	4338.97	-0.468852	0.0657478	-7.13107	9.96e-13	4.23e-12	5194	4099	3733	4247	ENSMUSG00000041058
Commd3	3128.95	-0.468746	0.0625847	-7.48979	6.9e-14	3.13e-13	3561	3116	2620	3146	ENSMUSG00000051154
Uhmk1	5272.68	-0.468713	0.0534162	-8.77474	1.71e-18	9.83e-18	6102	5162	4494	5210	ENSMUSG00000026667
Wdfy3	5110.15	-0.468603	0.0587303	-7.97889	1.48e-15	7.39e-15	6053	4884	4222	5208	ENSMUSG00000043940
Mfsd5	4697.28	-0.466935	0.0570123	-8.19007	2.61e-16	1.36e-15	5296	4715	4011	4638	ENSMUSG00000045665
Cdk2	3495.53	-0.466814	0.0598687	-7.7973	6.32e-15	3.05e-14	4035	3428	2925	3523	ENSMUSG00000025358
Acox1	10629.9	-0.466785	0.0434599	-10.7406	6.56e-27	5.34e-26	12257	10435	8993	10598	ENSMUSG00000020777
Clock	5752.74	-0.466068	0.0546647	-8.52593	1.52e-17	8.35e-17	6754	5540	4911	5688	ENSMUSG00000029238
Atg9a	3316.02	-0.465811	0.0632252	-7.36749	1.74e-13	7.72e-13	3724	3340	2771	3348	ENSMUSG00000033124
Wsb2	10580.5	-0.46494	0.0475469	-9.77855	1.39e-22	9.55e-22	12370	10228	9059	10438	ENSMUSG00000029364
Pcif1	3600.92	-0.464736	0.0601408	-7.72747	1.1e-14	5.21e-14	4118	3561	2984	3669	ENSMUSG00000039849
Ifi27l1	6661.99	-0.461817	0.0608536	-7.58898	3.22e-14	1.49e-13	7465	6710	5363	6990	ENSMUSG00000064215
Rapgef1	19867.7	-0.46029	0.0596306	-7.71903	1.17e-14	5.56e-14	24216	18307	16801	19922	ENSMUSG00000039844
Plekha3	4499.22	-0.458421	0.0553615	-8.28051	1.23e-16	6.49e-16	5110	4463	3770	4558	ENSMUSG00000002733
2900026A02Rik	4836.93	-0.457861	0.0644683	-7.10211	1.23e-12	5.19e-12	5748	4575	4212	4717	ENSMUSG00000051339
Ifitm2	8156.25	-0.456503	0.0508985	-8.9689	3e-19	1.78e-18	9185	8147	7044	8028	ENSMUSG00000060591
mt-Atp8	9670.14	-0.456312	0.0533828	-8.54792	1.25e-17	6.93e-17	11359	9257	7917	10036	ENSMUSG00000064356
Rnf7	4368.69	-0.455611	0.0607161	-7.50395	6.19e-14	2.82e-13	4929	4353	3803	4268	ENSMUSG00000051234
Plekho2	9193.95	-0.455028	0.0464111	-9.8043	1.08e-22	7.45e-22	10448	9097	7652	9401	ENSMUSG00000050721
Asap1	10114	-0.454543	0.0438993	-10.3542	4e-25	3.04e-24	11623	9891	8593	10140	ENSMUSG00000022377
Rab5c	12624	-0.453542	0.0435098	-10.4239	1.93e-25	1.48e-24	14223	12584	10715	12677	ENSMUSG00000019173
Nmt2	7230.08	-0.450356	0.057263	-7.86469	3.7e-15	1.81e-14	8601	6801	6196	7212	ENSMUSG00000026643
Arpc3	11835.1	-0.450139	0.0454627	-9.9013	4.11e-23	2.89e-22	13803	11370	10088	11870	ENSMUSG00000029465
Ubr1	3322.66	-0.449863	0.0627764	-7.1661	7.72e-13	3.3e-12	3867	3198	2843	3321	ENSMUSG00000027272
Hsbp1	4027.71	-0.449397	0.0585943	-7.66964	1.72e-14	8.1e-14	4521	4020	3432	4042	ENSMUSG00000031839
Atg3	4200.37	-0.448908	0.06011	-7.46811	8.14e-14	3.68e-13	4863	4062	3651	4134	ENSMUSG00000022663
Snx2	6723.96	-0.448832	0.0514167	-8.7293	2.56e-18	1.46e-17	7515	6737	5714	6769	ENSMUSG00000034484
Zeb1	5721.7	-0.4467	0.05355	-8.34173	7.32e-17	3.91e-16	6674	5485	4821	5821	ENSMUSG00000024238
Qdpr	4665.16	-0.446518	0.0560071	-7.97253	1.55e-15	7.77e-15	5301	4592	4029	4630	ENSMUSG00000015806
Rbm5	4530.48	-0.44634	0.0593957	-7.51468	5.71e-14	2.6e-13	5235	4386	3728	4715	ENSMUSG00000032580
Ptprg	4109.31	-0.446096	0.0579967	-7.69175	1.45e-14	6.85e-14	4609	4097	3486	4153	ENSMUSG00000021745
Tmem30a	9777.45	-0.446048	0.0455776	-9.78656	1.29e-22	8.84e-22	11328	9435	8320	9855	ENSMUSG00000032328
Atp6v1a	12928.5	-0.445334	0.0426059	-10.4524	1.43e-25	1.1e-24	14850	12581	11088	12935	ENSMUSG00000052459
Brd2	19595.4	-0.445084	0.0431731	-10.3093	6.4e-25	4.81e-24	21932	19562	16862	19539	ENSMUSG00000024335
Rdx	16248.3	-0.444956	0.0442624	-10.0527	8.94e-24	6.44e-23	18759	15725	14083	16086	ENSMUSG00000032050
Rnf14	6191.72	-0.443387	0.0497679	-8.90909	5.15e-19	3.03e-18	7038	6083	5228	6301	ENSMUSG00000060450
Lrp10	7787.01	-0.442652	0.0562672	-7.86695	3.63e-15	1.78e-14	8522	7931	6544	7964	ENSMUSG00000022175
Cd81	27008.4	-0.442514	0.0406885	-10.8757	1.51e-27	1.25e-26	30560	26641	22476	27896	ENSMUSG00000037706
Scarb2	4612.87	-0.442317	0.0554187	-7.98137	1.45e-15	7.25e-15	5193	4572	3944	4640	ENSMUSG00000029426
Msl2	3298.23	-0.44209	0.0614214	-7.19765	6.13e-13	2.63e-12	3791	3201	2821	3318	ENSMUSG00000066415
Mta2	14110.9	-0.442062	0.0463094	-9.54582	1.35e-21	8.91e-21	15686	14155	12124	14126	ENSMUSG00000071646
Atp6v0a2	5576.56	-0.441795	0.0511874	-8.63092	6.09e-18	3.41e-17	6340	5472	4747	5637	ENSMUSG00000038023
Prex2	6436.92	-0.439939	0.0539139	-8.16003	3.35e-16	1.73e-15	7546	6113	5438	6567	ENSMUSG00000048960
Ptpn12	11916.5	-0.439299	0.0504578	-8.70627	3.14e-18	1.78e-17	14063	11232	10177	12033	ENSMUSG00000028771
Patl1	4768.77	-0.437115	0.0536764	-8.14351	3.84e-16	1.98e-15	5427	4662	4053	4846	ENSMUSG00000046139
Endod1	5777.47	-0.436979	0.0554216	-7.88463	3.15e-15	1.55e-14	6386	5811	4901	5881	ENSMUSG00000037419
Vps25	3470.98	-0.436809	0.0622001	-7.02265	2.18e-12	9.07e-12	3863	3468	2956	3520	ENSMUSG00000078656
Smad5	7152.8	-0.436435	0.0525141	-8.31083	9.5e-17	5.05e-16	8247	6899	5927	7453	ENSMUSG00000021540
0610031J06Rik	7409.4	-0.435042	0.0515	-8.44742	2.98e-17	1.62e-16	8208	7428	6316	7518	ENSMUSG00000001418
Pea15a	12236.1	-0.434783	0.0425277	-10.2235	1.56e-24	1.16e-23	13944	11930	10317	12555	ENSMUSG00000013698
Pten	8460.99	-0.434368	0.0489405	-8.87541	6.97e-19	4.08e-18	9838	8077	7255	8543	ENSMUSG00000013663
Prkd3	5437.72	-0.433383	0.0533512	-8.12322	4.54e-16	2.33e-15	6291	5215	4660	5498	ENSMUSG00000024070
Arl4c	7014.59	-0.433246	0.0480671	-9.01336	2e-19	1.2e-18	7936	6882	5998	7107	ENSMUSG00000049866
3230401D17Rik	3619.63	-0.432412	0.0610709	-7.08049	1.44e-12	6.04e-12	4177	3478	3134	3625	ENSMUSG00000035399
Golph3	8491.36	-0.430658	0.0541227	-7.95706	1.76e-15	8.79e-15	9887	8075	7461	8386	ENSMUSG00000022200
Ctcf	4672.77	-0.429679	0.0574565	-7.47834	7.53e-14	3.41e-13	5329	4537	4091	4636	ENSMUSG00000005698
Tmem111	7757.16	-0.42945	0.0528204	-8.13039	4.28e-16	2.2e-15	8936	7454	6817	7667	ENSMUSG00000030286
Pxn	9130.98	-0.427747	0.0479451	-8.92159	4.6e-19	2.71e-18	10348	8916	7623	9510	ENSMUSG00000029528
Wwc2	5492.73	-0.427593	0.0525335	-8.13943	3.97e-16	2.05e-15	6240	5348	4760	5516	ENSMUSG00000031563
Ehbp1l1	10864.3	-0.426742	0.0476328	-8.95899	3.28e-19	1.95e-18	12559	10389	9104	11286	ENSMUSG00000024937
Rexo1	3787.28	-0.42315	0.0587837	-7.19843	6.09e-13	2.61e-12	4322	3662	3203	3910	ENSMUSG00000047417
mt-Atp6	32752.2	-0.420453	0.0528348	-7.95787	1.75e-15	8.73e-15	38114	30984	26806	34953	ENSMUSG00000064357
Akap2	8438.04	-0.420413	0.0502402	-8.36806	5.86e-17	3.15e-16	9815	7984	7270	8574	ENSMUSG00000038729
Wwtr1	9889	-0.420349	0.0465094	-9.03792	1.6e-19	9.66e-19	11425	9424	8478	10098	ENSMUSG00000027803
Tcf12	9867.72	-0.419615	0.0521012	-8.05385	8.02e-16	4.06e-15	11576	9249	8381	10176	ENSMUSG00000032228
Ufd1l	4513.52	-0.419406	0.0595416	-7.0439	1.87e-12	7.82e-12	5270	4251	3845	4642	ENSMUSG00000005262
Rab8a	4387.64	-0.418975	0.0562784	-7.44468	9.72e-14	4.37e-13	5042	4201	3767	4479	ENSMUSG00000003037
Rab8b	4465.01	-0.418362	0.0560326	-7.46639	8.24e-14	3.73e-13	5109	4292	3870	4517	ENSMUSG00000036943
Rab7	18866.7	-0.417623	0.0429489	-9.72371	2.39e-22	1.63e-21	21545	18166	16527	18887	ENSMUSG00000079477
Atxn7l3b	7042.32	-0.416708	0.0521264	-7.99419	1.3e-15	6.56e-15	7902	6897	6197	7022	ENSMUSG00000074748
Crim1	8068.8	-0.41545	0.0542817	-7.6536	1.95e-14	9.16e-14	9426	7576	7057	8107	ENSMUSG00000024074
Snx3	7773.28	-0.415294	0.0469095	-8.85309	8.51e-19	4.97e-18	8847	7500	6707	7918	ENSMUSG00000019804
Ppp6r1	8203.06	-0.414773	0.047025	-8.82025	1.14e-18	6.6e-18	9166	8060	7008	8440	ENSMUSG00000052296
Cdk17	5053.33	-0.414431	0.0547627	-7.56776	3.8e-14	1.75e-13	5796	4834	4398	5107	ENSMUSG00000020015
Rasa3	7434.77	-0.413559	0.0499494	-8.27956	1.24e-16	6.54e-16	8527	7111	6281	7742	ENSMUSG00000031453
Glt25d1	10366.3	-0.413404	0.0447196	-9.24435	2.37e-20	1.48e-19	11883	9918	8888	10642	ENSMUSG00000034807
Wbp2	12087.2	-0.412707	0.046129	-8.94679	3.66e-19	2.17e-18	13365	11982	10488	12265	ENSMUSG00000034341
Cic	7744.79	-0.410709	0.0555556	-7.39275	1.44e-13	6.42e-13	8512	7715	6462	8176	ENSMUSG00000005442
Gdi1	6511.92	-0.409879	0.0524236	-7.81859	5.34e-15	2.58e-14	7218	6431	5510	6788	ENSMUSG00000015291
Fkbp1a	30993.4	-0.409805	0.0377985	-10.8418	2.18e-27	1.81e-26	35420	29682	26818	31616	ENSMUSG00000032966
Stx4a	4760.71	-0.407865	0.0575531	-7.08676	1.37e-12	5.79e-12	5520	4485	4106	4881	ENSMUSG00000030805
Stom	10146.9	-0.406463	0.0489839	-8.29788	1.06e-16	5.63e-16	11777	9542	8725	10445	ENSMUSG00000026880
Zfand2a	7025	-0.406211	0.0511711	-7.93828	2.05e-15	1.02e-14	7985	6749	6188	7058	ENSMUSG00000053581
Cdc42ep1	9066.67	-0.406069	0.055879	-7.26693	3.68e-13	1.6e-12	9866	9092	7601	9563	ENSMUSG00000049521
Cox7a2l	7817.39	-0.402507	0.047709	-8.43671	3.26e-17	1.77e-16	8927	7459	6774	8010	ENSMUSG00000024248
D6Wsu116e	6611.91	-0.401019	0.0506034	-7.92475	2.29e-15	1.13e-14	7577	6280	5738	6773	ENSMUSG00000024104
mt-Nd3	11379.3	-0.399941	0.0484127	-8.26108	1.44e-16	7.61e-16	13055	10791	9596	11996	ENSMUSG00000064360
Wdr1	18987.6	-0.397141	0.0404833	-9.81001	1.02e-22	7.04e-22	21649	18088	16527	19449	ENSMUSG00000005103
Ptms	18550.1	-0.396703	0.0525022	-7.55593	4.16e-14	1.91e-13	19902	18741	16109	19047	ENSMUSG00000030122
Zmiz1	7868.15	-0.395988	0.0531722	-7.44728	9.53e-14	4.29e-13	8652	7767	6630	8323	ENSMUSG00000007817
Atrn	5472.02	-0.395007	0.0537392	-7.35044	1.98e-13	8.72e-13	6259	5188	4787	5587	ENSMUSG00000027312
Sdf4	10037.5	-0.39225	0.0444497	-8.82457	1.1e-18	6.36e-18	11169	9771	8728	10330	ENSMUSG00000029076
Mcart1	5076.24	-0.392051	0.0536277	-7.3106	2.66e-13	1.17e-12	5661	4931	4346	5305	ENSMUSG00000045973
Epn1	9229.63	-0.389706	0.0523717	-7.44115	9.98e-14	4.49e-13	10003	9202	7936	9622	ENSMUSG00000035203
Cggbp1	7607.89	-0.388172	0.0516163	-7.52034	5.46e-14	2.5e-13	8310	7523	6543	7939	ENSMUSG00000054604
Dgkz	8609.31	-0.387455	0.0520746	-7.44039	1e-13	4.51e-13	9446	8474	7283	9133	ENSMUSG00000040479
Rod1	11736.8	-0.386281	0.0549781	-7.02608	2.12e-12	8.85e-12	13755	10787	10049	12325	ENSMUSG00000028382
Snx17	5453.88	-0.385542	0.0522394	-7.38029	1.58e-13	7.04e-13	6058	5297	4769	5611	ENSMUSG00000029146
Sik3	5512.92	-0.384808	0.053289	-7.22115	5.16e-13	2.22e-12	6110	5365	4716	5798	ENSMUSG00000034135
Dpp8	6342.63	-0.384649	0.0501626	-7.66804	1.75e-14	8.2e-14	7186	6036	5470	6621	ENSMUSG00000032393
Mgrn1	5543.66	-0.38447	0.0528142	-7.27967	3.35e-13	1.46e-12	6240	5309	4896	5652	ENSMUSG00000022517
Tpd52l2	5464.4	-0.38376	0.0534819	-7.17551	7.2e-13	3.08e-12	6147	5234	4839	5559	ENSMUSG00000000827
Trim25	8402.6	-0.382864	0.0519344	-7.37207	1.68e-13	7.47e-13	9713	7821	7260	8769	ENSMUSG00000000275
Gng12	7012.64	-0.38035	0.0498487	-7.6301	2.35e-14	1.09e-13	7754	6820	6182	7185	ENSMUSG00000036402
Irak1	6181.48	-0.377743	0.0509515	-7.41377	1.23e-13	5.49e-13	6878	5965	5462	6332	ENSMUSG00000031392
Cdipt	7786.67	-0.371073	0.0482108	-7.69687	1.39e-14	6.59e-14	8671	7480	6689	8244	ENSMUSG00000030682
Rela	6441.18	-0.370759	0.0497415	-7.45372	9.07e-14	4.1e-13	7138	6216	5577	6769	ENSMUSG00000024927
Zfp706	10179.9	-0.370389	0.0441036	-8.39817	4.53e-17	2.45e-16	11460	9666	8925	10572	ENSMUSG00000062397
Rab11fip5	11261.1	-0.368785	0.0428266	-8.61113	7.23e-18	4.04e-17	12508	10829	9796	11799	ENSMUSG00000051343
Amfr	10527.6	-0.368591	0.0458404	-8.04074	8.93e-16	4.51e-15	11818	10013	9373	10779	ENSMUSG00000031751
Gltscr2	8804.57	-0.36771	0.0451601	-8.14238	3.88e-16	2e-15	9776	8464	7697	9188	ENSMUSG00000041560
Tm9sf1	5187.95	-0.367664	0.0523556	-7.02243	2.18e-12	9.08e-12	5763	4985	4526	5425	ENSMUSG00000002320
Sh3bgrl	10684.7	-0.366861	0.0447767	-8.19312	2.55e-16	1.33e-15	11931	10209	9200	11324	ENSMUSG00000031246
Ctbp1	9637.13	-0.366819	0.049682	-7.38334	1.54e-13	6.88e-13	10461	9465	8535	9932	ENSMUSG00000037373
Clptm1	7957.58	-0.365926	0.0511678	-7.15149	8.58e-13	3.66e-12	8667	7786	7078	8171	ENSMUSG00000002981
Tnks1bp1	10068.5	-0.365282	0.0436168	-8.3748	5.53e-17	2.98e-16	11209	9639	8830	10494	ENSMUSG00000033955
Dnm2	11977.7	-0.363927	0.0439557	-8.2794	1.24e-16	6.55e-16	13149	11617	10560	12430	ENSMUSG00000033335
Ctnna1	32208.7	-0.362907	0.0384117	-9.44782	3.46e-21	2.24e-20	36439	30290	28294	33578	ENSMUSG00000037815
Slc38a2	17092.9	-0.361395	0.0486453	-7.42919	1.09e-13	4.91e-13	19718	15732	15089	17755	ENSMUSG00000022462
D19Wsu162e	6012.49	-0.359289	0.0501387	-7.1659	7.73e-13	3.3e-12	6651	5772	5275	6293	ENSMUSG00000047731
Zfp91	10683.9	-0.357904	0.0475304	-7.53	5.07e-14	2.32e-13	12130	9978	9517	11027	ENSMUSG00000024695
Ext2	6605.3	-0.34783	0.0494076	-7.04002	1.92e-12	8.03e-12	7252	6344	5855	6904	ENSMUSG00000027198
Ccdc50	7337.02	-0.347287	0.0477161	-7.27821	3.38e-13	1.48e-12	8176	6940	6514	7661	ENSMUSG00000038127
Ppp1r2	17055.4	-0.346701	0.0470656	-7.36633	1.75e-13	7.78e-13	19493	15708	15194	17756	ENSMUSG00000047714
mt-Co3	138901	-0.344928	0.0490257	-7.03566	1.98e-12	8.28e-12	157347	129013	117389	152355	ENSMUSG00000064358
Rab14	10360.3	-0.344097	0.043737	-7.86741	3.62e-15	1.77e-14	11423	9886	9201	10840	ENSMUSG00000026878
Npc2	14224.3	-0.342978	0.0416019	-8.24429	1.66e-16	8.73e-16	15579	13655	12506	15045	ENSMUSG00000021242
Agpat3	8591.23	-0.337883	0.0465314	-7.2614	3.83e-13	1.67e-12	9389	8240	7545	9132	ENSMUSG00000001211
Tulp4	19434.7	-0.337651	0.0443046	-7.62112	2.51e-14	1.17e-13	22065	17925	17139	20583	ENSMUSG00000034377
Adamts1	13604.2	-0.333288	0.0451615	-7.37992	1.58e-13	7.05e-13	15302	12637	11880	14595	ENSMUSG00000022893
Cenpb	15617.1	-0.319132	0.0451955	-7.06115	1.65e-12	6.92e-12	16707	15117	13914	16603	ENSMUSG00000068267
Mtch1	11528.2	-0.317875	0.0430526	-7.38342	1.54e-13	6.88e-13	12741	10798	10360	12165	ENSMUSG00000024012
Gm6483	23184.5	-0.313779	0.038407	-8.16984	3.09e-16	1.6e-15	25573	21707	20516	24920	ENSMUSG00000087153
Pacsin2	12093.5	-0.298116	0.0422645	-7.05357	1.74e-12	7.3e-12	13206	11326	10943	12867	ENSMUSG00000016664
Msn	88763.3	-0.292644	0.0344728	-8.48912	2.08e-17	1.14e-16	97703	82187	79856	95386	ENSMUSG00000031207
Gnai2	39908.1	-0.285971	0.0352616	-8.11	5.06e-16	2.6e-15	43536	37132	36061	42916	ENSMUSG00000032562
Sept2	15740	0.282484	0.0400645	7.05074	1.78e-12	7.45e-12	14142	11993	17312	20627	ENSMUSG00000026276
Hnrnpu	33266.9	0.290535	0.0408244	7.1167	1.11e-12	4.68e-12	30163	24955	37214	43072	ENSMUSG00000039630
Ptbp1	24981.1	0.295381	0.0387961	7.61367	2.66e-14	1.24e-13	22241	19021	27936	32453	ENSMUSG00000006498
Rcc2	19209.7	0.297475	0.0405096	7.34332	2.08e-13	9.18e-13	16893	14784	21454	25020	ENSMUSG00000040945
Mars	11046.4	0.302054	0.0429996	7.02459	2.15e-12	8.95e-12	9755	8437	12270	14509	ENSMUSG00000040354
Gm10076	31890	0.308223	0.0427537	7.20926	5.63e-13	2.42e-12	27411	24889	35225	42279	ENSMUSG00000060143
Plk2	26240.4	0.312375	0.0408153	7.6534	1.96e-14	9.16e-14	22960	20066	29661	34075	ENSMUSG00000021701
Pcbp2	24106	0.313415	0.0396045	7.91362	2.5e-15	1.23e-14	21363	18186	27165	31425	ENSMUSG00000056851
Srsf5	9850.33	0.313842	0.0443733	7.07277	1.52e-12	6.38e-12	8721	7436	11017	12944	ENSMUSG00000021134
Hnrnpf	33655.3	0.31923	0.0395013	8.08152	6.4e-16	3.26e-15	29896	25216	38086	43843	ENSMUSG00000042079
Eif3h	15930.4	0.320397	0.0442904	7.234	4.69e-13	2.03e-12	14337	11764	17901	20921	ENSMUSG00000022312
Prrc2a	27996.2	0.321293	0.0397213	8.08866	6.03e-16	3.08e-15	24422	21330	30636	37760	ENSMUSG00000024393
Abce1	13684.1	0.327158	0.043437	7.53178	5.01e-14	2.29e-13	12231	10124	15319	18115	ENSMUSG00000058355
Snd1	14280.3	0.329152	0.0416652	7.89993	2.79e-15	1.38e-14	12678	10623	15962	18956	ENSMUSG00000001424
Srebf2	14225.9	0.33472	0.0429631	7.79087	6.66e-15	3.2e-14	12354	10776	15649	19245	ENSMUSG00000022463
Ppp1ca	21324.3	0.336529	0.0411023	8.18758	2.67e-16	1.38e-15	18491	16151	24235	27956	ENSMUSG00000040385
Ywhaq	21369.9	0.3369	0.0423579	7.95365	1.81e-15	9.02e-15	18455	16246	24343	27955	ENSMUSG00000076432
Calm2	12375.9	0.338089	0.0435692	7.75981	8.51e-15	4.08e-14	10838	9270	14049	16261	ENSMUSG00000036438
Copb2	10468.8	0.339612	0.0446864	7.59989	2.96e-14	1.38e-13	9219	7788	11847	13813	ENSMUSG00000032458
Rps16	34225.1	0.341287	0.0376348	9.06838	1.21e-19	7.35e-19	29577	25915	38649	45296	ENSMUSG00000037563
Rpl28	33146.8	0.343113	0.0385032	8.91129	5.04e-19	2.97e-18	29378	24432	37350	44019	ENSMUSG00000030432
Ppib	8993.62	0.343867	0.0454451	7.56665	3.83e-14	1.76e-13	7796	6776	10140	11941	ENSMUSG00000032383
Larp4	7764.53	0.34411	0.0482157	7.13688	9.55e-13	4.06e-12	6884	5716	8706	10370	ENSMUSG00000023025
Prpf19	13739	0.345685	0.0477112	7.24535	4.31e-13	1.87e-12	12274	10021	15699	18017	ENSMUSG00000024735
Uqcrc2	9403.27	0.346732	0.0460389	7.5313	5.02e-14	2.3e-13	8274	6962	10669	12429	ENSMUSG00000030884
Idi1	7231.65	0.348748	0.0490193	7.11451	1.12e-12	4.75e-12	6203	5485	8153	9630	ENSMUSG00000058258
Rpl23	36980.3	0.349119	0.0488105	7.15254	8.52e-13	3.63e-12	33380	26609	42470	48338	ENSMUSG00000071415
Gm8730	7507.38	0.350237	0.0478933	7.31286	2.62e-13	1.15e-12	6458	5672	8401	10081	ENSMUSG00000063696
Dnajc10	13284.9	0.351406	0.0494323	7.10883	1.17e-12	4.95e-12	11970	9559	14891	17828	ENSMUSG00000027006
Hnrnpc	13429.7	0.352279	0.0433486	8.12666	4.41e-16	2.27e-15	11766	9944	15314	17720	ENSMUSG00000060373
Tmed9	7441.77	0.353979	0.0472379	7.49352	6.7e-14	3.04e-13	6497	5523	8375	9961	ENSMUSG00000058569
Ghitm	15266.1	0.354113	0.0440969	8.03034	9.72e-16	4.9e-15	13410	11257	17497	20060	ENSMUSG00000041028
Psma7	7528.35	0.35589	0.0493374	7.21339	5.46e-13	2.35e-12	6553	5595	8623	9910	ENSMUSG00000027566
Eif4g1	38747.9	0.35615	0.0443382	8.03257	9.55e-16	4.82e-15	34667	27988	44200	51228	ENSMUSG00000045983
Nrd1	10986.6	0.357968	0.0491378	7.28497	3.22e-13	1.41e-12	9794	7953	12545	14529	ENSMUSG00000053510
Mapkapk2	8499.21	0.360294	0.0460485	7.82423	5.11e-15	2.48e-14	7395	6298	9646	11324	ENSMUSG00000016528
Arhgdia	58656.3	0.36134	0.0403918	8.94589	3.69e-19	2.18e-18	49629	44643	66759	77967	ENSMUSG00000025132
Sae1	11130.8	0.363323	0.0449772	8.07794	6.59e-16	3.35e-15	9794	8134	12641	14849	ENSMUSG00000052833
Nras	7334.64	0.363912	0.0482278	7.5457	4.5e-14	2.07e-13	6410	5395	8329	9789	ENSMUSG00000027852
Uqcrc1	10431.3	0.364456	0.0465088	7.83629	4.64e-15	2.25e-14	8972	7794	11994	13748	ENSMUSG00000025651
Rnh1	8702.97	0.365209	0.047164	7.74338	9.68e-15	4.62e-14	7520	6469	9974	11515	ENSMUSG00000038650
Ptrf	30479.1	0.365505	0.0446259	8.19042	2.6e-16	1.35e-15	27194	21914	34715	40592	ENSMUSG00000004044
Psmb7	9428.32	0.365614	0.0482095	7.58387	3.35e-14	1.55e-13	8262	6906	10845	12432	ENSMUSG00000026750
Sel1l	8802.06	0.366298	0.0455036	8.04987	8.29e-16	4.19e-15	7659	6492	9878	11903	ENSMUSG00000020964
Rab18	7408.98	0.366367	0.0472766	7.74944	9.23e-15	4.42e-14	6380	5522	8359	9966	ENSMUSG00000073639
Ipo9	9813.83	0.36649	0.0518383	7.06987	1.55e-12	6.51e-12	8791	7019	11140	13125	ENSMUSG00000041879
Hmgcr	8234.98	0.366659	0.0474632	7.72512	1.12e-14	5.3e-14	7134	6100	9148	11249	ENSMUSG00000021670
Sec13	7159.49	0.36765	0.0480989	7.64361	2.11e-14	9.87e-14	6185	5313	8147	9556	ENSMUSG00000030298
Parva	8127.89	0.369291	0.0514671	7.17527	7.22e-13	3.09e-12	7121	5937	9413	10666	ENSMUSG00000030770
Eif3k	7489.98	0.369544	0.048438	7.62923	2.36e-14	1.1e-13	6446	5571	8574	9948	ENSMUSG00000053565
Slc39a7	9994.04	0.371158	0.0456327	8.1336	4.17e-16	2.15e-15	8763	7285	11227	13542	ENSMUSG00000024327
Stt3b	9245.87	0.37267	0.0503535	7.40108	1.35e-13	6.04e-13	8199	6651	10580	12311	ENSMUSG00000032437
Psmd2	24016	0.374687	0.0455331	8.22889	1.89e-16	9.91e-16	21306	17243	27581	31894	ENSMUSG00000006998
Plaa	7467.67	0.377414	0.0527938	7.14884	8.75e-13	3.72e-12	6614	5358	8565	9949	ENSMUSG00000028577
Rpn2	22228.4	0.377587	0.0425303	8.87806	6.8e-19	3.99e-18	19608	16019	25199	29964	ENSMUSG00000027642
Myo9b	6627.16	0.378181	0.0526675	7.18053	6.94e-13	2.97e-12	5740	4866	7313	9173	ENSMUSG00000004677
Rplp0	29063.4	0.380155	0.0422611	8.99537	2.35e-19	1.41e-18	25623	20914	33216	38918	ENSMUSG00000067274
Suclg2	5484.78	0.382405	0.0532011	7.18791	6.58e-13	2.82e-12	4783	3984	6279	7343	ENSMUSG00000061838
Pxdn	8188.67	0.384329	0.0542005	7.09087	1.33e-12	5.62e-12	7070	6003	8943	11486	ENSMUSG00000020674
Vapa	7073.07	0.384401	0.0542254	7.08894	1.35e-12	5.7e-12	6189	5111	8242	9309	ENSMUSG00000024091
Sbf1	7247.27	0.386668	0.0479609	8.06215	7.5e-16	3.8e-15	6210	5343	8153	9896	ENSMUSG00000036529
Rbmxrt	4879.15	0.386755	0.0539098	7.17411	7.28e-13	3.11e-12	4206	3575	5489	6663	ENSMUSG00000037070
Pdxdc1	5987.17	0.387036	0.051566	7.50565	6.11e-14	2.78e-13	5162	4384	6894	7990	ENSMUSG00000022680
Cald1	32159.6	0.387318	0.0460432	8.41204	4.03e-17	2.18e-16	26622	24500	36121	43998	ENSMUSG00000029761
G3bp1	20926	0.387334	0.047089	8.22556	1.94e-16	1.02e-15	18456	14964	24263	27731	ENSMUSG00000018583
Pls3	12548.6	0.388553	0.0416686	9.32484	1.11e-20	7.06e-20	10789	9205	14271	16972	ENSMUSG00000016382
Xpot	12299.8	0.38867	0.0506539	7.67305	1.68e-14	7.91e-14	10669	8939	14452	16086	ENSMUSG00000034667
Arf4	14675.8	0.388977	0.0407789	9.53868	1.45e-21	9.53e-21	12615	10765	16552	20018	ENSMUSG00000021877
Mcm3	10148.2	0.390862	0.0481969	8.1097	5.07e-16	2.6e-15	8743	7414	11820	13414	ENSMUSG00000041859
Dld	6697.58	0.391248	0.0540287	7.24149	4.44e-13	1.92e-12	5723	4932	7842	8806	ENSMUSG00000020664
Canx	41313.2	0.391724	0.0453081	8.64577	5.34e-18	3.01e-17	36634	29272	47308	55599	ENSMUSG00000020368
Wdr5	4524.49	0.397548	0.0561358	7.08189	1.42e-12	5.99e-12	3846	3333	5230	6052	ENSMUSG00000026917
Hnrnpa0	11531.2	0.397636	0.0487553	8.15574	3.47e-16	1.8e-15	9669	8609	13449	15281	ENSMUSG00000007836
Adss	7966.89	0.397937	0.0475266	8.37292	5.62e-17	3.02e-16	6844	5805	9183	10691	ENSMUSG00000015961
Arl6ip5	5384.6	0.398126	0.0567763	7.01219	2.35e-12	9.76e-12	4566	3974	6311	7102	ENSMUSG00000035199
Drap1	7805.03	0.400256	0.0468603	8.54148	1.33e-17	7.32e-17	6661	5715	8955	10537	ENSMUSG00000024914
Fyttd1	5774.94	0.402421	0.0531484	7.57163	3.69e-14	1.7e-13	5029	4134	6604	7834	ENSMUSG00000022800
Uso1	7648.75	0.403886	0.0502599	8.03595	9.29e-16	4.69e-15	6674	5458	8691	10451	ENSMUSG00000029407
Plk1	5131.12	0.405474	0.0527881	7.68116	1.58e-14	7.44e-14	4375	3745	5893	6942	ENSMUSG00000030867
Banf1	10756.3	0.405647	0.0465922	8.70632	3.14e-18	1.78e-17	9338	7705	12422	14474	ENSMUSG00000024844
Naca	24335.8	0.406127	0.0405929	10.0049	1.45e-23	1.03e-22	20920	17606	28247	32583	ENSMUSG00000061315
Hsph1	6337.78	0.406722	0.0520529	7.81362	5.56e-15	2.69e-14	5284	4726	7180	8696	ENSMUSG00000029657
Smc6	5330.59	0.407292	0.052336	7.78225	7.12e-15	3.43e-14	4553	3878	6133	7207	ENSMUSG00000020608
Tmed2	18709.5	0.408894	0.0445787	9.17241	4.63e-20	2.86e-19	16103	13488	21900	24874	ENSMUSG00000029390
Cast	5903.68	0.409644	0.0521624	7.85325	4.05e-15	1.98e-14	5101	4236	6800	7985	ENSMUSG00000021585
Prpf40a	8630.33	0.40989	0.0506255	8.0965	5.66e-16	2.89e-15	7549	6112	9928	11690	ENSMUSG00000061136
Tmem43	5688.63	0.410344	0.0509716	8.05044	8.25e-16	4.17e-15	4854	4133	6496	7763	ENSMUSG00000030095
Actb	73008.7	0.411704	0.0443837	9.27601	1.76e-20	1.11e-19	61372	53781	86346	96160	ENSMUSG00000029580
Rps20	39726	0.413607	0.0380499	10.8701	1.6e-27	1.33e-26	33973	28722	46133	53401	ENSMUSG00000028234
Rtn4	27376.6	0.413673	0.0505663	8.1808	2.82e-16	1.46e-15	24157	19151	32051	36496	ENSMUSG00000020458
Ppp2r5d	5952.22	0.413836	0.0522119	7.92609	2.26e-15	1.12e-14	4989	4390	6901	8015	ENSMUSG00000059409
Ubap2	8158.27	0.414703	0.0466578	8.88818	6.21e-19	3.65e-18	6991	5881	9309	11171	ENSMUSG00000028433
Uggt1	10371	0.415392	0.0528151	7.86503	3.69e-15	1.8e-14	9146	7248	11949	14072	ENSMUSG00000037470
Lasp1	22372.4	0.415587	0.039048	10.643	1.88e-26	1.49e-25	19217	16077	25626	30533	ENSMUSG00000038366
Rps24	37851	0.418058	0.0420045	9.9527	2.45e-23	1.74e-22	32390	27251	44472	50402	ENSMUSG00000025290
Dynlt3	4671.26	0.418316	0.0577665	7.24149	4.44e-13	1.92e-12	3923	3426	5482	6229	ENSMUSG00000031176
Sdad1	4435.79	0.419112	0.0564343	7.42655	1.11e-13	5e-13	3817	3172	5109	6034	ENSMUSG00000029415
Ncaph2	8800.34	0.419262	0.0486271	8.62197	6.58e-18	3.68e-17	7462	6388	10312	11761	ENSMUSG00000008690
Rpl26	9313.8	0.420121	0.0464792	9.03891	1.58e-19	9.58e-19	7929	6729	10843	12538	ENSMUSG00000060938
6330577E15Rik	6621.64	0.42071	0.0534842	7.86606	3.66e-15	1.79e-14	5771	4666	7611	9035	ENSMUSG00000025066
Xpo5	4130.71	0.42079	0.0597639	7.04086	1.91e-12	7.98e-12	3556	2948	4830	5539	ENSMUSG00000067150
Mia3	5400.65	0.421529	0.0545769	7.72357	1.13e-14	5.37e-14	4677	3829	6175	7411	ENSMUSG00000056050
Nans	4967.83	0.421889	0.0550008	7.6706	1.71e-14	8.05e-14	4129	3672	5656	6844	ENSMUSG00000028334
Cops6	6191.86	0.422375	0.058284	7.24685	4.27e-13	1.85e-12	5446	4314	7189	8372	ENSMUSG00000019494
Cdc37	11962.3	0.422711	0.0443293	9.5357	1.49e-21	9.8e-21	9946	8832	13657	16445	ENSMUSG00000019471
Psmb6	6275.57	0.423171	0.0494678	8.55447	1.18e-17	6.57e-17	5320	4543	7194	8596	ENSMUSG00000018286
Srsf2	12697.4	0.423259	0.045203	9.3635	7.71e-21	4.93e-20	10675	9267	14875	17013	ENSMUSG00000034120
Rps5	38478	0.424419	0.0369765	11.4781	1.7e-30	1.55e-29	32879	27603	44458	52330	ENSMUSG00000012848
Faf2	3700.32	0.425589	0.0593255	7.1738	7.29e-13	3.12e-12	3087	2717	4251	5064	ENSMUSG00000025873
Srp72	10677.9	0.426054	0.0572263	7.44507	9.69e-14	4.36e-13	9458	7361	12462	14391	ENSMUSG00000036323
Usp9x	6523.26	0.426282	0.0601809	7.08333	1.41e-12	5.93e-12	5770	4503	7416	9028	ENSMUSG00000031010
Arhgef2	13356.4	0.426809	0.0422266	10.1076	5.11e-24	3.73e-23	11246	9708	15164	18508	ENSMUSG00000028059
Iars2	4104.49	0.427277	0.0573787	7.44661	9.58e-14	4.31e-13	3498	2945	4757	5575	ENSMUSG00000026618
Mdh2	18809.8	0.427759	0.0425049	10.0637	7.99e-24	5.78e-23	15625	13843	21921	25406	ENSMUSG00000019179
Rpl6	12454.1	0.427832	0.042803	9.99539	1.6e-23	1.14e-22	10549	8989	14469	16878	ENSMUSG00000029614
Prkacb	5748.49	0.428872	0.0513694	8.34879	6.9e-17	3.69e-16	4842	4170	6540	7959	ENSMUSG00000005034
Tsn	4776.74	0.429091	0.0568964	7.54163	4.64e-14	2.13e-13	3937	3539	5540	6488	ENSMUSG00000026374
Rpl36a	14132.3	0.429921	0.0481881	8.92173	4.59e-19	2.71e-18	12287	9910	16456	19134	ENSMUSG00000079435
Odf2	4711.26	0.430787	0.0575596	7.48419	7.2e-14	3.26e-13	3989	3393	5554	6301	ENSMUSG00000026790
Tubb5	78725.4	0.430829	0.0348935	12.347	5.06e-35	5.32e-34	66857	56541	91247	107130	ENSMUSG00000001525
Prr13	6862.57	0.431313	0.050484	8.54356	1.3e-17	7.19e-17	5895	4868	7935	9366	ENSMUSG00000023048
Asph	3282.99	0.432311	0.0614366	7.0367	1.97e-12	8.22e-12	2789	2354	3774	4509	ENSMUSG00000028207
Cpsf6	6052.6	0.432617	0.0506896	8.53464	1.41e-17	7.76e-17	5153	4329	6992	8274	ENSMUSG00000055531
Atp5f1	10669.3	0.432824	0.0454857	9.51561	1.81e-21	1.19e-20	9054	7655	12476	14407	ENSMUSG00000000563
Tns3	7849.34	0.432891	0.0466395	9.28164	1.67e-20	1.05e-19	6628	5661	8989	10824	ENSMUSG00000020422
Ssr1	10446.4	0.433026	0.0467105	9.27042	1.85e-20	1.17e-19	8824	7529	12277	14034	ENSMUSG00000021427
Eif3m	8269	0.433801	0.0502917	8.62569	6.37e-18	3.57e-17	7099	5857	9690	11149	ENSMUSG00000027170
Ddost	14768.2	0.434243	0.042569	10.2009	1.96e-24	1.46e-23	12644	10489	16942	20348	ENSMUSG00000028757
Ndufa2	3556.82	0.435452	0.0598955	7.27019	3.59e-13	1.57e-12	2963	2595	4098	4882	ENSMUSG00000014294
Cpsf3l	3917.34	0.435754	0.0590701	7.3769	1.62e-13	7.21e-13	3235	2882	4517	5373	ENSMUSG00000029034
Ptp4a1	12224.8	0.43611	0.0459922	9.48226	2.49e-21	1.62e-20	10121	8967	14326	16500	ENSMUSG00000026064
Snrnp70	10982.8	0.436247	0.0428776	10.1742	2.58e-24	1.91e-23	9259	7912	12675	15059	ENSMUSG00000063511
Rps17	31004.4	0.437017	0.0474178	9.2163	3.08e-20	1.92e-19	26904	21662	36553	41614	ENSMUSG00000061787
Tpp2	6473.1	0.438496	0.0506624	8.65525	4.92e-18	2.78e-17	5534	4588	7455	8907	ENSMUSG00000041763
Timm23	6859.31	0.438672	0.0600395	7.3064	2.74e-13	1.2e-12	5944	4791	8197	9087	ENSMUSG00000013701
Arfgef1	6005.84	0.438781	0.0513895	8.53833	1.36e-17	7.52e-17	5119	4269	6961	8213	ENSMUSG00000067851
Hsd17b12	6752.29	0.439176	0.0494764	8.87648	6.9e-19	4.04e-18	5709	4838	7871	9182	ENSMUSG00000027195
Rps3	55207	0.439581	0.0409691	10.7296	7.39e-27	6e-26	47334	38984	64781	74574	ENSMUSG00000030744
Sumo2	14532.3	0.441216	0.0434065	10.1647	2.85e-24	2.1e-23	11997	10647	16926	19798	ENSMUSG00000020738
Tnrc6a	4914.61	0.441217	0.0618076	7.13856	9.43e-13	4.01e-12	4305	3386	5654	6782	ENSMUSG00000052707
Eif2b2	7492.97	0.441307	0.0495921	8.89873	5.65e-19	3.32e-18	6364	5336	8501	10479	ENSMUSG00000004788
Pkn2	5473.18	0.441562	0.0520784	8.4788	2.28e-17	1.24e-16	4585	3951	6372	7462	ENSMUSG00000004591
Thoc4	6837.61	0.441805	0.0610542	7.23627	4.61e-13	2e-12	5855	4824	8250	8981	ENSMUSG00000025134
Atp5d	10486.7	0.441845	0.0513904	8.5978	8.13e-18	4.54e-17	8490	7824	12189	14320	ENSMUSG00000003072
Rpl18	35712.7	0.442118	0.0369683	11.9594	5.8e-33	5.7e-32	29694	25963	41478	48821	ENSMUSG00000059070
Sos1	3267.13	0.442861	0.0619322	7.15075	8.63e-13	3.68e-12	2730	2362	3811	4449	ENSMUSG00000024241
Acadl	3517.71	0.442899	0.0610877	7.25021	4.16e-13	1.81e-12	2903	2575	4086	4810	ENSMUSG00000026003
Tk1	4832.53	0.443058	0.0587092	7.54665	4.47e-14	2.05e-13	4132	3411	5718	6487	ENSMUSG00000025574
Armcx2	5435.23	0.443454	0.0573156	7.73705	1.02e-14	4.84e-14	4580	3896	6072	7722	ENSMUSG00000033436
Arhgap21	5348.45	0.443831	0.0557075	7.96717	1.62e-15	8.11e-15	4600	3750	6235	7294	ENSMUSG00000036591
Psmb4	9067.95	0.443996	0.0452148	9.8197	9.26e-23	6.41e-22	7582	6546	10539	12402	ENSMUSG00000005779
[truncated: 19,554 more rows]

## Sheet: Upreg 570
Gene	baseMean	log2FoldChange	lfcSE	stat	pvalue	padj	Endoth_Nova2_Cont1b	Endoth_Nova2_Cont2b	Endoth_Nova2_KD1	Endoth_Nova2_KD2	ENSMUS
Mybbp1a	21247	1.00273	0.0494357	20.2836	1.79e-91	6.02e-90	14530	11560	28879	33285	ENSMUSG00000040463
S100a4	12801.6	1.0034	0.0578596	17.342	2.27e-67	5.27e-66	8704	7003	17856	19518	ENSMUSG00000001020
Eprs	20494.7	1.00343	0.0393838	25.4782	3.44e-143	2.08e-141	13651	11458	27450	32599	ENSMUSG00000026615
Fam60a	1700.44	1.00388	0.0809356	12.4034	2.5e-35	2.66e-34	1120	961	2303	2675	ENSMUSG00000039985
Ormdl1	686.77	1.00462	0.123589	8.12878	4.34e-16	2.23e-15	432	406	909	1105	ENSMUSG00000026097
Zfp9	934.164	1.00556	0.105178	9.56056	1.17e-21	7.74e-21	618	525	1227	1516	ENSMUSG00000072623
Noc4l	2536.99	1.00576	0.0687907	14.6206	2.08e-48	3.16e-47	1649	1451	3386	4053	ENSMUSG00000033294
Tcf20	3769.01	1.00652	0.0620268	16.2272	3.24e-59	6.45e-58	2440	2162	5141	5892	ENSMUSG00000041852
Prps1	3194.86	1.00695	0.0654566	15.3834	2.11e-53	3.66e-52	2155	1756	4319	5044	ENSMUSG00000031432
Htra2	2385.53	1.00733	0.0701298	14.3638	8.73e-47	1.27e-45	1559	1355	3178	3821	ENSMUSG00000068329
Eif4e	5897.71	1.00738	0.0530844	18.977	2.64e-80	7.44e-79	3829	3371	8004	9272	ENSMUSG00000028156
Idh2	7351.32	1.00801	0.0493439	20.4282	9.4e-93	3.21e-91	4803	4173	9972	11567	ENSMUSG00000030541
Csf1	8456.41	1.00821	0.0668903	15.0727	2.45e-51	4.02e-50	5170	5107	11346	13452	ENSMUSG00000014599
Nmd3	3028.43	1.0094	0.0645095	15.6473	3.47e-55	6.25e-54	1991	1706	4101	4777	ENSMUSG00000027787
Tnfaip8	776.192	1.01031	0.118092	8.55527	1.18e-17	6.52e-17	511	436	1084	1186	ENSMUSG00000062210
Ext1	5171.54	1.01045	0.0674176	14.9879	8.81e-51	1.42e-49	3194	3090	6975	8191	ENSMUSG00000061731
Prdx4	3761.99	1.01061	0.0591798	17.077	2.2e-65	4.93e-64	2479	2112	5062	5976	ENSMUSG00000025289
Morc4	1084.24	1.01147	0.100032	10.1114	4.92e-24	3.59e-23	690	630	1432	1754	ENSMUSG00000031434
Pmm1	1772.75	1.01166	0.0841815	12.0176	2.87e-33	2.84e-32	1113	1043	2353	2854	ENSMUSG00000022474
Rgma	1211.3	1.01197	0.0951483	10.6357	2.03e-26	1.61e-25	820	660	1614	1945	ENSMUSG00000070509
Gmps	5958.04	1.01204	0.0508407	19.9062	3.6e-88	1.15e-86	3895	3368	7962	9535	ENSMUSG00000027823
Ssx2ip	835.319	1.0122	0.11694	8.65573	4.9e-18	2.77e-17	521	494	1156	1289	ENSMUSG00000036825
Tcof1	4604.21	1.01667	0.0586758	17.327	2.94e-67	6.83e-66	3053	2553	6314	7194	ENSMUSG00000024613
Rrm2	4927.82	1.01772	0.0671167	15.1634	6.17e-52	1.03e-50	3350	2658	6870	7571	ENSMUSG00000020649
Clybl	513.663	1.01838	0.139826	7.28315	3.26e-13	1.43e-12	342	283	709	798	ENSMUSG00000025545
Actn1	32963.5	1.01889	0.0457285	22.2814	5.6e-110	2.38e-108	20815	19147	44617	52242	ENSMUSG00000015143
Plin2	8928.86	1.0193	0.0594836	17.1358	8.03e-66	1.81e-64	5526	5283	11929	14337	ENSMUSG00000028494
Shq1	656.568	1.01986	0.124528	8.18979	2.62e-16	1.36e-15	422	375	859	1076	ENSMUSG00000035378
Ttll4	2545.25	1.02024	0.0691257	14.7592	2.68e-49	4.16e-48	1691	1404	3401	4090	ENSMUSG00000033257
Sgms2	1422.31	1.02099	0.105132	9.71149	2.69e-22	1.83e-21	935	792	2064	2092	ENSMUSG00000050931
Golt1b	3091.51	1.02171	0.0647902	15.7695	5.05e-56	9.4e-55	1982	1766	4173	4919	ENSMUSG00000030245
Akr1c13	589.995	1.02191	0.136015	7.51321	5.77e-14	2.63e-13	411	308	804	931	ENSMUSG00000021213
Wdr3	2759.46	1.02234	0.0689657	14.8238	1.03e-49	1.61e-48	1776	1569	3784	4322	ENSMUSG00000033285
Clip3	930.857	1.02364	0.106731	9.59085	8.74e-22	5.8e-21	606	523	1214	1533	ENSMUSG00000013921
Dph5	1244.82	1.02388	0.0930725	11.0009	3.78e-28	3.22e-27	810	699	1704	1955	ENSMUSG00000033554
Aldoa	67593	1.0247	0.0422674	24.2433	7.78e-130	4.16e-128	42967	38809	92334	106409	ENSMUSG00000030695
Dst	8541.64	1.02641	0.0750066	13.6842	1.26e-42	1.65e-41	5968	4433	10898	14379	ENSMUSG00000026131
Ppa2	1004.58	1.02729	0.109962	9.34219	9.44e-21	6e-20	611	600	1364	1592	ENSMUSG00000028013
Eif1a	7412.44	1.02748	0.0534321	19.2296	2.09e-82	6.09e-81	4925	4060	10204	11594	ENSMUSG00000057561
Sh3kbp1	2747.18	1.02857	0.070409	14.6085	2.48e-48	3.76e-47	1777	1545	3804	4272	ENSMUSG00000040990
Lman2l	1074.84	1.0302	0.10265	10.0361	1.06e-23	7.6e-23	683	615	1394	1784	ENSMUSG00000001143
Gmds	1596.88	1.03314	0.0885616	11.6658	1.91e-31	1.79e-30	987	935	2159	2549	ENSMUSG00000038372
Ppid	3298.28	1.03481	0.0653533	15.834	1.81e-56	3.41e-55	2093	1880	4519	5200	ENSMUSG00000027804
Nop56	12503.5	1.03793	0.0478121	21.7086	1.7e-104	6.78e-103	8263	6820	17209	19655	ENSMUSG00000027405
Tuba1a	6630.14	1.04083	0.0661661	15.7306	9.33e-56	1.72e-54	4027	3915	8812	10804	ENSMUSG00000072235
Cited2	2171.82	1.04106	0.0743072	14.0102	1.35e-44	1.87e-43	1395	1216	2982	3427	ENSMUSG00000039910
Serp1	9328.94	1.04254	0.0469971	22.1831	5e-109	2.1e-107	5988	5220	12768	14779	ENSMUSG00000027808
Dctpp1	1552.09	1.04433	0.0882751	11.8305	2.72e-32	2.63e-31	988	874	2167	2410	ENSMUSG00000042462
Dkc1	4263.96	1.04608	0.076785	13.6235	2.9e-42	3.77e-41	2925	2214	6000	6574	ENSMUSG00000031403
Ltbp1	5966.03	1.04667	0.0650269	16.0959	2.72e-58	5.31e-57	3629	3500	8094	9551	ENSMUSG00000001870
Eif5a	37581.4	1.05286	0.0446469	23.5818	5.92e-123	2.98e-121	24640	20381	52228	58878	ENSMUSG00000078812
Rbmx2	580.381	1.05319	0.134468	7.8323	4.79e-15	2.33e-14	355	337	798	919	ENSMUSG00000031107
Sfxn1	2993.49	1.05358	0.0661057	15.9378	3.46e-57	6.59e-56	1969	1616	4076	4793	ENSMUSG00000021474
Kif14	1212.62	1.0536	0.0961689	10.9557	6.24e-28	5.26e-27	802	651	1602	2000	ENSMUSG00000041498
Gemin6	932.662	1.05569	0.105733	9.98448	1.78e-23	1.27e-22	607	508	1284	1478	ENSMUSG00000055760
Cd82	643.386	1.05615	0.134549	7.8496	4.17e-15	2.03e-14	441	331	833	1083	ENSMUSG00000027215
Csda	22366.6	1.05904	0.0469632	22.5504	1.33e-112	5.81e-111	14463	12231	31299	34885	ENSMUSG00000030189
Ahnak	17437.8	1.0605	0.129132	8.21253	2.17e-16	1.13e-15	12183	8745	23293	28538	ENSMUSG00000069833
Cct3	16802.8	1.06082	0.0470496	22.5468	1.44e-112	6.27e-111	10702	9314	23445	26309	ENSMUSG00000001416
Src	3665.23	1.06146	0.0602031	17.6313	1.42e-69	3.4e-68	2350	2017	5015	5859	ENSMUSG00000027646
Akr1c14	522.712	1.06622	0.146878	7.25921	3.89e-13	1.69e-12	342	280	758	787	ENSMUSG00000033715
H6pd	2514	1.06652	0.0766065	13.9221	4.65e-44	6.32e-43	1536	1444	3336	4149	ENSMUSG00000028980
Pgam1	1145.74	1.06836	0.095939	11.1359	8.39e-29	7.31e-28	742	620	1542	1868	ENSMUSG00000011752
Stard3nl	1138.61	1.07074	0.101237	10.5766	3.83e-26	3.01e-25	706	642	1601	1776	ENSMUSG00000003062
Wdr12	2975.55	1.07342	0.0702125	15.2881	9.17e-53	1.56e-51	1922	1606	4180	4654	ENSMUSG00000026019
Lrrc40	1490.56	1.07388	0.0911694	11.7789	5.01e-32	4.79e-31	931	832	2104	2319	ENSMUSG00000063052
Ttc7	779.502	1.07463	0.130999	8.20336	2.34e-16	1.22e-15	447	470	1080	1236	ENSMUSG00000036918
Ctsl	24608.9	1.0749	0.0435855	24.6619	2.74e-134	1.54e-132	15330	13760	33973	39213	ENSMUSG00000021477
Ppp1r13l	943.868	1.07516	0.122776	8.75711	2e-18	1.15e-17	540	570	1285	1524	ENSMUSG00000040734
Mybl2	2967.99	1.07538	0.0689215	15.603	6.94e-55	1.24e-53	1884	1628	4158	4659	ENSMUSG00000017861
Kif2a	3197.07	1.07544	0.0673693	15.9633	2.3e-57	4.41e-56	1978	1799	4426	5080	ENSMUSG00000021693
Tbc1d8b	1108.11	1.07559	0.101258	10.6223	2.35e-26	1.86e-25	681	628	1467	1840	ENSMUSG00000042473
Cdca7	2071.1	1.07608	0.0874885	12.2997	9.1e-35	9.49e-34	1410	1052	2854	3311	ENSMUSG00000055612
Mrps30	2094.8	1.0762	0.0795164	13.5342	9.82e-42	1.25e-40	1315	1161	2950	3271	ENSMUSG00000021731
Soat2	637.687	1.07813	0.128047	8.41982	3.77e-17	2.04e-16	423	333	852	1052	ENSMUSG00000023045
Pim1	835.538	1.08096	0.111345	9.70824	2.78e-22	1.89e-21	543	445	1122	1373	ENSMUSG00000024014
Hspa4l	2016.18	1.0824	0.0765335	14.1429	2.07e-45	2.92e-44	1270	1108	2692	3332	ENSMUSG00000025757
Phf16	429.481	1.08319	0.152946	7.08214	1.42e-12	5.98e-12	285	223	579	704	ENSMUSG00000037315
Timm8a1	1409.59	1.08715	0.0924845	11.755	6.66e-32	6.34e-31	876	781	1991	2205	ENSMUSG00000048007
Rbfa	953.357	1.08864	0.103831	10.4847	1.02e-25	7.86e-25	599	522	1304	1543	ENSMUSG00000024570
Slc7a5	8849.3	1.09126	0.0511958	21.3155	8.15e-101	3.08e-99	5536	4853	12393	13996	ENSMUSG00000040010
5730528L13Rik	1310.36	1.09227	0.0928598	11.7626	6.09e-32	5.81e-31	805	731	1819	2092	ENSMUSG00000039693
Cd68	2116.82	1.09282	0.0781816	13.978	2.12e-44	2.93e-43	1284	1195	2887	3441	ENSMUSG00000018774
Npm1	37005.6	1.09298	0.050765	21.5303	8.11e-103	3.15e-101	24207	19352	52091	58260	ENSMUSG00000057113
Ept1	1998.97	1.09435	0.078407	13.9574	2.84e-44	3.89e-43	1288	1060	2788	3181	ENSMUSG00000075703
Arid5b	1169.04	1.09588	0.0987151	11.1014	1.23e-28	1.07e-27	765	609	1563	1942	ENSMUSG00000019947
Gstm2	1086.84	1.09664	0.102619	10.6866	1.18e-26	9.43e-26	711	566	1443	1818	ENSMUSG00000040562
Mllt3	1356.04	1.09819	0.0937208	11.7176	1.04e-31	9.78e-31	818	766	1821	2243	ENSMUSG00000028496
Exosc8	2018.18	1.10025	0.0775216	14.1928	1.01e-45	1.44e-44	1272	1089	2826	3206	ENSMUSG00000027752
Rcn1	5715.43	1.10061	0.0520926	21.128	4.4e-99	1.6e-97	3580	3104	7740	9392	ENSMUSG00000005973
Polr3g	859.475	1.10153	0.112175	9.8198	9.25e-23	6.41e-22	560	447	1200	1371	ENSMUSG00000035834
Ralgps2	1168.38	1.10285	0.0959324	11.4961	1.38e-30	1.26e-29	748	619	1575	1931	ENSMUSG00000026594
Ocrl	1456.29	1.10736	0.0878827	12.6004	2.1e-36	2.32e-35	910	788	1946	2431	ENSMUSG00000001173
Rnd1	2841.99	1.11027	0.0708711	15.666	2.58e-55	4.68e-54	1741	1563	4002	4507	ENSMUSG00000054855
Dut	3402.83	1.11467	0.0637506	17.4849	1.87e-68	4.4e-67	2147	1809	4759	5448	ENSMUSG00000027203
Nop58	9250.29	1.11511	0.0581666	19.1709	6.47e-82	1.87e-80	5966	4804	13161	14546	ENSMUSG00000026020
Thyn1	1687.46	1.11546	0.0851576	13.0988	3.35e-39	3.98e-38	1066	895	2391	2666	ENSMUSG00000035443
Tmem171	437.02	1.11618	0.152597	7.31454	2.58e-13	1.13e-12	287	222	605	708	ENSMUSG00000052485
Mtap6	2810.17	1.11718	0.0717058	15.5801	9.94e-55	1.77e-53	1686	1567	3902	4535	ENSMUSG00000055407
Ruvbl2	6115.59	1.11756	0.0510395	21.896	2.84e-106	1.14e-104	3780	3312	8384	10002	ENSMUSG00000003868
Clcn5	2193.5	1.11811	0.0768047	14.5579	5.2e-48	7.84e-47	1422	1129	3010	3587	ENSMUSG00000004317
Nop16	2079.51	1.11911	0.0752124	14.8793	4.49e-50	7.12e-49	1321	1093	2869	3383	ENSMUSG00000025869
Xrcc5	1034.65	1.11935	0.105586	10.6013	2.94e-26	2.32e-25	616	580	1451	1654	ENSMUSG00000026187
Coq3	722.249	1.12032	0.11863	9.44386	3.59e-21	2.33e-20	449	388	973	1203	ENSMUSG00000028247
Cad	7272.52	1.12137	0.0640854	17.498	1.48e-68	3.5e-67	4801	3658	10129	11730	ENSMUSG00000013629
Aldh18a1	7897.68	1.12145	0.049535	22.6395	1.77e-113	7.86e-112	4953	4198	11038	12690	ENSMUSG00000025007
Syne2	1480.05	1.12172	0.0885538	12.6671	9e-37	1e-35	918	796	1970	2495	ENSMUSG00000063450
Recql4	1253.86	1.12353	0.0962449	11.6737	1.74e-31	1.63e-30	815	640	1705	2074	ENSMUSG00000033762
Dzip1l	1269.37	1.12522	0.0917491	12.2641	1.41e-34	1.46e-33	783	684	1730	2095	ENSMUSG00000037784
Lars	12957.2	1.12583	0.0528237	21.313	8.61e-101	3.25e-99	8378	6641	18133	20834	ENSMUSG00000024493
Dusp14	690.735	1.1261	0.12769	8.81904	1.15e-18	6.67e-18	412	384	992	1080	ENSMUSG00000018648
Efnb1	1847.69	1.12672	0.0949383	11.8679	1.74e-32	1.69e-31	1066	1059	2443	3139	ENSMUSG00000031217
Lgr4	760.289	1.12909	0.121619	9.28383	1.63e-20	1.03e-19	449	426	1011	1286	ENSMUSG00000050199
Lmo4	1549.42	1.12923	0.0857399	13.1704	1.3e-39	1.56e-38	936	849	2137	2531	ENSMUSG00000028266
Atic	7328.22	1.13198	0.0554373	20.4192	1.13e-92	3.84e-91	4654	3805	10361	11690	ENSMUSG00000026192
Ctps	6510.52	1.13323	0.0591808	19.1487	9.93e-82	2.86e-80	4181	3336	9190	10410	ENSMUSG00000028633
Ap1ar	2227.11	1.1333	0.0766052	14.7941	1.6e-49	2.49e-48	1330	1229	3098	3613	ENSMUSG00000074238
Wdr75	3983.1	1.13581	0.0588208	19.3096	4.46e-83	1.31e-81	2483	2101	5540	6473	ENSMUSG00000025995
Etv5	753.251	1.13642	0.128872	8.81826	1.16e-18	6.71e-18	428	434	1003	1276	ENSMUSG00000013089
6430527G18Rik	7491.27	1.13962	0.0727348	15.6681	2.5e-55	4.54e-54	4272	4283	10070	12605	ENSMUSG00000034168
BC055324	1099.95	1.13996	0.0982344	11.6045	3.91e-31	3.64e-30	673	589	1537	1782	ENSMUSG00000041406
Epdr1	1248.74	1.14072	0.102066	11.1763	5.32e-29	4.66e-28	720	707	1746	2021	ENSMUSG00000002808
Bag2	972.87	1.14085	0.106596	10.7025	9.91e-27	7.98e-26	616	502	1381	1552	ENSMUSG00000042215
Hspa5	84280.4	1.1435	0.0435897	26.2332	1.11e-151	7.45e-150	53813	43046	116197	138637	ENSMUSG00000026864
Flnc	11339.2	1.14364	0.0475594	24.0466	9.07e-128	4.73e-126	7157	5861	15428	18900	ENSMUSG00000068699
Itga3	9936.56	1.14385	0.0665874	17.1782	3.87e-66	8.77e-65	5687	5641	13694	16349	ENSMUSG00000001507
Cldn12	1260.09	1.14988	0.0922177	12.4692	1.1e-35	1.18e-34	766	673	1728	2089	ENSMUSG00000046798
Glce	3757.01	1.15046	0.0654525	17.5771	3.69e-69	8.78e-68	2394	1908	5273	6090	ENSMUSG00000032252
Ezr	4965.51	1.15067	0.0633212	18.1719	8.61e-74	2.21e-72	3052	2619	7153	7828	ENSMUSG00000052397
1700019E19Rik	611.273	1.15087	0.135423	8.49835	1.92e-17	1.05e-16	359	337	885	958	ENSMUSG00000007867
Tyro3	526.628	1.15138	0.139116	8.27642	1.27e-16	6.71e-16	311	289	719	877	ENSMUSG00000027298
Psat1	14890.9	1.15278	0.0637762	18.0754	4.98e-73	1.27e-71	9716	7354	21240	23750	ENSMUSG00000024640
Plekhb2	1742.79	1.15338	0.084495	13.6503	2.01e-42	2.62e-41	1027	956	2436	2838	ENSMUSG00000026123
Heatr1	3267.72	1.15746	0.0736586	15.7138	1.22e-55	2.24e-54	2119	1616	4550	5357	ENSMUSG00000050244
Hdgf	26120	1.15957	0.0417572	27.7694	1.02e-169	7.95e-168	15894	13802	36934	42162	ENSMUSG00000004897
Pfkl	8849.59	1.15967	0.0489346	23.6984	3.74e-124	1.91e-122	5288	4761	12254	14592	ENSMUSG00000020277
3110082I17Rik	1290.39	1.16249	0.104565	11.1174	1.03e-28	8.94e-28	754	707	1891	2006	ENSMUSG00000053553
Cask	1238.79	1.1678	0.100823	11.5827	5.05e-31	4.68e-30	708	690	1709	2056	ENSMUSG00000031012
Gnpnat1	1276.54	1.16803	0.0970457	12.0358	2.3e-33	2.29e-32	745	697	1812	2059	ENSMUSG00000037722
Tubb6	16402.1	1.17162	0.0404807	28.9428	3.46e-184	3.06e-182	9898	8640	22744	27149	ENSMUSG00000001473
Ell2	1451.91	1.17231	0.0931668	12.583	2.62e-36	2.88e-35	839	797	2050	2359	ENSMUSG00000001542
Kirrel	5344.44	1.17318	0.058706	19.9841	7.58e-89	2.45e-87	3133	2892	7366	8903	ENSMUSG00000041734
Nsun2	8754.82	1.17625	0.0516215	22.786	6.31e-115	2.83e-113	5388	4499	12487	14109	ENSMUSG00000021595
Dimt1	1047.67	1.17771	0.101685	11.582	5.09e-31	4.72e-30	635	546	1493	1691	ENSMUSG00000021692
Dyrk2	502.293	1.17786	0.143153	8.22792	1.9e-16	9.99e-16	309	258	671	864	ENSMUSG00000028630
Hmga2	12119.8	1.17813	0.130761	9.00979	2.06e-19	1.24e-18	8013	5743	17112	19754	ENSMUSG00000056758
Vegfa	1633.59	1.18255	0.0872287	13.5568	7.22e-42	9.27e-41	947	886	2240	2745	ENSMUSG00000023951
Gyk	853.962	1.18278	0.109959	10.7566	5.52e-27	4.51e-26	511	449	1174	1432	ENSMUSG00000025059
Disp1	1144.71	1.18292	0.0967302	12.2291	2.17e-34	2.24e-33	680	606	1602	1886	ENSMUSG00000030768
Ak1	553.964	1.18906	0.138765	8.56886	1.05e-17	5.81e-17	330	291	734	964	ENSMUSG00000026817
Klhl12	648.993	1.1908	0.133096	8.94693	3.66e-19	2.17e-18	365	359	932	1044	ENSMUSG00000026455
Umps	3266.44	1.19441	0.069644	17.1502	6.26e-66	1.42e-64	2023	1637	4696	5263	ENSMUSG00000022814
Esd	25232.8	1.19509	0.0495742	24.1071	2.11e-128	1.11e-126	15624	12650	36274	40656	ENSMUSG00000021996
Pgm2	2938.68	1.20253	0.0664504	18.0966	3.39e-73	8.66e-72	1737	1534	4156	4831	ENSMUSG00000025791
Wdr55	1462.47	1.20409	0.0920668	13.0785	4.37e-39	5.18e-38	852	773	2115	2350	ENSMUSG00000042660
Rrp1b	2186.73	1.21163	0.0735201	16.4802	5.09e-61	1.06e-59	1306	1120	3022	3693	ENSMUSG00000058392
ENSMUSG00000026558	4248.3	1.21202	0.0642356	18.8684	2.08e-79	5.8e-78	2471	2232	6128	6869	ENSMUSG00000026558
Gar1	1559.44	1.21388	0.0847983	14.3149	1.77e-46	2.54e-45	923	804	2214	2566	ENSMUSG00000028010
Fam164a	1091.41	1.21714	0.132373	9.19475	3.76e-20	2.34e-19	558	638	1527	1823	ENSMUSG00000043542
Agl	652.067	1.22109	0.127788	9.5556	1.23e-21	8.11e-21	398	323	945	1054	ENSMUSG00000033400
Itga7	9457.89	1.22275	0.0642322	19.0365	8.51e-81	2.42e-79	5980	4504	13080	16040	ENSMUSG00000025348
L2hgdh	779.272	1.22311	0.119626	10.2245	1.54e-24	1.15e-23	441	416	1122	1268	ENSMUSG00000020988
Nme4	550.946	1.2267	0.139635	8.78505	1.56e-18	8.98e-18	310	295	750	949	ENSMUSG00000024177
Grhpr	1037.17	1.23069	0.102202	12.0417	2.14e-33	2.14e-32	612	528	1420	1781	ENSMUSG00000035637
Smyd5	3012.52	1.23111	0.0662251	18.5898	3.88e-77	1.05e-75	1815	1499	4280	4991	ENSMUSG00000033706
Xrcc6	2769.23	1.23141	0.0665823	18.4946	2.28e-76	6.08e-75	1642	1401	3902	4626	ENSMUSG00000022471
Tfrc	4971.41	1.23208	0.159031	7.74743	9.38e-15	4.48e-14	3246	2257	7248	8018	ENSMUSG00000022797
Gstcd	1200.92	1.23473	0.0941153	13.1194	2.55e-39	3.05e-38	706	611	1686	2016	ENSMUSG00000028018
Tgfb3	675.757	1.23528	0.147918	8.35113	6.76e-17	3.62e-16	362	375	870	1227	ENSMUSG00000021253
Tmem97	2719.45	1.23602	0.0695125	17.7813	9.87e-71	2.41e-69	1607	1374	3914	4454	ENSMUSG00000037278
Slc39a14	2786.73	1.23604	0.0683876	18.074	5.11e-73	1.29e-71	1609	1442	3875	4724	ENSMUSG00000022094
2610528E23Rik	873.51	1.23605	0.109976	11.2393	2.61e-29	2.31e-28	512	445	1256	1432	ENSMUSG00000022748
Pde4b	982.868	1.23636	0.105166	11.7564	6.55e-32	6.24e-31	584	494	1343	1695	ENSMUSG00000028525
Pde4dip	2242.15	1.23925	0.0771022	16.0728	3.96e-58	7.69e-57	1268	1180	3127	3794	ENSMUSG00000038170
Fam195a	376.047	1.24371	0.166436	7.47258	7.86e-14	3.56e-13	206	203	533	627	ENSMUSG00000025732
Sec24d	5063	1.24418	0.0566615	21.9582	7.23e-107	2.92e-105	3045	2492	7060	8592	ENSMUSG00000039234
Stxbp2	647.24	1.24788	0.129799	9.61395	6.98e-22	4.66e-21	365	339	879	1127	ENSMUSG00000004626
Lphn2	1170.81	1.25223	0.0987356	12.6827	7.38e-37	8.22e-36	679	594	1596	2036	ENSMUSG00000028184
Hipk2	1978.91	1.25469	0.0829778	15.1208	1.18e-51	1.95e-50	1099	1044	2766	3362	ENSMUSG00000061436
Sh3bp4	982.045	1.2575	0.107281	11.7216	9.88e-32	9.35e-31	582	484	1439	1593	ENSMUSG00000036206
Trip13	1505.66	1.25754	0.0979469	12.839	9.91e-38	1.13e-36	930	709	2215	2433	ENSMUSG00000021569
Metrn	1812.03	1.25762	0.0802688	15.6676	2.52e-55	4.57e-54	1042	922	2522	3096	ENSMUSG00000002274
Bmp4	540.789	1.26081	0.137041	9.20025	3.57e-20	2.22e-19	308	277	751	927	ENSMUSG00000021835
Mast4	2883.31	1.26252	0.0709272	17.8003	7.04e-71	1.73e-69	1733	1394	3986	4971	ENSMUSG00000034751
Oasl1	1890.76	1.27162	0.0842651	15.0907	1.86e-51	3.07e-50	1145	898	2619	3266	ENSMUSG00000041827
Nup43	659.418	1.27226	0.135536	9.38686	6.18e-21	3.96e-20	416	298	948	1099	ENSMUSG00000040034
Hspe1	6367.21	1.27457	0.0578381	22.0368	1.28e-107	5.26e-106	3616	3224	9317	10413	ENSMUSG00000073676
Phgdh	18343.2	1.27631	0.0557601	22.8893	5.94e-116	2.7e-114	10090	9555	26609	30295	ENSMUSG00000053398
Pdlim1	6196.04	1.2792	0.0539417	23.7145	2.56e-124	1.31e-122	3540	3105	8976	10261	ENSMUSG00000055044
Nedd4l	1885.73	1.27947	0.0870524	14.6977	6.67e-49	1.02e-47	1025	991	2712	3145	ENSMUSG00000024589
Cxcl10	2064.88	1.2798	0.076008	16.8377	1.29e-63	2.8e-62	1214	1004	2954	3466	ENSMUSG00000034855
Slc16a1	3296.8	1.28194	0.0643038	19.9358	1.99e-88	6.39e-87	1881	1650	4759	5486	ENSMUSG00000032902
Pi4k2b	2241.65	1.28453	0.073803	17.4048	7.59e-68	1.77e-66	1269	1128	3218	3755	ENSMUSG00000029186
Tnfrsf12a	4847.45	1.28642	0.0579097	22.2142	2.5e-109	1.06e-107	2766	2415	7044	8026	ENSMUSG00000023905
Basp1	4871.13	1.28816	0.0818292	15.7421	7.79e-56	1.45e-54	2549	2623	7067	8081	ENSMUSG00000045763
Plxnb2	11981.6	1.28848	0.0642472	20.0551	1.82e-89	5.99e-88	6415	6323	16886	20476	ENSMUSG00000036606
Pitpnm1	1446.17	1.28985	0.102769	12.551	3.92e-36	4.29e-35	792	748	1927	2604	ENSMUSG00000024851
Galk1	4868.81	1.292	0.067596	19.1136	1.95e-81	5.58e-80	2634	2539	6847	8348	ENSMUSG00000020766
Sdc2	3212.81	1.29388	0.0653208	19.8081	2.54e-87	7.95e-86	1850	1575	4472	5570	ENSMUSG00000022261
Bzw2	4053.22	1.29538	0.0632959	20.4654	4.38e-93	1.51e-91	2312	2002	5953	6661	ENSMUSG00000020547
Ssbp2	865.705	1.29579	0.141011	9.18929	3.95e-20	2.46e-19	425	488	1226	1475	ENSMUSG00000003992
Myo1b	2073.47	1.29753	0.0810267	16.0136	1.03e-57	1.98e-56	1137	1063	2892	3591	ENSMUSG00000018417
Stk39	710.971	1.30232	0.121348	10.7321	7.19e-27	5.84e-26	393	360	1020	1200	ENSMUSG00000027030
Atp10a	1604.94	1.30402	0.0879245	14.8311	9.22e-50	1.45e-48	875	822	2297	2717	ENSMUSG00000025324
Ppif	722.862	1.30592	0.122021	10.7025	9.91e-27	7.98e-26	425	342	1059	1197	ENSMUSG00000021868
Serpinb1a	1992.64	1.30729	0.081906	15.9609	2.39e-57	4.58e-56	1153	959	2735	3519	ENSMUSG00000044734
Ubtd2	363.176	1.30787	0.164856	7.93344	2.13e-15	1.06e-14	204	180	524	611	ENSMUSG00000044949
Ankrd13b	2245.2	1.30807	0.0834699	15.6711	2.38e-55	4.35e-54	1197	1169	3219	3800	ENSMUSG00000037907
Elovl6	2415.25	1.31173	0.0726469	18.0563	7.04e-73	1.77e-71	1348	1200	3508	4042	ENSMUSG00000041220
Scd1	2476.72	1.3124	0.0724568	18.1129	2.52e-73	6.45e-72	1437	1182	3470	4299	ENSMUSG00000037071
1110020G09Rik	1310.23	1.31241	0.0939381	13.971	2.34e-44	3.22e-43	743	640	1929	2163	ENSMUSG00000022253
Pkia	1152.59	1.31349	0.107115	12.2624	1.44e-34	1.49e-33	610	601	1691	1909	ENSMUSG00000027499
Mitf	315.689	1.31417	0.185843	7.07137	1.53e-12	6.45e-12	196	139	438	554	ENSMUSG00000035158
Phf17	3470.83	1.31429	0.0615255	21.3617	3.04e-101	1.16e-99	1967	1694	4987	5880	ENSMUSG00000025764
Sema3c	2750.59	1.31462	0.0981175	13.3984	6.18e-41	7.75e-40	1718	1203	4113	4472	ENSMUSG00000028780
Prelid2	389.608	1.31631	0.159624	8.24635	1.63e-16	8.59e-16	225	186	563	657	ENSMUSG00000056671
Pttg1	1012.61	1.32563	0.10373	12.7796	2.13e-37	2.42e-36	586	478	1427	1757	ENSMUSG00000020415
Rhpn2	528.685	1.32754	0.150792	8.80381	1.32e-18	7.61e-18	309	246	816	834	ENSMUSG00000030494
Col18a1	30983.3	1.32798	0.0546684	24.2916	2.4e-130	1.29e-128	16677	15679	42964	54624	ENSMUSG00000001435
Cks1b	3143.3	1.32939	0.0690125	19.263	1.1e-82	3.2e-81	1807	1488	4638	5214	ENSMUSG00000028044
Inhbb	1272.17	1.33048	0.134899	9.86283	6.03e-23	4.2e-22	603	714	1815	2182	ENSMUSG00000037035
Sms	3044.72	1.33075	0.0671807	19.8085	2.52e-87	7.9e-86	1752	1438	4434	5123	ENSMUSG00000071708
Fam185a	524.543	1.33528	0.140394	9.51093	1.89e-21	1.24e-20	307	242	750	901	ENSMUSG00000047221
Epb4.1l5	294.391	1.33567	0.185034	7.21854	5.25e-13	2.26e-12	171	137	408	521	ENSMUSG00000026383
Bgn	23719.1	1.33717	0.148582	8.99955	2.27e-19	1.36e-18	12088	12479	32459	42482	ENSMUSG00000031375
Mrpl33	1476.2	1.33777	0.0994282	13.4547	2.89e-41	3.65e-40	864	679	2236	2389	ENSMUSG00000029142
Dcbld2	5966.49	1.33862	0.05148	26.0027	4.62e-149	3.02e-147	3323	2893	8578	10199	ENSMUSG00000035107
Pdia6	22203.5	1.34107	0.0418109	32.0747	9.92e-226	1.19e-223	12714	10437	31885	38041	ENSMUSG00000020571
Gpsm2	1542.52	1.34216	0.0863038	15.5516	1.55e-54	2.75e-53	848	755	2248	2604	ENSMUSG00000027883
Vash2	613.225	1.34487	0.152459	8.82116	1.13e-18	6.55e-18	298	334	860	1075	ENSMUSG00000037568
Fam162a	3150.2	1.34704	0.0692932	19.4397	3.56e-84	1.06e-82	1808	1467	4650	5261	ENSMUSG00000003955
Cadm1	524.049	1.34741	0.147932	9.10835	8.36e-20	5.13e-19	268	273	766	883	ENSMUSG00000032076
Thbs3	771.832	1.35522	0.117742	11.5101	1.17e-30	1.08e-29	420	377	1084	1358	ENSMUSG00000028047
Ugdh	4028.29	1.35547	0.073507	18.44	6.28e-76	1.67e-74	2112	2035	5983	6701	ENSMUSG00000029201
Dus4l	536.247	1.3562	0.140048	9.68386	3.53e-22	2.39e-21	308	247	795	895	ENSMUSG00000020648
Tspan15	1288.6	1.3568	0.10115	13.4137	5.02e-41	6.31e-40	729	603	1958	2094	ENSMUSG00000037031
Gpr126	766.021	1.35793	0.118311	11.4776	1.71e-30	1.56e-29	435	357	1075	1351	ENSMUSG00000039116
Fkbp4	8761.27	1.36104	0.0532228	25.5726	3.08e-144	1.9e-142	4694	4315	12799	14864	ENSMUSG00000030357
Ppa1	2295.91	1.36135	0.0838507	16.2355	2.83e-59	5.65e-58	1335	1038	3442	3794	ENSMUSG00000020089
Gorab	1888.73	1.36192	0.0916276	14.8636	5.68e-50	8.97e-49	971	966	2674	3305	ENSMUSG00000040124
Slc2a1	6562.77	1.36273	0.0503977	27.0396	5.06e-161	3.62e-159	3666	3096	9526	11218	ENSMUSG00000028645
Usp13	566.365	1.36656	0.142795	9.57012	1.07e-21	7.07e-21	296	284	859	925	ENSMUSG00000056900
Fosl1	1465.91	1.37103	0.0968584	14.155	1.74e-45	2.46e-44	859	650	2172	2463	ENSMUSG00000024912
Ergic1	7919.08	1.37113	0.0507401	27.0227	8e-161	5.69e-159	4421	3706	11672	13370	ENSMUSG00000001576
Siva1	824.947	1.37297	0.11333	12.1148	8.81e-34	8.93e-33	443	401	1184	1431	ENSMUSG00000064326
Maged2	1830.74	1.37576	0.103659	13.2719	3.37e-40	4.12e-39	922	941	2499	3331	ENSMUSG00000025268
Mtap1b	6574.78	1.37608	0.054973	25.0319	2.75e-138	1.6e-136	3729	3011	9386	11486	ENSMUSG00000052727
Mif	20151.1	1.38136	0.0525989	26.2622	5.19e-152	3.51e-150	10578	9916	29727	34118	ENSMUSG00000033307
Ivns1abp	6436.83	1.38155	0.0557498	24.7812	1.43e-135	8.13e-134	3424	3129	9442	10962	ENSMUSG00000023150
P4ha1	4151.31	1.38286	0.0601491	22.9906	5.79e-117	2.72e-115	2222	2004	5982	7201	ENSMUSG00000019916
Ero1l	15833.8	1.38491	0.0419564	33.0083	6.18e-239	8e-237	8799	7343	23055	27213	ENSMUSG00000021831
Hsp90aa1	49747.3	1.3886	0.0418096	33.2125	7.12e-242	9.54e-240	27160	23405	74107	83619	ENSMUSG00000021270
Atp2b4	3977.11	1.39331	0.0824598	16.8969	4.75e-64	1.04e-62	2150	1882	5304	7436	ENSMUSG00000026463
Lpin3	1213.54	1.40896	0.0958049	14.7065	5.85e-49	8.98e-48	673	550	1748	2128	ENSMUSG00000027412
Il1rap	857.223	1.41242	0.14659	9.63521	5.68e-22	3.81e-21	536	334	1232	1510	ENSMUSG00000022514
Mfap3l	1845.02	1.41312	0.0932215	15.1588	6.63e-52	1.1e-50	1069	792	2760	3120	ENSMUSG00000031647
Col5a2	11400.2	1.41388	0.0665312	21.2514	3.2e-100	1.19e-98	5750	5639	16080	20424	ENSMUSG00000026042
Agpat2	627.826	1.415	0.141133	10.026	1.17e-23	8.4e-23	305	321	915	1089	ENSMUSG00000026922
Pgrmc1	4331.83	1.41885	0.0808025	17.5595	5.03e-69	1.19e-67	2130	2181	6343	7495	ENSMUSG00000006373
Wdr89	360.373	1.42705	0.170238	8.38267	5.17e-17	2.79e-16	181	177	527	626	ENSMUSG00000045690
Pde4a	450.607	1.43289	0.158009	9.06841	1.21e-19	7.35e-19	222	224	639	808	ENSMUSG00000032177
Tgif1	3061.92	1.4343	0.065034	22.0546	8.63e-108	3.58e-106	1619	1421	4458	5361	ENSMUSG00000047407
Abcc1	13145.8	1.435	0.0547535	26.2084	2.13e-151	1.42e-149	7371	5730	19288	22854	ENSMUSG00000023088
Pdgfc	1568.82	1.43668	0.118517	12.1221	8.06e-34	8.19e-33	727	816	2258	2778	ENSMUSG00000028019
Bnip3	3044.97	1.44484	0.066648	21.6786	3.26e-104	1.3e-102	1586	1419	4508	5263	ENSMUSG00000078566
Maoa	5113.7	1.44644	0.0572523	25.2642	7.9e-141	4.69e-139	2669	2374	7630	8774	ENSMUSG00000025037
Ucp2	2906.81	1.44701	0.0690424	20.9583	1.58e-97	5.63e-96	1512	1354	4174	5182	ENSMUSG00000033685
Hmga1-rs1	261.357	1.44829	0.200462	7.22475	5.02e-13	2.16e-12	149	110	370	473	ENSMUSG00000078249
1110067D22Rik	2644.07	1.44901	0.0814874	17.782	9.74e-71	2.38e-69	1311	1285	3946	4538	ENSMUSG00000042363
Fam129a	604.026	1.45049	0.130403	11.1232	9.68e-29	8.4e-28	318	277	876	1068	ENSMUSG00000026483
Pfkp	4228.11	1.46229	0.0607836	24.0573	7e-128	3.68e-126	2188	1949	6093	7554	ENSMUSG00000021196
Bri3bp	2185.86	1.46658	0.0746288	19.6517	5.59e-86	1.72e-84	1129	1005	3220	3828	ENSMUSG00000037905
S100a11	11385	1.46695	0.056339	26.038	1.84e-149	1.21e-147	5928	5188	17517	19056	ENSMUSG00000027907
Eef1e1	1294.89	1.46928	0.0996193	14.7489	3.13e-49	4.83e-48	649	611	1970	2195	ENSMUSG00000001707
Lnp	935.457	1.4729	0.109594	13.4396	3.54e-41	4.46e-40	469	440	1375	1645	ENSMUSG00000009207
Lgals1	78231.2	1.47532	0.0409688	36.0109	5.64e-284	9.85e-282	39992	35991	116983	135395	ENSMUSG00000068220
S100a6	37177.6	1.4763	0.0536456	27.5196	1.02e-166	7.81e-165	20097	16146	57116	62557	ENSMUSG00000001025
Cdkn2b	1443.42	1.47955	0.101872	14.5235	8.6e-48	1.29e-46	697	698	2066	2610	ENSMUSG00000073802
Smad7	659.264	1.48276	0.156259	9.48914	2.33e-21	1.52e-20	292	341	945	1191	ENSMUSG00000025880
Pgk1	68430.4	1.48448	0.0394781	37.6026	1e-300	1e-300	36003	30315	103169	117838	ENSMUSG00000062070
Plekhh2	532.066	1.49195	0.145124	10.2805	8.63e-25	6.46e-24	290	225	752	979	ENSMUSG00000040852
Dock7	3168.46	1.49505	0.0676634	22.0953	3.5e-108	1.46e-106	1589	1457	4643	5635	ENSMUSG00000028556
Fam198b	6606.66	1.4956	0.0652997	22.9037	4.27e-116	1.95e-114	3212	3123	9747	11674	ENSMUSG00000027955
Dbn1	3432.87	1.49693	0.0800966	18.6891	6.07e-78	1.66e-76	1643	1644	4992	6154	ENSMUSG00000034675
Ppm1e	605.414	1.49872	0.141172	10.6163	2.5e-26	1.98e-25	285	294	884	1081	ENSMUSG00000046442
AW555464	2279.43	1.49992	0.0818068	18.3349	4.36e-75	1.14e-73	1109	1073	3389	4002	ENSMUSG00000072825
Eml5	373.385	1.5005	0.166873	8.99189	2.43e-19	1.45e-18	195	164	530	686	ENSMUSG00000051166
Pla2g12a	857.605	1.50498	0.114041	13.1968	9.15e-40	1.11e-38	426	394	1295	1485	ENSMUSG00000027999
Ablim1	505.982	1.50912	0.142192	10.6132	2.59e-26	2.04e-25	262	222	759	884	ENSMUSG00000025085
Lrp12	855.857	1.51063	0.121273	12.4564	1.29e-35	1.38e-34	405	409	1253	1531	ENSMUSG00000022305
Kctd11	585.967	1.51108	0.14272	10.5877	3.4e-26	2.67e-25	275	282	853	1054	ENSMUSG00000046731
Gsto1	14651.3	1.51153	0.0464145	32.566	1.24e-232	1.56e-230	7397	6579	22172	25382	ENSMUSG00000025068
Tead1	896.674	1.51863	0.109496	13.8693	9.72e-44	1.31e-42	455	398	1311	1612	ENSMUSG00000055320
Slc19a2	737.819	1.51921	0.126573	12.0026	3.44e-33	3.4e-32	381	321	1158	1233	ENSMUSG00000040918
Tm4sf1	11545.1	1.52354	0.0518611	29.3773	1.07e-189	1.01e-187	5903	5056	17776	19728	ENSMUSG00000027800
Tgfb2	1022.05	1.52406	0.104547	14.5778	3.89e-48	5.88e-47	504	464	1519	1811	ENSMUSG00000039239
Mical2	6042.08	1.52951	0.0537601	28.4508	4.77e-178	4.07e-176	3048	2667	8827	10913	ENSMUSG00000038244
Cebpb	1785.59	1.53955	0.107729	14.2909	2.49e-46	3.58e-45	826	845	2836	2964	ENSMUSG00000056501
Cdc14b	285.575	1.546	0.187706	8.23631	1.78e-16	9.32e-16	144	124	417	519	ENSMUSG00000033102
Pcdh19	2154.43	1.55382	0.0796016	19.52	7.43e-85	2.22e-83	1035	973	3211	3847	ENSMUSG00000051323
Egr1	947.358	1.5558	0.117198	13.275	3.23e-40	3.96e-39	443	438	1365	1748	ENSMUSG00000038418
Mt1	2287.82	1.56107	0.105629	14.7787	2.01e-49	3.12e-48	1038	1078	3662	3795	ENSMUSG00000031765
Isoc1	1257	1.56532	0.0946259	16.5422	1.82e-61	3.82e-60	620	547	1856	2275	ENSMUSG00000024601
Eno1	5902.73	1.57433	0.0616802	25.5241	1.07e-143	6.5e-142	2861	2587	9175	10170	ENSMUSG00000063524
Cnn2	4888.82	1.57433	0.0831871	18.9252	7.07e-80	1.98e-78	2206	2285	7502	8536	ENSMUSG00000004665
Mex3a	827.346	1.57458	0.156647	10.0518	9.02e-24	6.5e-23	338	418	1232	1488	ENSMUSG00000074480
Rpp40	467.123	1.57495	0.15441	10.1998	1.99e-24	1.47e-23	215	215	691	846	ENSMUSG00000021418
Clu	951.817	1.57615	0.109869	14.3457	1.13e-46	1.65e-45	468	411	1376	1764	ENSMUSG00000022037
Hspd1	25255.7	1.57954	0.0488399	32.3411	1.85e-229	2.28e-227	12672	10636	39353	43488	ENSMUSG00000025980
Pion	442.426	1.5836	0.159377	9.93618	2.9e-23	2.04e-22	237	172	675	781	ENSMUSG00000039934
Myc	6691.18	1.58646	0.050087	31.6742	3.53e-220	4.04e-218	3298	2849	10092	11948	ENSMUSG00000022346
Mtap	7630.68	1.59082	0.0535054	29.7319	2.97e-194	2.88e-192	3732	3259	11797	13303	ENSMUSG00000062937
Gm5506	9590.23	1.59139	0.0498131	31.9472	5.91e-224	6.99e-222	4674	4108	14756	16806	ENSMUSG00000059040
Ildr2	2221.26	1.59305	0.0862594	18.4682	3.73e-76	9.92e-75	1047	981	3499	3797	ENSMUSG00000040612
Chchd10	494.711	1.59325	0.14612	10.9037	1.11e-27	9.23e-27	234	218	736	897	ENSMUSG00000049422
Tec	259.529	1.5934	0.19783	8.05436	7.99e-16	4.05e-15	132	106	398	457	ENSMUSG00000029217
Fads3	8001.95	1.59539	0.0567378	28.1186	5.81e-174	4.76e-172	3956	3364	12518	13799	ENSMUSG00000024664
Ak4	767.391	1.60369	0.120373	13.3226	1.71e-40	2.11e-39	359	338	1163	1371	ENSMUSG00000028527
Cyp1b1	1750.99	1.604	0.219734	7.29976	2.88e-13	1.26e-12	731	846	2525	3283	ENSMUSG00000024087
Epb4.1l1	1914.2	1.60672	0.0785308	20.4597	4.92e-93	1.69e-91	942	799	2895	3433	ENSMUSG00000027624
9230110C19Rik	316.086	1.6074	0.185187	8.67991	3.96e-18	2.24e-17	143	143	491	551	ENSMUSG00000053070
Txndc5	10255.6	1.61481	0.0473354	34.1143	4.53e-255	6.47e-253	4899	4374	15615	18315	ENSMUSG00000038991
Gadd45a	1993.98	1.62182	0.0822823	19.7104	1.75e-86	5.45e-85	927	867	3059	3541	ENSMUSG00000036390
Gfra2	771.635	1.62774	0.128938	12.6241	1.55e-36	1.72e-35	403	294	1210	1344	ENSMUSG00000022103
Shisa4	765.518	1.63128	0.145474	11.2136	3.5e-29	3.09e-28	317	364	1169	1369	ENSMUSG00000041889
Rgs16	210.268	1.63896	0.227287	7.21097	5.56e-13	2.39e-12	100	88	292	412	ENSMUSG00000026475
Tpi1	28938.3	1.644	0.0438791	37.4666	1e-300	1e-300	13531	12224	44590	51568	ENSMUSG00000023456
Prkca	3070.79	1.64564	0.066015	24.9283	3.67e-137	2.11e-135	1448	1285	4676	5541	ENSMUSG00000050965
Spata13	862.718	1.66806	0.111794	14.9209	2.41e-50	3.85e-49	413	347	1317	1565	ENSMUSG00000021990
Dap	3222.47	1.67007	0.0925652	18.0421	9.11e-73	2.29e-71	1364	1450	4863	5912	ENSMUSG00000039168
Itga4	922.262	1.6741	0.120162	13.9321	4.04e-44	5.52e-43	466	347	1346	1751	ENSMUSG00000027009
Itgav	6281.21	1.67907	0.0743912	22.5708	8.4e-113	3.69e-111	2716	2751	9512	11521	ENSMUSG00000027087
Arap2	298.464	1.68307	0.187434	8.97955	2.72e-19	1.62e-18	134	126	468	529	ENSMUSG00000037999
Ddr1	1283.54	1.6841	0.131886	12.7694	2.43e-37	2.74e-36	515	595	1877	2436	ENSMUSG00000003534
Pkp2	975.804	1.69375	0.109598	15.4542	7.07e-54	1.24e-52	479	371	1488	1788	ENSMUSG00000041957
Gpt2	1982.57	1.69526	0.0958463	17.6873	5.26e-70	1.28e-68	843	868	2989	3670	ENSMUSG00000031700
Obfc2a	1242.38	1.69763	0.105409	16.1052	2.35e-58	4.58e-57	535	537	1891	2280	ENSMUSG00000026107
Svip	200.345	1.71381	0.224836	7.62246	2.49e-14	1.16e-13	91	81	309	365	ENSMUSG00000074093
Gm8113	1264.35	1.71549	0.13719	12.5045	7.06e-36	7.64e-35	489	585	1891	2373	ENSMUSG00000089901
Pde4d	516.423	1.71742	0.178023	9.64715	5.05e-22	3.4e-21	195	243	786	953	ENSMUSG00000021699
Spire1	1972.39	1.72161	0.0803768	21.4193	8.83e-102	3.39e-100	892	794	3094	3541	ENSMUSG00000024533
Ccl5	1590	1.72262	0.0882292	19.5243	6.82e-85	2.05e-83	759	604	2428	2936	ENSMUSG00000035042
Foxg1	868.223	1.73471	0.119022	14.5746	4.07e-48	6.15e-47	371	364	1364	1562	ENSMUSG00000020950
Glipr2	2640.14	1.73498	0.0819487	21.1716	1.75e-99	6.44e-98	1132	1103	3958	4977	ENSMUSG00000028480
Phyhd1	526.807	1.73692	0.151531	11.4625	2.04e-30	1.86e-29	219	226	789	994	ENSMUSG00000079484
Six1	721.694	1.73852	0.129905	13.3831	7.6e-41	9.49e-40	308	302	1074	1371	ENSMUSG00000051367
Bdnf	649.087	1.74398	0.140936	12.3743	3.6e-35	3.8e-34	280	267	1069	1113	ENSMUSG00000048482
Pik3r5	356.234	1.75319	0.177592	9.87199	5.51e-23	3.84e-22	172	129	525	687	ENSMUSG00000020901
Gata3	326.977	1.75933	0.183898	9.56688	1.1e-21	7.29e-21	135	138	500	609	ENSMUSG00000015619
Mid1	519.157	1.75943	0.193629	9.0866	1.02e-19	6.24e-19	187	243	738	1033	ENSMUSG00000035299
Col7a1	263.032	1.76087	0.212122	8.30121	1.03e-16	5.47e-16	104	115	387	508	ENSMUSG00000025650
Mnd1	373.947	1.76209	0.169263	10.4103	2.22e-25	1.7e-24	177	137	589	678	ENSMUSG00000033752
A430110N23Rik	600.253	1.77524	0.144546	12.2815	1.14e-34	1.18e-33	255	243	870	1181	ENSMUSG00000035279
Tmtc4	948.046	1.78189	0.119387	14.9253	2.26e-50	3.6e-49	396	387	1400	1838	ENSMUSG00000041594
Slc29a2	299.673	1.78506	0.189847	9.40264	5.32e-21	3.42e-20	124	123	458	563	ENSMUSG00000024891
Traf4	709.482	1.78938	0.153242	11.6769	1.67e-31	1.57e-30	266	314	1097	1319	ENSMUSG00000017386
AC084315.1	3973.13	1.81369	0.0702228	25.8277	4.33e-147	2.78e-145	1649	1577	6079	7526	ENSMUSG00000092035
Prodh	474.121	1.8181	0.150349	12.0925	1.16e-33	1.17e-32	205	180	757	862	ENSMUSG00000003526
Unc119	169.637	1.826	0.258761	7.05673	1.7e-12	7.14e-12	70	67	238	348	ENSMUSG00000002058
Six4	734.85	1.82735	0.123815	14.7587	2.7e-49	4.18e-48	307	286	1134	1386	ENSMUSG00000034460
Nkain1	3642.9	1.84402	0.0674447	27.3412	1.37e-164	1.02e-162	1546	1370	5889	6590	ENSMUSG00000078532
Zfp239	153.224	1.84916	0.263801	7.00967	2.39e-12	9.93e-12	71	52	230	299	ENSMUSG00000042097
Cacnb3	1699.52	1.85072	0.0992345	18.65	1.26e-77	3.42e-76	667	683	2616	3235	ENSMUSG00000003352
Nfil3	1010.53	1.8512	0.111006	16.6765	1.94e-62	4.12e-61	440	367	1657	1805	ENSMUSG00000056749
Tcf7	180.477	1.85183	0.251171	7.37282	1.67e-13	7.43e-13	67	76	273	349	ENSMUSG00000000782
Aim1	383.779	1.86658	0.175821	10.6164	2.5e-26	1.98e-25	146	156	608	713	ENSMUSG00000019866
Cdkn2a	2563.06	1.87474	0.0963478	19.4581	2.49e-84	7.42e-83	971	1035	4013	4833	ENSMUSG00000044303
Pecr	292.577	1.88302	0.190048	9.9081	3.84e-23	2.7e-22	128	102	457	555	ENSMUSG00000026189
Acsbg1	166.138	1.88884	0.252031	7.49448	6.66e-14	3.02e-13	70	60	249	328	ENSMUSG00000032281
Pcolce2	992.487	1.89886	0.118086	16.0803	3.51e-58	6.82e-57	379	389	1592	1839	ENSMUSG00000015354
Mlf1	369.133	1.90313	0.188718	10.0845	6.47e-24	4.69e-23	131	153	589	688	ENSMUSG00000048416
Met	3544.25	1.90666	0.067239	28.3564	6.98e-177	5.79e-175	1435	1305	5723	6542	ENSMUSG00000009376
6030419C18Rik	721.36	1.91121	0.124487	15.3527	3.4e-53	5.87e-52	298	259	1167	1331	ENSMUSG00000066607
Sorcs2	286.966	1.91126	0.194026	9.85056	6.82e-23	4.73e-22	112	109	450	546	ENSMUSG00000029093
B4galnt1	660.232	1.912	0.177977	10.743	6.39e-27	5.21e-26	223	281	957	1349	ENSMUSG00000006731
Tpm1	21189.4	1.91545	0.129067	14.8408	7.99e-50	1.26e-48	8020	8204	34184	39258	ENSMUSG00000032366
Amot	535.726	1.9385	0.154923	12.5126	6.37e-36	6.91e-35	201	205	804	1070	ENSMUSG00000041688
Dusp10	493.591	1.94114	0.150941	12.8602	7.54e-38	8.65e-37	191	183	797	920	ENSMUSG00000039384
Lphn3	141.041	1.95684	0.274573	7.12684	1.03e-12	4.35e-12	54	52	216	278	ENSMUSG00000037605
Bmp1	2789.86	1.95952	0.213957	9.15847	5.26e-20	3.25e-19	963	1113	4333	5435	ENSMUSG00000022098
S1pr2	673.819	1.96638	0.150623	13.055	5.95e-39	7.04e-38	234	267	1052	1307	ENSMUSG00000043895
Lamc2	936.934	1.96781	0.122295	16.0907	2.97e-58	5.78e-57	344	354	1535	1733	ENSMUSG00000026479
Vcam1	6033.37	1.96872	0.15852	12.4194	2.05e-35	2.18e-34	2169	2311	9376	11778	ENSMUSG00000027962
CT030640.1	255.188	1.96933	0.20358	9.67351	3.91e-22	2.64e-21	103	88	401	493	ENSMUSG00000091354
Adcy7	170.646	1.97691	0.253601	7.79534	6.42e-15	3.1e-14	66	61	254	347	ENSMUSG00000031659
Runx1	582.582	1.98425	0.141607	14.0124	1.31e-44	1.82e-43	220	211	957	1080	ENSMUSG00000022952
Lmcd1	205.937	1.9936	0.27211	7.32644	2.36e-13	1.04e-12	62	88	298	430	ENSMUSG00000057604
Lancl3	467.725	1.99434	0.15397	12.9528	2.27e-38	2.64e-37	194	152	742	902	ENSMUSG00000047344
2610203C20Rik	923.556	2.0023	0.12763	15.6883	1.82e-55	3.33e-54	330	345	1414	1843	ENSMUSG00000074415
Pcyt1b	719.468	2.00909	0.133964	14.9972	7.66e-51	1.24e-49	258	266	1169	1358	ENSMUSG00000035246
Csn3	314.661	2.01013	0.210604	9.54456	1.37e-21	9.01e-21	120	110	436	684	ENSMUSG00000001622
Fam71f1	159.35	2.0127	0.262055	7.68046	1.59e-14	7.48e-14	59	57	270	288	ENSMUSG00000039742
Styk1	190.545	2.01396	0.235543	8.55027	1.23e-17	6.8e-17	74	65	310	360	ENSMUSG00000032899
Pycr1	703.1	2.0156	0.132804	15.1773	5e-52	8.37e-51	266	246	1072	1414	ENSMUSG00000025140
Mum1l1	895.264	2.02081	0.122672	16.4734	5.7e-61	1.18e-59	320	328	1418	1739	ENSMUSG00000042515
Bcat1	2644.78	2.0271	0.0724983	27.9607	4.88e-172	3.94e-170	1028	888	4342	4969	ENSMUSG00000030268
Plekhg3	1202.2	2.03241	0.113778	17.8629	2.29e-71	5.66e-70	423	441	1887	2363	ENSMUSG00000052609
Adam8	1295.93	2.04434	0.113068	18.0806	4.53e-73	1.15e-71	554	382	2083	2502	ENSMUSG00000025473
Slc45a4	777.899	2.04888	0.156499	13.092	3.66e-39	4.34e-38	247	304	1247	1504	ENSMUSG00000079020
Deptor	255.565	2.05752	0.213181	9.65154	4.84e-22	3.26e-21	87	94	420	483	ENSMUSG00000022419
Ifi202b	2519.81	2.07176	0.0978666	21.1693	1.83e-99	6.75e-98	855	914	3995	4958	ENSMUSG00000026535
Tead3	322.875	2.07482	0.200538	10.3463	4.35e-25	3.3e-24	104	122	512	635	ENSMUSG00000002249
Il6	132.462	2.07509	0.290552	7.14186	9.21e-13	3.91e-12	45	48	203	269	ENSMUSG00000025746
Dmpk	1186.75	2.11147	0.137688	15.3351	4.45e-53	7.67e-52	369	443	1900	2336	ENSMUSG00000030409
Ptprn	2557.25	2.11317	0.0796294	26.5376	3.57e-155	2.44e-153	946	820	3976	5182	ENSMUSG00000026204
Serpinb9	2210.78	2.13918	0.21694	9.86072	6.16e-23	4.29e-22	688	800	3524	4405	ENSMUSG00000045827
Frrs1	503.717	2.14134	0.15583	13.7416	5.72e-43	7.58e-42	171	170	853	944	ENSMUSG00000033386
Pdgfra	423.934	2.14699	0.164632	13.0411	7.14e-39	8.42e-38	151	136	665	859	ENSMUSG00000029231
Tdrkh	163.695	2.15811	0.25723	8.38982	4.87e-17	2.63e-16	57	53	269	318	ENSMUSG00000041912
Pafah1b3	262.447	2.16062	0.219459	9.84522	7.19e-23	4.99e-22	80	95	430	511	ENSMUSG00000005447
Mtap2	221.404	2.16305	0.254205	8.5091	1.75e-17	9.62e-17	63	84	336	463	ENSMUSG00000015222
Notch2	1767.53	2.1681	0.0994554	21.7997	2.33e-105	9.32e-104	579	598	2941	3398	ENSMUSG00000027878
Syt17	286.554	2.17469	0.204096	10.6552	1.65e-26	1.31e-25	91	99	473	556	ENSMUSG00000058420
Synm	604.472	2.18915	0.140216	15.6127	5.97e-55	1.07e-53	215	185	953	1232	ENSMUSG00000030554
Ccl7	196.325	2.18967	0.243953	8.97577	2.81e-19	1.68e-18	61	68	326	380	ENSMUSG00000035373
Prkcd	1293.63	2.19241	0.116501	18.8188	5.29e-79	1.46e-77	410	439	2055	2618	ENSMUSG00000021948
Sdc4	2037.77	2.19274	0.0857965	25.5575	4.54e-144	2.78e-142	682	659	3352	3989	ENSMUSG00000017009
Ifi204	1587.99	2.19381	0.0992116	22.1124	2.4e-108	1.01e-106	518	525	2601	3122	ENSMUSG00000073489
Eya1	124.406	2.19508	0.294656	7.44963	9.36e-14	4.22e-13	44	38	207	241	ENSMUSG00000025932
Ncs1	1510.28	2.20535	0.112493	19.6043	1.42e-85	4.34e-84	470	513	2510	2934	ENSMUSG00000062661
Avil	143.615	2.209	0.293109	7.53644	4.83e-14	2.21e-13	41	52	247	269	ENSMUSG00000025432
Slc16a10	153.331	2.21638	0.266665	8.31146	9.45e-17	5.03e-16	55	45	249	306	ENSMUSG00000019838
Synj2	1199.74	2.21731	0.256654	8.63931	5.66e-18	3.18e-17	345	426	1931	2414	ENSMUSG00000023805
Mapkapk3	242.547	2.22347	0.256955	8.65315	5.01e-18	2.83e-17	62	93	396	481	ENSMUSG00000032577
Rbpms2	752.285	2.22527	0.135915	16.3726	3e-60	6.13e-59	236	249	1212	1514	ENSMUSG00000032387
Ddah1	2461.99	2.23455	0.0749026	29.8327	1.47e-195	1.44e-193	865	723	4126	4782	ENSMUSG00000028194
Fkbp11	1087.41	2.23787	0.105383	21.2355	4.49e-100	1.67e-98	369	330	1782	2161	ENSMUSG00000003355
Dock5	1097.02	2.24137	0.115544	19.3984	7.96e-84	2.35e-82	346	355	1852	2116	ENSMUSG00000044447
Sema3e	1507.81	2.24185	0.091131	24.6003	1.25e-133	6.96e-132	511	456	2494	2972	ENSMUSG00000063531
Rps3a	171.251	2.24744	0.29009	7.74741	9.38e-15	4.48e-14	43	65	280	341	ENSMUSG00000028081
Cd276	2764.66	2.25217	0.082489	27.3026	3.95e-164	2.91e-162	881	876	4519	5525	ENSMUSG00000035914
Lamb1	6125.68	2.25548	0.0660213	34.1629	8.59e-256	1.25e-253	1988	1901	9870	12425	ENSMUSG00000002900
Cyr61	5482.24	2.26175	0.176401	12.8216	1.24e-37	1.42e-36	1645	1803	9263	10626	ENSMUSG00000028195
Mfsd2a	245.125	2.2719	0.222769	10.1985	2.01e-24	1.49e-23	77	77	436	450	ENSMUSG00000028655
Edn1	129.413	2.27421	0.296426	7.6721	1.69e-14	7.96e-14	49	33	217	254	ENSMUSG00000021367
Apbb1ip	588.269	2.27726	0.150054	15.1763	5.08e-52	8.49e-51	178	190	985	1154	ENSMUSG00000026786
Nrcam	141.808	2.2787	0.281385	8.09814	5.58e-16	2.86e-15	47	42	248	266	ENSMUSG00000020598
1110012J17Rik	245.924	2.2816	0.229254	9.95226	2.47e-23	1.74e-22	69	84	403	493	ENSMUSG00000052105
Hspb1	428.752	2.28411	0.164879	13.8533	1.22e-43	1.64e-42	137	131	701	863	ENSMUSG00000004951
Capn6	640.741	2.29355	0.160814	14.2621	3.77e-46	5.39e-45	182	214	1017	1328	ENSMUSG00000067276
Uchl1	846.195	2.29567	0.122552	18.7322	2.7e-78	7.41e-77	266	259	1427	1656	ENSMUSG00000029223
Camkk1	188.669	2.30532	0.284541	8.1019	5.41e-16	2.77e-15	45	70	310	379	ENSMUSG00000020785
Col5a1	18102.9	2.31071	0.182054	12.6924	6.51e-37	7.29e-36	5306	5765	28761	37685	ENSMUSG00000026837
Rrad	137.494	2.31075	0.286554	8.0639	7.39e-16	3.75e-15	47	38	217	288	ENSMUSG00000031880
Mxra8	216.104	2.3124	0.28173	8.20786	2.25e-16	1.18e-15	50	81	339	454	ENSMUSG00000029070
Hk2	3818.37	2.31534	0.0726401	31.8741	6.11e-223	7.17e-221	1195	1147	6510	7425	ENSMUSG00000000628
Mnda	127.603	2.32843	0.296007	7.86613	3.66e-15	1.79e-14	43	35	221	245	ENSMUSG00000026536
Dhrs9	339.373	2.3347	0.196728	11.8677	1.74e-32	1.69e-31	95	110	572	670	ENSMUSG00000027068
Tubb2a	1607.85	2.34895	0.104507	22.4765	7.05e-112	3.02e-110	470	495	2684	3218	ENSMUSG00000058672
Ank2	655.964	2.35499	0.139142	16.925	2.94e-64	6.44e-63	196	197	1109	1298	ENSMUSG00000032826
Fam83h	164.94	2.35653	0.285241	8.26154	1.44e-16	7.58e-16	42	56	294	308	ENSMUSG00000046761
Ankrd1	3216.57	2.36742	0.0752048	31.4796	1.65e-217	1.85e-215	1002	915	5600	6194	ENSMUSG00000024803
Runx2	219.485	2.37848	0.244878	9.71293	2.66e-22	1.81e-21	57	72	372	435	ENSMUSG00000039153
Sox9	161.29	2.37967	0.311641	7.63593	2.24e-14	1.05e-13	35	59	267	327	ENSMUSG00000000567
Colec12	1490.16	2.38512	0.263452	9.05333	1.39e-19	8.41e-19	387	482	2446	3058	ENSMUSG00000036103
Fst	462.912	2.39154	0.179796	13.3014	2.27e-40	2.79e-39	163	111	846	850	ENSMUSG00000021765
Mboat1	757.671	2.39254	0.126961	18.8446	3.25e-79	9.02e-78	230	215	1268	1528	ENSMUSG00000038732
Dusp5	632.792	2.39569	0.167222	14.3264	1.5e-46	2.17e-45	165	203	1105	1221	ENSMUSG00000034765
Dyrk3	342.532	2.39896	0.187405	12.801	1.62e-37	1.84e-36	99	101	582	681	ENSMUSG00000016526
Havcr2	298.402	2.40546	0.208918	11.5139	1.12e-30	1.03e-29	80	93	511	589	ENSMUSG00000020399
Timp1	2171.12	2.41577	0.105854	22.8216	2.8e-115	1.26e-113	594	657	3628	4406	ENSMUSG00000001131
Gcnt1	322.201	2.41616	0.197343	12.2435	1.82e-34	1.88e-33	89	97	533	660	ENSMUSG00000038843
Ak5	196.858	2.42288	0.243713	9.94152	2.75e-23	1.94e-22	64	50	348	378	ENSMUSG00000039058
Nup210	223.91	2.42554	0.245029	9.89899	4.2e-23	2.95e-22	56	72	379	449	ENSMUSG00000030091
Pcolce	3700.12	2.42943	0.261688	9.28368	1.64e-20	1.04e-19	938	1164	6200	7516	ENSMUSG00000029718
Ngf	475.102	2.43232	0.162525	14.9658	1.23e-50	1.98e-49	134	138	806	953	ENSMUSG00000027859
Gpx8	1634.72	2.43996	0.227541	10.7231	7.93e-27	6.42e-26	423	502	2789	3268	ENSMUSG00000021760
Fzd2	749.52	2.44079	0.153839	15.8658	1.09e-56	2.06e-55	193	232	1241	1542	ENSMUSG00000050288
Cobl	594.788	2.44986	0.145193	16.8731	7.09e-64	1.55e-62	178	160	1049	1151	ENSMUSG00000020173
Gpr176	730.606	2.49357	0.163398	15.2607	1.4e-52	2.36e-51	177	224	1216	1512	ENSMUSG00000040133
Echdc2	215.557	2.49944	0.232622	10.7447	6.28e-27	5.12e-26	62	57	358	448	ENSMUSG00000028601
Nav3	984.529	2.50043	0.118124	21.1678	1.89e-99	6.94e-98	285	258	1751	1909	ENSMUSG00000020181
Wdr35	1052.71	2.50601	0.124973	20.0524	1.92e-89	6.31e-88	275	301	1805	2122	ENSMUSG00000066643
Angptl2	959.725	2.51534	0.321422	7.82566	5.05e-15	2.45e-14	219	298	1657	1926	ENSMUSG00000004105
Igfbp7	1178.47	2.51898	0.120958	20.8253	2.55e-96	8.98e-95	308	332	2072	2321	ENSMUSG00000036256
Ptgr1	274.633	2.53171	0.217464	11.642	2.52e-31	2.36e-30	69	79	456	574	ENSMUSG00000028378
Mkx	166.56	2.53503	0.265221	9.55817	1.2e-21	7.92e-21	47	43	294	328	ENSMUSG00000061013
Serpinb9b	5272.96	2.54617	0.19574	13.0079	1.1e-38	1.3e-37	1328	1480	9402	10297	ENSMUSG00000021403
C3	229.462	2.57792	0.240566	10.7161	8.56e-27	6.92e-26	63	58	352	519	ENSMUSG00000024164
Ttc39c	246.696	2.60087	0.221437	11.7454	7.46e-32	7.08e-31	64	64	423	507	ENSMUSG00000024424
Tln2	1222.62	2.61701	0.350744	7.46131	8.57e-14	3.87e-13	256	363	2083	2538	ENSMUSG00000052698
Osmr	313.194	2.61829	0.239328	10.9402	7.41e-28	6.22e-27	63	96	542	639	ENSMUSG00000022146
Cdc42ep4	865.096	2.63229	0.31495	8.3578	6.39e-17	3.43e-16	185	250	1493	1778	ENSMUSG00000041598
Eno3	3513.76	2.63584	0.314518	8.38057	5.27e-17	2.84e-16	754	1008	6189	7080	ENSMUSG00000060600
Xk	104.441	2.6369	0.337828	7.80544	5.93e-15	2.86e-14	26	27	180	215	ENSMUSG00000015342
Mlec	6526.02	2.64657	0.202863	13.0461	6.69e-39	7.89e-38	1529	1742	11433	13251	ENSMUSG00000048578
Pak1	1807.04	2.65565	0.115684	22.956	1.28e-116	5.94e-115	421	482	3095	3757	ENSMUSG00000030774
Emp2	4371.87	2.66026	0.266443	9.98432	1.79e-23	1.27e-22	963	1203	7501	9089	ENSMUSG00000022505
Wisp1	6735.02	2.66467	0.253988	10.4913	9.47e-26	7.34e-25	1496	1834	11543	14029	ENSMUSG00000005124
Myo7a	1583.7	2.6684	0.302327	8.82618	1.08e-18	6.28e-18	339	441	2589	3450	ENSMUSG00000030761
Matn2	2375.57	2.67696	0.0976083	27.4255	1.36e-165	1.02e-163	580	596	3917	5141	ENSMUSG00000022324
Casc4	867.949	2.67708	0.148247	18.0582	6.8e-73	1.72e-71	196	232	1569	1713	ENSMUSG00000060227
Adora2a	89.1123	2.67805	0.371859	7.20179	5.94e-13	2.55e-12	20	24	150	189	ENSMUSG00000020178
Prss23	6792.14	2.70174	0.290363	9.30468	1.34e-20	8.52e-20	1431	1847	11963	13861	ENSMUSG00000039405
Ctgf	1803.27	2.70989	0.300701	9.01193	2.02e-19	1.22e-18	375	491	3239	3610	ENSMUSG00000019997
Ank1	85.3948	2.72976	0.378224	7.2173	5.3e-13	2.28e-12	20	21	142	185	ENSMUSG00000031543
Tmem20	109.402	2.7363	0.345655	7.91627	2.45e-15	1.21e-14	22	30	192	225	ENSMUSG00000044026
Vasn	534.222	2.73778	0.165104	16.5821	9.38e-62	1.98e-60	123	132	885	1163	ENSMUSG00000039646
Pkp1	652.408	2.75095	0.173788	15.8294	1.95e-56	3.66e-55	133	174	1168	1319	ENSMUSG00000026413
Sulf1	189.102	2.75713	0.27215	10.1309	4.03e-24	2.96e-23	40	49	303	425	ENSMUSG00000016918
Kdelr3	965.472	2.76053	0.334437	8.25426	1.53e-16	8.04e-16	188	261	1667	2031	ENSMUSG00000010830
Igsf9	105.109	2.76354	0.364042	7.59127	3.17e-14	1.47e-13	19	30	177	226	ENSMUSG00000037995
Cytip	79.3197	2.79426	0.397827	7.0238	2.16e-12	9e-12	23	14	143	161	ENSMUSG00000026832
Ngef	204.44	2.81324	0.30014	9.37308	7.04e-21	4.5e-20	33	59	379	402	ENSMUSG00000026259
Mmp2	195.528	2.81921	0.261048	10.7996	3.46e-27	2.84e-26	44	45	316	441	ENSMUSG00000031740
Rnase4	132.642	2.82079	0.388609	7.25869	3.91e-13	1.7e-12	17	42	219	293	ENSMUSG00000021876
Fam46a	345.911	2.82772	0.229537	12.3192	7.14e-35	7.47e-34	62	93	603	728	ENSMUSG00000032265
Lhfp	3138.12	2.85398	0.32309	8.8334	1.02e-18	5.89e-18	585	794	5541	6563	ENSMUSG00000048332
Fat1	3348.91	2.85653	0.195875	14.5835	3.58e-48	5.42e-47	696	784	5730	7225	ENSMUSG00000070047
Sfmbt2	86.9552	2.88537	0.380698	7.57916	3.48e-14	1.61e-13	19	19	160	175	ENSMUSG00000061186
Cdh2	4004.29	2.88602	0.330177	8.74082	2.31e-18	1.32e-17	729	996	7247	8209	ENSMUSG00000024304
Slc16a3	3056.46	2.88799	0.317554	9.09447	9.51e-20	5.82e-19	561	755	5456	6358	ENSMUSG00000025161
Lipg	122.214	2.88966	0.330599	8.74069	2.32e-18	1.32e-17	23	30	218	254	ENSMUSG00000053846
Cd300lb	121.169	2.91069	0.327508	8.88739	6.26e-19	3.67e-18	24	28	216	253	ENSMUSG00000063193
Gpc4	101.553	2.93413	0.359223	8.16798	3.14e-16	1.63e-15	20	23	170	226	ENSMUSG00000031119
Lims2	83.1817	2.93707	0.406152	7.23145	4.78e-13	2.06e-12	15	20	162	158	ENSMUSG00000024395
Brsk1	233.068	2.95318	0.257132	11.4851	1.57e-30	1.43e-29	40	57	411	495	ENSMUSG00000035390
Foxs1	170.11	2.95381	0.346722	8.51924	1.61e-17	8.84e-17	22	48	279	386	ENSMUSG00000074676
Fam134b	343.461	2.95712	0.240025	12.3201	7.06e-35	7.39e-34	55	87	635	695	ENSMUSG00000022270
Tuft1	204.379	2.96389	0.297656	9.95742	2.34e-23	1.66e-22	30	54	355	441	ENSMUSG00000005968
Enah	1446.71	3.00904	0.428135	7.02825	2.09e-12	8.72e-12	222	353	2539	3120	ENSMUSG00000022995
Tubb2b	1201.21	3.04028	0.403886	7.52759	5.17e-14	2.36e-13	185	284	2179	2518	ENSMUSG00000045136
Fn1	70796.1	3.05448	0.317429	9.62256	6.42e-22	4.29e-21	11782	15731	122406	155941	ENSMUSG00000026193
9130008F23Rik	99.4159	3.08334	0.398319	7.74089	9.87e-15	4.71e-14	13	25	167	225	ENSMUSG00000054951
Klf12	93.4897	3.08364	0.387637	7.95496	1.79e-15	8.93e-15	16	20	183	181	ENSMUSG00000072294
Tnik	188.976	3.10075	0.282551	10.9741	5.09e-28	4.32e-27	31	41	316	431	ENSMUSG00000027692
Steap2	1572.07	3.11495	0.120042	25.9489	1.87e-148	1.22e-146	275	319	2808	3382	ENSMUSG00000015653
Adora2b	123.787	3.12884	0.361068	8.66551	4.49e-18	2.54e-17	16	30	223	264	ENSMUSG00000018500
Pard6b	167.136	3.14823	0.287854	10.9369	7.68e-28	6.44e-27	29	33	302	357	ENSMUSG00000044641
Sh3pxd2b	2903.52	3.17801	0.358765	8.85819	8.13e-19	4.75e-18	430	613	5078	6436	ENSMUSG00000040711
Fam149a	157.622	3.1812	0.310456	10.2469	1.22e-24	9.11e-24	23	34	278	346	ENSMUSG00000070044
Apcdd1	1327.5	3.18828	0.394871	8.07422	6.79e-16	3.45e-15	188	285	2399	2854	ENSMUSG00000071847
Dusp9	645.601	3.20339	0.403755	7.93398	2.12e-15	1.05e-14	90	138	1225	1321	ENSMUSG00000031383
Aif1l	1223.13	3.21161	0.266948	12.0308	2.45e-33	2.43e-32	194	239	2356	2464	ENSMUSG00000001864
Ttll7	75.9546	3.22565	0.425085	7.58824	3.24e-14	1.5e-13	15	12	145	155	ENSMUSG00000036745
Mt2	918.346	3.23882	0.372315	8.69915	3.34e-18	1.89e-17	132	186	1832	1782	ENSMUSG00000031762
Limch1	141.717	3.24025	0.357503	9.06356	1.26e-19	7.67e-19	16	33	272	287	ENSMUSG00000037736
Hey1	152.589	3.26439	0.35296	9.24861	2.27e-20	1.43e-19	17	35	251	360	ENSMUSG00000040289
Wwc1	1723.6	3.27292	0.347292	9.42413	4.34e-21	2.8e-20	243	341	3242	3596	ENSMUSG00000018849
Dtx4	908.528	3.28185	0.362431	9.0551	1.36e-19	8.27e-19	125	181	1690	1920	ENSMUSG00000039982
Gmpr	253.501	3.2925	0.280717	11.7289	9.06e-32	8.59e-31	30	55	450	561	ENSMUSG00000000253
Rhou	392.003	3.31457	0.436741	7.58933	3.22e-14	1.49e-13	49	80	682	888	ENSMUSG00000039960
Figf	146.91	3.33333	0.347187	9.60098	7.92e-22	5.27e-21	16	32	268	318	ENSMUSG00000031380
Masp1	167.773	3.3674	0.30719	10.9619	5.82e-28	4.91e-27	22	32	317	352	ENSMUSG00000022887
Papss2	91.0575	3.36759	0.448931	7.50135	6.32e-14	2.87e-13	8	21	150	217	ENSMUSG00000024899
Cth	488.653	3.38988	0.19927	17.0115	6.75e-65	1.49e-63	65	90	928	1023	ENSMUSG00000028179
Il13ra1	161.684	3.39527	0.321303	10.5672	4.23e-26	3.31e-25	19	32	299	348	ENSMUSG00000017057
Edil3	163.173	3.40409	0.33804	10.0701	7.49e-24	5.43e-23	17	34	282	375	ENSMUSG00000034488
Aldh3a1	942.342	3.41032	0.362821	9.39944	5.49e-21	3.52e-20	122	171	1883	1869	ENSMUSG00000019102
Ly75	80.7394	3.43037	0.439791	7.8	6.19e-15	2.99e-14	10	15	133	194	ENSMUSG00000026980
Cd24a	161.93	3.45417	0.339671	10.1691	2.72e-24	2.01e-23	16	33	301	349	ENSMUSG00000047139
Etv4	309.288	3.4559	0.245684	14.0664	6.11e-45	8.52e-44	37	57	545	703	ENSMUSG00000017724
Col16a1	81.5493	3.49005	0.473719	7.36734	1.74e-13	7.72e-13	6	18	151	177	ENSMUSG00000040690
Rgs17	74.2919	3.49093	0.469662	7.43285	1.06e-13	4.77e-13	7	15	132	168	ENSMUSG00000019775
Odz4	225.584	3.52296	0.266966	13.1963	9.21e-40	1.11e-38	29	37	404	509	ENSMUSG00000048078
Mgat3	61.9303	3.53464	0.494286	7.15099	8.62e-13	3.67e-12	8	10	110	141	ENSMUSG00000042428
Fhod3	188.866	3.5506	0.305604	11.6183	3.33e-31	3.1e-30	20	34	345	419	ENSMUSG00000034295
Ndrg2	398.91	3.63066	0.501795	7.23535	4.64e-13	2.01e-12	38	69	717	908	ENSMUSG00000004558
Sykb	74.6671	3.65853	0.465177	7.86481	3.7e-15	1.8e-14	8	12	131	174	ENSMUSG00000021457
C1qtnf1	144.106	3.67522	0.35496	10.3539	4.02e-25	3.05e-24	13	25	258	330	ENSMUSG00000017446
Egfr	1167.29	3.70353	0.459969	8.05169	8.17e-16	4.13e-15	112	187	2088	2689	ENSMUSG00000020122
Plxnb1	590.208	3.71418	0.495624	7.49396	6.68e-14	3.04e-13	54	96	1048	1370	ENSMUSG00000053646
Bche	63.0269	3.73386	0.530884	7.03329	2.02e-12	8.42e-12	5	11	102	158	ENSMUSG00000027792
Gnao1	58.0902	3.82627	0.539033	7.09839	1.26e-12	5.33e-12	6	8	99	141	ENSMUSG00000031748
Dusp27	80.2995	3.84878	0.466109	8.25725	1.49e-16	7.85e-16	7	12	142	189	ENSMUSG00000026564
Lsp1	107.303	3.92177	0.436555	8.98347	2.62e-19	1.57e-18	6	18	198	244	ENSMUSG00000018819
Mgst2	132.186	3.96602	0.372623	10.6435	1.87e-26	1.49e-25	11	18	244	302	ENSMUSG00000074604
Srgap3	186.807	4.12311	0.328176	12.5637	3.34e-36	3.66e-35	14	23	334	445	ENSMUSG00000030257
Trim54	58.1957	4.86665	0.673257	7.22851	4.88e-13	2.11e-12	1	6	106	142	ENSMUSG00000062077
Tspan11	60.1816	5.14934	0.699936	7.35687	1.88e-13	8.32e-13	1	5	121	135	ENSMUSG00000030351

## Sheet: Downreg 867
Gene	baseMean	log2FoldChange	lfcSE	stat	pvalue	padj	Endoth_Nova2_Cont1b	Endoth_Nova2_Cont2b	Endoth_Nova2_KD1	Endoth_Nova2_KD2	ENSMUS
Gucy1b3	159.153	-7.44423	0.758583	-9.81333	9.87e-23	6.81e-22	326	258	1	3	ENSMUSG00000028005
Il13ra2	744.785	-6.4516	0.269891	-23.9045	2.75e-126	1.43e-124	1338	1354	14	23	ENSMUSG00000031289
Itga8	1616.01	-5.89781	0.171883	-34.313	5.02e-258	7.47e-256	2828	2973	54	63	ENSMUSG00000026768
Tll1	10073.6	-5.77044	0.0733312	-78.6901	1e-300	1e-300	18968	17334	346	451	ENSMUSG00000053626
Rbp2	87.5016	-5.76577	0.634417	-9.08829	1.01e-19	6.15e-19	182	136	1	6	ENSMUSG00000032454
Csf2rb2	576.972	-5.72729	0.244915	-23.3847	6.11e-121	3.01e-119	1148	939	20	27	ENSMUSG00000071714
Dner	575.216	-5.62917	0.24564	-22.9163	3.19e-116	1.46e-114	1032	1030	23	27	ENSMUSG00000036766
Stab2	682.503	-5.56791	0.216886	-25.6721	2.4e-145	1.49e-143	1344	1118	25	37	ENSMUSG00000035459
Hpgds	173.211	-5.53993	0.435469	-12.7218	4.48e-37	5.02e-36	288	329	7	9	ENSMUSG00000029919
Gria2	476.792	-5.41744	0.250164	-21.6556	5.39e-104	2.13e-102	900	811	18	30	ENSMUSG00000033981
Csf2rb	1462.54	-5.37774	0.143752	-37.4097	1e-300	1e-300	2793	2456	65	86	ENSMUSG00000071713
Gpr182	5147.47	-5.35632	0.0833002	-64.3014	1e-300	1e-300	9779	8679	259	279	ENSMUSG00000058396
Grrp1	153.355	-5.26403	0.422145	-12.4697	1.09e-35	1.17e-34	285	263	10	7	ENSMUSG00000050105
Rasd2	84.2562	-5.18018	0.56041	-9.24355	2.38e-20	1.49e-19	178	126	3	7	ENSMUSG00000034472
Nefh	235.748	-5.15809	0.337183	-15.2976	7.94e-53	1.36e-51	447	395	18	10	ENSMUSG00000020396
Dkk2	384.989	-5.15769	0.259931	-19.8426	1.28e-87	4.02e-86	732	644	23	23	ENSMUSG00000028031
Adamts17	542.14	-5.1329	0.218621	-23.4786	6.75e-122	3.35e-120	1065	877	30	36	ENSMUSG00000058145
Entpd1	143.171	-5.07819	0.419284	-12.1116	9.17e-34	9.28e-33	259	250	10	8	ENSMUSG00000048120
Thrsp	95.8611	-4.98597	0.503516	-9.90231	4.07e-23	2.86e-22	183	159	3	10	ENSMUSG00000035686
Has3	313.18	-4.76973	0.273689	-17.4276	5.1e-68	1.19e-66	577	532	15	34	ENSMUSG00000031910
Gm10083	154.988	-4.71449	0.368939	-12.7785	2.16e-37	2.45e-36	301	249	11	14	ENSMUSG00000060559
Ppp1r3c	537.666	-4.65193	0.201286	-23.111	3.59e-118	1.71e-116	1042	862	48	42	ENSMUSG00000067279
Serpina1b	110.902	-4.62367	0.440478	-10.4969	8.92e-26	6.92e-25	182	206	8	11	ENSMUSG00000071178
Stox2	2067.51	-4.50715	0.104371	-43.1841	1e-300	1e-300	4017	3282	168	215	ENSMUSG00000038143
Opcml	225.591	-4.42943	0.289443	-15.3033	7.27e-53	1.25e-51	426	367	19	25	ENSMUSG00000062257
Ccbp2	246.079	-4.34742	0.282301	-15.3999	1.64e-53	2.85e-52	483	383	17	34	ENSMUSG00000044534
Parm1	1607.66	-4.27553	0.110504	-38.691	1e-300	1e-300	2993	2626	153	194	ENSMUSG00000034981
Gpm6a	1984.4	-4.26675	0.100573	-42.4244	1e-300	1e-300	3689	3243	202	228	ENSMUSG00000031517
Frmpd1	115.681	-4.15115	0.394131	-10.5324	6.12e-26	4.76e-25	190	209	13	14	ENSMUSG00000035615
Tox	331.801	-4.14949	0.231077	-17.9572	4.22e-72	1.05e-70	602	551	31	47	ENSMUSG00000041272
Lrrc25	177.716	-4.13854	0.308934	-13.3962	6.36e-41	7.97e-40	328	290	18	24	ENSMUSG00000049988
Lrrn4	109.8	-4.13275	0.390935	-10.5714	4.04e-26	3.17e-25	205	177	12	14	ENSMUSG00000043110
Col23a1	10374.3	-4.11359	0.0527758	-77.9445	1e-300	1e-300	19373	16696	1159	1327	ENSMUSG00000063564
Nlgn3	105.553	-4.07338	0.396702	-10.2681	9.81e-25	7.33e-24	208	160	12	14	ENSMUSG00000031302
Npl	161.51	-4.05388	0.33092	-12.2503	1.67e-34	1.73e-33	273	283	22	18	ENSMUSG00000042684
Tppp	551.072	-3.98396	0.176956	-22.5138	3.04e-112	1.31e-110	978	922	63	81	ENSMUSG00000021573
Ephb1	335.325	-3.96794	0.225773	-17.5749	3.83e-69	9.11e-68	631	530	33	56	ENSMUSG00000032537
Gbp4	4749.15	-3.96512	0.0808459	-49.0454	1e-300	1e-300	8466	7902	529	731	ENSMUSG00000079363
Gp49a	239.974	-3.94486	0.260558	-15.1401	8.81e-52	1.46e-50	435	392	33	31	ENSMUSG00000089672
Dnm3	860.353	-3.92502	0.141221	-27.7934	5.21e-170	4.09e-168	1570	1396	98	136	ENSMUSG00000040265
Nts	416.829	-3.9213	0.200385	-19.5688	2.85e-85	8.65e-84	739	694	56	57	ENSMUSG00000019890
Mafb	3160.35	-3.91028	0.177838	-21.9879	3.76e-107	1.53e-105	5203	5603	386	481	ENSMUSG00000074622
Plscr4	315.982	-3.8995	0.250863	-15.5443	1.74e-54	3.08e-53	577	510	53	33	ENSMUSG00000032377
Mmrn2	2009.29	-3.89613	0.100638	-38.7144	1e-300	1e-300	3581	3323	268	286	ENSMUSG00000041445
Stk32c	56.6408	-3.87651	0.539705	-7.18264	6.84e-13	2.93e-12	89	104	5	11	ENSMUSG00000015981
Negr1	178.535	-3.87425	0.304509	-12.723	4.41e-37	4.94e-36	297	313	23	27	ENSMUSG00000040037
Ces2e	220.351	-3.85528	0.274604	-14.0394	8.95e-45	1.24e-43	432	330	23	40	ENSMUSG00000031886
Clec14a	8733.67	-3.85383	0.064332	-59.9054	1e-300	1e-300	15667	14312	1071	1418	ENSMUSG00000045930
Lilrb4	402.156	-3.84345	0.196727	-19.537	5.32e-85	1.61e-83	745	638	53	62	ENSMUSG00000062593
Tcf23	149.521	-3.83776	0.335746	-11.4305	2.94e-30	2.67e-29	240	269	18	25	ENSMUSG00000006642
Adamtsl2	93.2133	-3.81842	0.432925	-8.82006	1.14e-18	6.61e-18	136	179	13	14	ENSMUSG00000036040
Pcdh10	108.87	-3.81745	0.384162	-9.93708	2.87e-23	2.03e-22	199	175	10	22	ENSMUSG00000049100
Icosl	554.984	-3.79228	0.193702	-19.5779	2.39e-85	7.27e-84	1029	877	55	111	ENSMUSG00000000732
Ushbp1	9760.82	-3.78213	0.149574	-25.286	4.55e-141	2.72e-139	17617	15799	1187	1743	ENSMUSG00000034911
Plxnb3	114.993	-3.77991	0.369969	-10.2168	1.67e-24	1.24e-23	198	194	19	15	ENSMUSG00000031385
Icos	59.6654	-3.76706	0.505607	-7.45056	9.29e-14	4.19e-13	99	104	7	11	ENSMUSG00000026009
Rassf9	2540.15	-3.74951	0.0835908	-44.8555	1e-300	1e-300	4689	4010	342	431	ENSMUSG00000044921
Gpr4	277.977	-3.73159	0.245873	-15.1769	5.03e-52	8.42e-51	473	473	32	54	ENSMUSG00000044317
Ptch2	233.794	-3.72164	0.263827	-14.1064	3.47e-45	4.87e-44	430	370	25	48	ENSMUSG00000028681
Mlana	63.6612	-3.71525	0.497629	-7.4659	8.27e-14	3.74e-13	104	112	6	14	ENSMUSG00000024806
Mmp15	2770.44	-3.70949	0.084059	-44.1296	1e-300	1e-300	4985	4468	373	493	ENSMUSG00000031790
Megf11	264.559	-3.69923	0.236742	-15.6255	4.88e-55	8.76e-54	497	408	39	44	ENSMUSG00000036466
Tmem204	2061.51	-3.68662	0.107967	-34.1459	1.54e-255	2.22e-253	3501	3496	282	372	ENSMUSG00000024168
Col13a1	483.105	-3.6607	0.191057	-19.1603	7.94e-82	2.29e-80	806	830	64	92	ENSMUSG00000058806
Ahrr	2869.47	-3.6479	0.0807466	-45.1771	1e-300	1e-300	5228	4541	447	482	ENSMUSG00000021575
Vwf	1936.64	-3.64749	0.0960014	-37.9941	1e-300	1e-300	3648	2964	273	357	ENSMUSG00000001930
Slc37a1	378.201	-3.63229	0.196307	-18.5031	1.95e-76	5.21e-75	690	597	56	68	ENSMUSG00000024036
Cacng4	64.7018	-3.62735	0.483263	-7.50594	6.1e-14	2.78e-13	112	107	13	8	ENSMUSG00000020723
Il27ra	159.153	-3.6203	0.309795	-11.6861	1.5e-31	1.41e-30	307	237	19	34	ENSMUSG00000005465
Stx1b	163.472	-3.61936	0.295458	-12.25	1.68e-34	1.74e-33	299	257	25	29	ENSMUSG00000030806
Eln	473.976	-3.60148	0.184426	-19.528	6.34e-85	1.91e-83	815	789	65	94	ENSMUSG00000029675
Lhx6	6274.7	-3.58327	0.07721	-46.4094	1e-300	1e-300	10692	10503	938	1188	ENSMUSG00000026890
Ston2	267.194	-3.57513	0.233748	-15.2948	8.28e-53	1.41e-51	467	437	39	52	ENSMUSG00000020961
Sh2d4b	132.233	-3.54695	0.327772	-10.8214	2.73e-27	2.25e-26	239	209	18	28	ENSMUSG00000037833
Cox8b	196.626	-3.52898	0.316701	-11.1429	7.75e-29	6.75e-28	275	379	29	40	ENSMUSG00000025488
Megf6	3272.47	-3.5041	0.0732493	-47.8381	1e-300	1e-300	5921	5136	543	620	ENSMUSG00000057751
Pipox	67.5619	-3.50093	0.450886	-7.76456	8.19e-15	3.93e-14	121	107	12	12	ENSMUSG00000017453
Nlrp10	66.7249	-3.49213	0.453226	-7.70505	1.31e-14	6.19e-14	125	101	10	14	ENSMUSG00000049709
Ednrb	3755.48	-3.48447	0.0739079	-47.1462	1e-300	1e-300	6829	5855	579	778	ENSMUSG00000022122
Grin2c	2044.14	-3.47335	0.096778	-35.8899	4.4e-282	7.59e-280	3518	3353	332	410	ENSMUSG00000020734
Ecm2	340.548	-3.45863	0.204121	-16.944	2.13e-64	4.69e-63	600	546	53	72	ENSMUSG00000043631
Lrg1	63.1014	-3.45621	0.471019	-7.33772	2.17e-13	9.56e-13	103	108	12	11	ENSMUSG00000037095
Adamtsl1	93.7227	-3.44798	0.398764	-8.64668	5.3e-18	2.99e-17	183	135	11	24	ENSMUSG00000066113
Rab44	260.443	-3.41457	0.232627	-14.6783	8.88e-49	1.35e-47	444	428	45	53	ENSMUSG00000064147
Tc2n	3043.99	-3.40943	0.0805398	-42.3322	1e-300	1e-300	5451	4777	488	666	ENSMUSG00000021187
Wscd1	8566.69	-3.40521	0.0528528	-64.4282	1e-300	1e-300	15273	13490	1464	1783	ENSMUSG00000020811
Pthlh	225.582	-3.3212	0.243928	-13.6155	3.24e-42	4.2e-41	390	362	42	48	ENSMUSG00000048776
Tnfrsf25	78.9575	-3.31803	0.42161	-7.86989	3.55e-15	1.74e-14	140	124	10	22	ENSMUSG00000024793
6530418L21Rik	797.933	-3.3178	0.132895	-24.9655	1.45e-137	8.4e-136	1457	1214	140	180	ENSMUSG00000048458
Aplnr	242.833	-3.31205	0.237376	-13.9528	3.03e-44	4.14e-43	452	362	40	58	ENSMUSG00000044338
Itgb4	550.993	-3.29621	0.186514	-17.6727	6.8e-70	1.64e-68	935	898	80	146	ENSMUSG00000020758
Cd209c	536.541	-3.28805	0.165675	-19.8465	1.18e-87	3.73e-86	903	879	97	122	ENSMUSG00000040165
Slco4a1	1704.94	-3.26323	0.131365	-24.841	3.23e-136	1.85e-134	2646	2976	315	392	ENSMUSG00000038963
Sncaip	1693.62	-3.25526	0.0935665	-34.7909	3.34e-265	5.16e-263	3015	2622	313	393	ENSMUSG00000024534
AL954377.1	201.777	-3.23224	0.256636	-12.5947	2.26e-36	2.49e-35	342	326	41	44	ENSMUSG00000091609
Jam2	6731.89	-3.23172	0.0651805	-49.5811	1e-300	1e-300	11479	10821	1299	1545	ENSMUSG00000053062
Dnaic1	85.626	-3.22889	0.392754	-8.22115	2.02e-16	1.06e-15	143	140	19	17	ENSMUSG00000061322
Dram1	653.983	-3.22704	0.143152	-22.5427	1.58e-112	6.85e-111	1160	1012	128	149	ENSMUSG00000020057
Prickle3	132.972	-3.2234	0.325606	-9.89969	4.18e-23	2.93e-22	222	218	20	37	ENSMUSG00000031145
Ip6k3	1027.94	-3.21755	0.13017	-24.718	6.85e-135	3.88e-133	1698	1697	191	248	ENSMUSG00000024210
Prkcz	198.329	-3.20109	0.261078	-12.261	1.47e-34	1.52e-33	371	289	44	41	ENSMUSG00000029053
Cd300lg	248.155	-3.18941	0.229734	-13.8831	8.02e-44	1.08e-42	458	367	46	62	ENSMUSG00000017309
Madcam1	82.6431	-3.18335	0.39627	-8.03329	9.49e-16	4.79e-15	134	138	16	20	ENSMUSG00000020310
Bace2	3197.67	-3.16842	0.0715887	-44.2588	1e-300	1e-300	5635	4942	629	778	ENSMUSG00000040605
Il17rd	608.73	-3.16494	0.147374	-21.4755	2.64e-102	1.02e-100	1067	945	124	144	ENSMUSG00000040717
Tbxa2r	729.741	-3.16101	0.158002	-20.0062	4.87e-89	1.58e-87	1159	1236	139	184	ENSMUSG00000034881
Glis1	117.402	-3.14704	0.330939	-9.50943	1.92e-21	1.26e-20	203	184	27	25	ENSMUSG00000034762
Acer2	1932.24	-3.14316	0.0902034	-34.8453	5.02e-266	7.84e-264	3340	3032	382	482	ENSMUSG00000038007
Kif26a	1128.14	-3.12262	0.114608	-27.2462	1.85e-163	1.35e-161	1916	1794	234	276	ENSMUSG00000021294
Tmem229b	1079.38	-3.1177	0.121248	-25.7135	8.27e-146	5.19e-144	1799	1745	219	271	ENSMUSG00000046157
Mctp2	115.814	-3.09948	0.372452	-8.32183	8.66e-17	4.62e-16	177	201	16	38	ENSMUSG00000032776
Sema3d	2785.93	-3.08137	0.0887011	-34.7388	2.05e-264	3.13e-262	5050	4134	536	764	ENSMUSG00000040254
6430548M08Rik	4761.07	-3.04076	0.0601805	-50.5273	1e-300	1e-300	8364	7246	1031	1235	ENSMUSG00000031824
Itga9	3350.81	-3.03797	0.0705654	-43.0518	1e-300	1e-300	5856	5125	705	895	ENSMUSG00000039115
Cd200	1454.35	-3.0331	0.106864	-28.3827	3.3e-177	2.79e-175	2469	2286	293	405	ENSMUSG00000022661
Icam1	9696.99	-3.01242	0.0521356	-57.7805	1e-300	1e-300	16651	15025	2133	2564	ENSMUSG00000037405
Rab3il1	364.217	-3.00325	0.198215	-15.1514	7.41e-52	1.23e-50	587	597	74	104	ENSMUSG00000024663
Pik3r6	964.67	-3.00093	0.116541	-25.75	3.22e-146	2.05e-144	1707	1449	210	261	ENSMUSG00000046207
Btnl9	100.078	-2.99205	0.348208	-8.59271	8.49e-18	4.74e-17	169	157	23	26	ENSMUSG00000040283
BC020535	3272.35	-2.99137	0.0771976	-38.7495	1e-300	1e-300	5637	5041	687	924	ENSMUSG00000027474
Slc25a35	137.741	-2.96432	0.302988	-9.78362	1.32e-22	9.09e-22	225	222	28	41	ENSMUSG00000018740
C130074G19Rik	620.409	-2.96348	0.145479	-20.3704	3.06e-92	1.04e-90	1132	897	139	171	ENSMUSG00000039349
Ldb2	1085.76	-2.95482	0.11606	-25.4595	5.54e-143	3.34e-141	1877	1658	228	319	ENSMUSG00000039706
Wdr66	90.4961	-2.94598	0.383364	-7.68455	1.54e-14	7.25e-14	138	154	17	29	ENSMUSG00000029442
Cds1	76.3745	-2.94037	0.40972	-7.17652	7.15e-13	3.06e-12	121	126	14	25	ENSMUSG00000029330
Grhl2	255.555	-2.93811	0.225176	-13.0481	6.52e-39	7.7e-38	420	408	54	76	ENSMUSG00000022286
Ache	94.5252	-2.93333	0.363218	-8.07596	6.69e-16	3.41e-15	148	157	22	26	ENSMUSG00000023328
Smagp	464.118	-2.93127	0.167474	-17.5028	1.36e-68	3.22e-67	785	721	100	137	ENSMUSG00000053559
Phf21b	215.745	-2.93081	0.242487	-12.0865	1.25e-33	1.25e-32	351	347	48	62	ENSMUSG00000016624
Sgsm1	829.861	-2.92758	0.132794	-22.046	1.04e-107	4.31e-106	1364	1322	186	238	ENSMUSG00000042216
Fam55b	113.816	-2.91803	0.332456	-8.77718	1.68e-18	9.63e-18	210	161	31	27	ENSMUSG00000032028
F8	8979.05	-2.90273	0.0715412	-40.5742	1e-300	1e-300	16609	12658	2012	2658	ENSMUSG00000031196
Slc14a1	616.386	-2.9027	0.147013	-19.7445	8.94e-87	2.79e-85	1129	878	150	169	ENSMUSG00000059336
Fgfr3	453.868	-2.8972	0.17226	-16.8187	1.78e-63	3.85e-62	746	719	115	120	ENSMUSG00000054252
ENSMUSG00000051379	4484.73	-2.89666	0.0611532	-47.3672	1e-300	1e-300	7754	6779	1070	1261	ENSMUSG00000051379
Lrrc33	1815.69	-2.86794	0.0865537	-33.1348	9.37e-241	1.23e-238	3145	2727	436	525	ENSMUSG00000052384
Gbp6	541.685	-2.86446	0.155579	-18.4116	1.06e-75	2.8e-74	904	843	123	165	ENSMUSG00000079362
Sepp1	6424.13	-2.85998	0.0545614	-52.4176	1e-300	1e-300	11280	9505	1536	1883	ENSMUSG00000064373
Sgk1	3728.38	-2.85903	0.0779689	-36.6688	2.3e-294	4.36e-292	6138	5867	877	1110	ENSMUSG00000019970
Chi3l7	137.895	-2.853	0.315038	-9.05606	1.35e-19	8.2e-19	267	182	40	33	ENSMUSG00000043873
Cttnbp2	988.817	-2.85053	0.12127	-23.5057	3.57e-122	1.78e-120	1813	1395	233	297	ENSMUSG00000000416
Tek	16338.8	-2.84282	0.047396	-59.9801	1e-300	1e-300	28548	24226	3873	4927	ENSMUSG00000006386
Ptprr	386.706	-2.83926	0.201078	-14.1202	2.85e-45	4.01e-44	590	647	87	122	ENSMUSG00000020151
4931428F04Rik	176.649	-2.82963	0.264749	-10.688	1.16e-26	9.3e-26	286	281	40	56	ENSMUSG00000014837
4933427I04Rik	247.267	-2.82819	0.22898	-12.3513	4.79e-35	5.04e-34	416	380	52	83	ENSMUSG00000073761
Dll1	3274.94	-2.82684	0.07067	-40.0006	1e-300	1e-300	5566	4977	791	988	ENSMUSG00000014773
Lmo2	6201.79	-2.8179	0.0602759	-46.7499	1e-300	1e-300	10860	9137	1474	1919	ENSMUSG00000032698
Afap1l2	1653.85	-2.80415	0.089979	-31.1645	3.22e-213	3.53e-211	2830	2487	412	498	ENSMUSG00000025083
Sox18	6908.12	-2.79137	0.0769508	-36.2747	4.05e-288	7.51e-286	11271	10839	1630	2218	ENSMUSG00000046470
Exoc3l2	3885.94	-2.77555	0.0707239	-39.2448	1e-300	1e-300	6438	5996	988	1187	ENSMUSG00000011263
Zfp423	1660.29	-2.76533	0.0953216	-29.0105	4.85e-185	4.36e-183	2765	2546	408	529	ENSMUSG00000045333
Stc1	4282.07	-2.76248	0.0714052	-38.6874	1e-300	1e-300	7194	6509	1040	1384	ENSMUSG00000014813
Rgs2	3924.26	-2.75372	0.0759215	-36.2706	4.71e-288	8.62e-286	6384	6133	1022	1202	ENSMUSG00000026360
Gbp9	6255.95	-2.75013	0.0743588	-36.9846	2.03e-299	4.12e-297	11359	8759	1528	2043	ENSMUSG00000029298
Tspan18	11563.3	-2.72673	0.0560763	-48.6253	1e-300	1e-300	19517	17386	2897	3791	ENSMUSG00000027217
Ppap2b	10097.1	-2.71452	0.0484937	-55.9767	1e-300	1e-300	17093	15101	2701	3158	ENSMUSG00000028517
Zbtb46	2947.63	-2.71127	0.0721393	-37.5838	1e-300	1e-300	5016	4385	757	961	ENSMUSG00000027583
Ramp3	771.052	-2.70085	0.135611	-19.9162	2.95e-88	9.43e-87	1240	1206	216	234	ENSMUSG00000041046
Kdr	30479	-2.69083	0.0552734	-48.6822	1e-300	1e-300	49696	47023	7974	10016	ENSMUSG00000062960
Sned1	7030.45	-2.68195	0.0650949	-41.2006	1e-300	1e-300	12564	9886	1826	2349	ENSMUSG00000047793
Tmem119	1747.35	-2.6719	0.094155	-28.3777	3.82e-177	3.2e-175	2865	2674	456	587	ENSMUSG00000054675
Plekhg1	2056.91	-2.66977	0.0839	-31.8208	3.33e-222	3.88e-220	3444	3085	541	688	ENSMUSG00000040624
Dok4	3006.93	-2.66892	0.0752226	-35.4804	9.87e-276	1.65e-273	4956	4576	804	992	ENSMUSG00000040631
Pik3c2b	926.346	-2.665	0.123778	-21.5305	8.06e-103	3.14e-101	1623	1327	230	327	ENSMUSG00000026447
Fam167b	5361.47	-2.65245	0.0641252	-41.3636	1e-300	1e-300	8827	8143	1438	1798	ENSMUSG00000050493
Fxyd6	143.398	-2.63957	0.294415	-8.96546	3.09e-19	1.84e-18	252	204	32	56	ENSMUSG00000066705
Kcnk3	301.77	-2.6321	0.194275	-13.5484	8.1e-42	1.04e-40	516	440	85	99	ENSMUSG00000049265
Tbc1d8	298.374	-2.62326	0.206096	-12.7283	4.11e-37	4.62e-36	481	460	74	110	ENSMUSG00000003134
Arhgef26	591.6	-2.62098	0.140926	-18.5982	3.32e-77	8.95e-76	1017	856	169	194	ENSMUSG00000036885
Mmp28	673.458	-2.61962	0.134944	-19.4126	6.04e-84	1.79e-82	1106	1019	187	227	ENSMUSG00000020682
Sprr2b	129.685	-2.61822	0.296648	-8.82602	1.08e-18	6.28e-18	211	198	34	46	ENSMUSG00000050092
Tsc22d3	935.136	-2.61068	0.12282	-21.2562	2.89e-100	1.08e-98	1502	1442	252	327	ENSMUSG00000031431
Zfp319	221.29	-2.6084	0.230881	-11.2976	1.35e-29	1.2e-28	352	344	61	76	ENSMUSG00000074140
Rd3	346.361	-2.60145	0.18416	-14.126	2.62e-45	3.7e-44	587	507	91	125	ENSMUSG00000049353
Gdf15	250.759	-2.59967	0.266139	-9.76809	1.54e-22	1.06e-21	359	424	55	103	ENSMUSG00000038508
Gem	7775.02	-2.59407	0.0523417	-49.5603	1e-300	1e-300	13106	11418	2157	2703	ENSMUSG00000028214
Nod2	341.843	-2.59249	0.220424	-11.7614	6.17e-32	5.89e-31	673	419	88	127	ENSMUSG00000055994
Zfp467	1955.53	-2.59237	0.100868	-25.7005	1.15e-145	7.19e-144	3199	2956	503	726	ENSMUSG00000068551
AU021092	4324.99	-2.59038	0.0626735	-41.3313	1e-300	1e-300	7210	6416	1209	1499	ENSMUSG00000051669
Tmem44	2701.06	-2.58018	0.0715486	-36.0619	8.98e-285	1.59e-282	4579	3933	772	928	ENSMUSG00000022537
Il1r1	1167.12	-2.5777	0.104411	-24.6881	1.43e-134	8.1e-133	2030	1654	341	394	ENSMUSG00000026072
Tgfbr2	19600.4	-2.57717	0.0405746	-63.5169	1e-300	1e-300	33136	28602	5580	6784	ENSMUSG00000032440
Naip2	2394.13	-2.56919	0.0911137	-28.1976	6.25e-175	5.16e-173	4171	3384	632	893	ENSMUSG00000078945
Mn1	1763.87	-2.56787	0.0855417	-30.0189	5.56e-198	5.49e-196	2993	2560	502	617	ENSMUSG00000070576
Fam124a	3145.51	-2.56774	0.0771588	-33.2786	7.87e-243	1.06e-240	5219	4664	965	1021	ENSMUSG00000035184
Lrrc4b	334.754	-2.56663	0.185606	-13.8284	1.72e-43	2.31e-42	568	486	91	122	ENSMUSG00000047085
Glis3	1910.67	-2.56645	0.0994556	-25.805	7.8e-147	4.98e-145	3114	2880	602	603	ENSMUSG00000052942
Fam84a	99.8444	-2.5566	0.341833	-7.47909	7.48e-14	3.39e-13	154	158	26	38	ENSMUSG00000020607
Ramp2	14361.5	-2.53777	0.0493105	-51.465	1e-300	1e-300	23683	21305	4123	5160	ENSMUSG00000001240
Rph3al	292.439	-2.53766	0.204725	-12.3955	2.77e-35	2.93e-34	492	426	75	115	ENSMUSG00000020847
Zdhhc14	250.465	-2.5376	0.226228	-11.217	3.36e-29	2.97e-28	448	342	63	100	ENSMUSG00000034265
Dync1i1	283.572	-2.53628	0.206446	-12.2855	1.08e-34	1.13e-33	507	387	77	107	ENSMUSG00000029757
Gpr97	2398.06	-2.53445	0.0813642	-31.1494	5.16e-213	5.62e-211	4067	3460	665	891	ENSMUSG00000060470
Pde2a	21684	-2.53393	0.0480719	-52.7111	1e-300	1e-300	37768	30416	6287	7756	ENSMUSG00000030653
Hvcn1	7744.42	-2.52716	0.0554142	-45.605	1e-300	1e-300	12684	11537	2326	2697	ENSMUSG00000064267
Cbfa2t3	2943.56	-2.52188	0.0745039	-33.8489	3.76e-251	5.28e-249	4860	4349	837	1085	ENSMUSG00000006362
St3gal6	186.746	-2.51619	0.259717	-9.6882	3.38e-22	2.29e-21	292	290	47	76	ENSMUSG00000022747
Kank3	7386.52	-2.51581	0.0606139	-41.5055	1e-300	1e-300	12425	10702	2082	2765	ENSMUSG00000042099
Neurl3	13243.4	-2.51454	0.0540428	-46.5288	1e-300	1e-300	21942	19461	4126	4508	ENSMUSG00000047180
Duox2	233.286	-2.51419	0.22111	-11.3708	5.85e-30	5.25e-29	386	343	75	77	ENSMUSG00000068452
Nos2	208.015	-2.50109	0.253229	-9.87682	5.25e-23	3.67e-22	396	261	57	81	ENSMUSG00000020826
Gpr183	95.8111	-2.48954	0.344416	-7.2283	4.89e-13	2.11e-12	173	128	26	38	ENSMUSG00000051212
Tmc3	189.5	-2.48343	0.24686	-10.0601	8.29e-24	5.99e-23	295	293	59	67	ENSMUSG00000038540
Gm10369	132.72	-2.48252	0.32073	-7.74022	9.92e-15	4.73e-14	219	194	52	35	ENSMUSG00000072573
Stox1	187.824	-2.47704	0.257798	-9.60845	7.36e-22	4.91e-21	280	301	53	73	ENSMUSG00000036923
P2rx7	510.795	-2.47619	0.153059	-16.178	7.2e-59	1.43e-57	841	750	145	198	ENSMUSG00000029468
Fabp4	9297.71	-2.47556	0.0469373	-52.7417	1e-300	1e-300	15609	13381	2828	3397	ENSMUSG00000062515
Nod1	2380.87	-2.47362	0.0795194	-31.1071	1.93e-212	2.08e-210	3864	3540	713	884	ENSMUSG00000038058
Stab1	12056.1	-2.46598	0.0609045	-40.4893	1e-300	1e-300	20825	16816	3500	4650	ENSMUSG00000042286
Trim62	1207.94	-2.46118	0.116784	-21.0746	1.36e-98	4.94e-97	1867	1872	357	460	ENSMUSG00000041000
Prelp	464.81	-2.45932	0.157152	-15.6493	3.36e-55	6.07e-54	803	647	145	169	ENSMUSG00000041577
Dach1	165.007	-2.45586	0.262885	-9.34195	9.46e-21	6.01e-20	258	253	48	64	ENSMUSG00000055639
Hsd11b1	221.945	-2.45067	0.223582	-10.9609	5.89e-28	4.96e-27	384	308	67	84	ENSMUSG00000016194
1700020L24Rik	257.492	-2.44327	0.247883	-9.85654	6.42e-23	4.47e-22	393	401	99	74	ENSMUSG00000035085
Spint2	845.873	-2.43682	0.121778	-20.0102	4.48e-89	1.46e-87	1410	1215	282	295	ENSMUSG00000074227
Rtp3	305.479	-2.43621	0.192326	-12.6671	9e-37	1e-35	512	437	89	121	ENSMUSG00000066319
Paqr8	577.411	-2.43505	0.140027	-17.3899	9.84e-68	2.29e-66	975	819	179	217	ENSMUSG00000025931
Il16	152.27	-2.42331	0.267176	-9.07008	1.19e-19	7.24e-19	261	212	49	56	ENSMUSG00000001741
Calml4	1587.6	-2.41706	0.0909199	-26.5845	1.03e-155	7.13e-154	2571	2337	505	594	ENSMUSG00000032246
Pcdhb19	93.2815	-2.41247	0.341426	-7.06585	1.6e-12	6.7e-12	163	127	28	37	ENSMUSG00000043313
Thsd1	2691.05	-2.39589	0.0746166	-32.1093	3.27e-226	3.96e-224	4529	3798	826	1066	ENSMUSG00000031480
Fam167a	366.172	-2.38058	0.176982	-13.4509	3.04e-41	3.83e-40	638	496	120	139	ENSMUSG00000035095
Mxd4	6786.62	-2.3766	0.0624621	-38.0487	1e-300	1e-300	10750	10111	2165	2652	ENSMUSG00000037235
Pcdhb18	297.737	-2.37026	0.196069	-12.0889	1.21e-33	1.22e-32	500	419	88	125	ENSMUSG00000048347
Npr1	12261.3	-2.36663	0.0506447	-46.73	1e-300	1e-300	20166	17591	3842	4928	ENSMUSG00000027931
Celsr1	2703.43	-2.36055	0.0704364	-33.5132	3.1e-246	4.23e-244	4498	3828	885	1050	ENSMUSG00000016028
Apba1	207.874	-2.34855	0.242883	-9.66948	4.06e-22	2.75e-21	309	325	74	75	ENSMUSG00000024897
Aatk	1859.24	-2.34523	0.103549	-22.6485	1.44e-113	6.42e-112	2897	2794	561	789	ENSMUSG00000025375
Cxcr7	2480.81	-2.33173	0.0821993	-28.3668	5.19e-177	4.33e-175	3892	3692	832	972	ENSMUSG00000044337
Tie1	48256.1	-2.31619	0.0454876	-50.9191	1e-300	1e-300	78846	68880	15569	19982	ENSMUSG00000033191
Mmp17	136.035	-2.31063	0.284928	-8.10951	5.08e-16	2.61e-15	207	207	47	53	ENSMUSG00000029436
Sema6a	3175.56	-2.30844	0.0727033	-31.7515	3.03e-221	3.49e-219	5046	4648	1042	1304	ENSMUSG00000019647
Hmcn1	199.9	-2.30823	0.323725	-7.13022	1e-12	4.25e-12	420	205	52	98	ENSMUSG00000066842
Flrt2	15884	-2.30747	0.0480625	-48.0098	1e-300	1e-300	26650	22030	5196	6555	ENSMUSG00000047414
Rarb	947.182	-2.30569	0.139152	-16.5696	1.16e-61	2.43e-60	1437	1445	282	423	ENSMUSG00000017491
Ptger1	1510.78	-2.30382	0.0999109	-23.0587	1.2e-117	5.7e-116	2340	2261	503	615	ENSMUSG00000019464
Igf1	1316.11	-2.29498	0.0949349	-24.1743	4.15e-129	2.21e-127	2180	1844	443	536	ENSMUSG00000020053
Calcrl	30328.5	-2.28992	0.0378105	-60.5631	1e-300	1e-300	49580	43004	10230	12399	ENSMUSG00000059588
Galntl4	2127.09	-2.28626	0.0861053	-26.5519	2.44e-155	1.69e-153	3320	3149	717	873	ENSMUSG00000038296
Prdm8	400.687	-2.28359	0.169164	-13.4992	1.58e-41	2e-40	642	579	127	174	ENSMUSG00000035456
Id2	1585.92	-2.28178	0.0953887	-23.9208	1.86e-126	9.66e-125	2515	2310	570	614	ENSMUSG00000020644
Zfp366	617.84	-2.27766	0.15238	-14.9473	1.62e-50	2.59e-49	1086	809	191	276	ENSMUSG00000050919
Nuak1	7717.39	-2.27409	0.0502455	-45.2595	1e-300	1e-300	12481	11018	2647	3160	ENSMUSG00000020032
Dapk2	1703.23	-2.27107	0.108408	-20.9493	1.9e-97	6.79e-96	2639	2531	529	763	ENSMUSG00000032380
Chst2	3921.18	-2.26547	0.0717603	-31.57	9.54e-219	1.09e-216	6103	5792	1349	1616	ENSMUSG00000033350
Gng11	16395	-2.25871	0.0502511	-44.9484	1e-300	1e-300	26138	23648	5510	6964	ENSMUSG00000032766
Grap	3561.08	-2.25437	0.0628918	-35.8453	2.18e-281	3.72e-279	5826	5003	1237	1473	ENSMUSG00000004837
Pik3r3	5969.92	-2.25428	0.0609371	-36.9935	1.46e-299	2.99e-297	9593	8539	1983	2574	ENSMUSG00000028698
Sp6	125.144	-2.24828	0.294679	-7.62959	2.35e-14	1.1e-13	197	182	48	47	ENSMUSG00000038560
2610019F03Rik	537.905	-2.24495	0.143207	-15.6763	2.2e-55	4.01e-54	867	765	192	219	ENSMUSG00000050052
Chrm3	1215.28	-2.2249	0.10111	-22.0048	2.59e-107	1.06e-105	2033	1656	443	496	ENSMUSG00000046159
Timp3	52278.2	-2.22401	0.0436679	-50.9302	1e-300	1e-300	82698	75335	18689	21751	ENSMUSG00000020044
Abat	140.072	-2.22374	0.280988	-7.91401	2.49e-15	1.23e-14	246	181	46	63	ENSMUSG00000057880
Shroom3	340.288	-2.21932	0.188212	-11.7916	4.31e-32	4.14e-31	513	512	113	152	ENSMUSG00000029381
Epas1	8746.28	-2.21891	0.0471877	-47.0232	1e-300	1e-300	14239	12243	3082	3713	ENSMUSG00000024140
Olfml2a	233.335	-2.21814	0.215149	-10.3098	6.36e-25	4.79e-24	382	325	77	105	ENSMUSG00000046618
Plagl1	1763.55	-2.2175	0.099512	-22.2837	5.31e-110	2.26e-108	2659	2650	626	744	ENSMUSG00000019817
Alox5ap	213.052	-2.21603	0.232566	-9.52859	1.59e-21	1.05e-20	359	288	66	101	ENSMUSG00000060063
Car2	405.901	-2.21236	0.177229	-12.4831	9.24e-36	9.97e-35	601	619	138	179	ENSMUSG00000027562
Igf2	733.487	-2.21005	0.137765	-16.0422	6.48e-58	1.25e-56	1095	1110	255	318	ENSMUSG00000048583
Cd40	1213.12	-2.21002	0.114473	-19.306	4.79e-83	1.4e-81	1818	1829	442	503	ENSMUSG00000017652
Ctnnal1	4485.59	-2.20778	0.062608	-35.2636	2.12e-272	3.43e-270	7102	6433	1628	1873	ENSMUSG00000038816
Igfbp3	645.46	-2.20397	0.149788	-14.7139	5.25e-49	8.05e-48	944	992	232	273	ENSMUSG00000020427
Prkd2	6971.08	-2.19493	0.0575934	-38.1107	1e-300	1e-300	11167	9859	2402	3102	ENSMUSG00000041187
Slc9a3r2	17889.1	-2.18679	0.0550075	-39.7543	1e-300	1e-300	27732	26038	6304	7871	ENSMUSG00000002504
Rp1	607.919	-2.18524	0.136864	-15.9665	2.19e-57	4.2e-56	1023	815	223	258	ENSMUSG00000025900
Samd12	217.993	-2.18494	0.220942	-9.88919	4.64e-23	3.25e-22	365	294	76	97	ENSMUSG00000058656
Vamp5	983.893	-2.18415	0.107394	-20.3378	5.96e-92	2.01e-90	1580	1384	358	421	ENSMUSG00000073002
Disp2	843.3	-2.18338	0.126266	-17.292	5.41e-67	1.25e-65	1416	1134	279	393	ENSMUSG00000040035
Tcn2	4902.98	-2.1815	0.0647754	-33.6779	1.22e-248	1.68e-246	7709	7036	1710	2189	ENSMUSG00000020432
Vegfc	686.181	-2.16044	0.136179	-15.8647	1.11e-56	2.1e-55	1057	999	234	319	ENSMUSG00000031520
Lmtk3	125.57	-2.15439	0.304671	-7.07119	1.54e-12	6.45e-12	185	190	39	63	ENSMUSG00000062044
Gimap8	2569.33	-2.14962	0.0780112	-27.5553	3.82e-167	2.93e-165	4125	3586	894	1189	ENSMUSG00000064262
Nwd1	337.15	-2.14583	0.186349	-11.5151	1.11e-30	1.02e-29	579	437	133	139	ENSMUSG00000048148
Ehd3	2873.06	-2.14157	0.0768453	-27.8686	6.42e-171	5.07e-169	4755	3879	1008	1332	ENSMUSG00000024065
Sox13	2303.32	-2.13599	0.076425	-27.9489	6.81e-172	5.46e-170	3705	3197	826	1053	ENSMUSG00000070643
Stap2	2479.59	-2.13094	0.0812613	-26.2233	1.44e-151	9.62e-150	3797	3601	914	1111	ENSMUSG00000038781
Adamts9	951.731	-2.1289	0.121081	-17.5824	3.36e-69	8.01e-68	1602	1258	327	455	ENSMUSG00000030022
P2ry6	273.738	-2.12449	0.206856	-10.2704	9.58e-25	7.16e-24	436	383	89	137	ENSMUSG00000048779
Zfp521	3494.29	-2.12277	0.0685006	-30.9891	7.56e-211	8.05e-209	5526	4915	1256	1617	ENSMUSG00000024420
Gab3	191.354	-2.11914	0.242943	-8.72277	2.71e-18	1.55e-17	334	242	67	91	ENSMUSG00000032750
Fam131a	585.076	-2.11703	0.137449	-15.4023	1.58e-53	2.75e-52	918	828	214	268	ENSMUSG00000050821
2310057J16Rik	198.059	-2.11593	0.233936	-9.04493	1.5e-19	9.07e-19	297	292	74	89	ENSMUSG00000044433
Plcg2	1834.06	-2.11136	0.0829616	-25.4499	7.08e-143	4.25e-141	2944	2533	712	799	ENSMUSG00000034330
Ephb4	26362.6	-2.11072	0.0476659	-44.2816	1e-300	1e-300	41139	37429	9686	12125	ENSMUSG00000029710
Thsd7a	728.595	-2.10843	0.127592	-16.5249	2.43e-61	5.07e-60	1214	967	287	314	ENSMUSG00000032625
Fam43a	3250.84	-2.10764	0.0652903	-32.2811	1.29e-228	1.57e-226	5226	4481	1205	1487	ENSMUSG00000046546
B930041F14Rik	182.261	-2.10564	0.25556	-8.2393	1.73e-16	9.1e-16	256	283	67	84	ENSMUSG00000074738
Prex1	144.255	-2.10034	0.27369	-7.67414	1.67e-14	7.84e-14	251	182	54	66	ENSMUSG00000039621
Il2rg	1155.31	-2.09888	0.11042	-19.008	1.46e-80	4.14e-79	1975	1487	444	516	ENSMUSG00000031304
Mast1	125.548	-2.09645	0.293164	-7.15114	8.61e-13	3.67e-12	186	186	51	53	ENSMUSG00000053693
Btg2	3228.11	-2.09573	0.0745725	-28.1032	8.95e-174	7.3e-172	4970	4625	1183	1511	ENSMUSG00000020423
Arhgef3	13740.2	-2.09392	0.0433584	-48.2932	1e-300	1e-300	22115	18847	5148	6318	ENSMUSG00000021895
Zfp503	683.964	-2.09098	0.130288	-16.0489	5.81e-58	1.13e-56	1051	980	267	303	ENSMUSG00000039081
Rundc2a	382.431	-2.08654	0.167409	-12.4637	1.18e-35	1.26e-34	613	526	139	182	ENSMUSG00000079738
Rasd1	170.299	-2.07922	0.254784	-8.1607	3.33e-16	1.73e-15	259	246	58	86	ENSMUSG00000049892
Dchs1	6658.32	-2.07878	0.0640742	-32.4433	6.74e-231	8.37e-229	11084	8782	2452	3163	ENSMUSG00000036862
Pip5k1b	549.913	-2.06809	0.143515	-14.4103	4.46e-47	6.56e-46	843	785	219	245	ENSMUSG00000024867
Mrgpre	684.199	-2.06515	0.139031	-14.8539	6.56e-50	1.04e-48	1005	1014	266	313	ENSMUSG00000048965
Glul	6427.18	-2.06368	0.0659191	-31.3062	3.84e-215	4.24e-213	9711	9288	2522	2920	ENSMUSG00000026473
Slc2a9	552.378	-2.06362	0.142614	-14.47	1.87e-47	2.78e-46	920	725	210	259	ENSMUSG00000005107
Inpp4b	860.326	-2.06182	0.115514	-17.8491	2.94e-71	7.23e-70	1398	1159	320	412	ENSMUSG00000037940
Cyyr1	993.613	-2.05979	0.126172	-16.3253	6.52e-60	1.32e-58	1679	1283	348	502	ENSMUSG00000041134
Gimap5	1640.01	-2.05883	0.088323	-23.3103	3.49e-120	1.69e-118	2704	2173	633	762	ENSMUSG00000043505
Tm6sf1	434.725	-2.05755	0.160734	-12.801	1.62e-37	1.84e-36	725	569	161	210	ENSMUSG00000038623
Caskin2	11069.4	-2.05281	0.0580031	-35.3914	2.31e-274	3.82e-272	17031	15693	4139	5331	ENSMUSG00000034471
Fgd5	6664.12	-2.05237	0.0524056	-39.1632	1e-300	1e-300	10809	8968	2576	3113	ENSMUSG00000034037
Plvap	26748.8	-2.0522	0.158895	-12.9154	3.69e-38	4.27e-37	38557	40137	9847	13085	ENSMUSG00000034845
Syn2	247.954	-2.05006	0.204096	-10.0446	9.71e-24	6.98e-23	390	344	95	117	ENSMUSG00000009394
Gm9934	368.77	-2.04787	0.178268	-11.4876	1.52e-30	1.39e-29	560	529	131	186	ENSMUSG00000054061
Tnfrsf11a	315.796	-2.03929	0.183655	-11.1039	1.2e-28	1.04e-27	521	416	120	152	ENSMUSG00000026321
Nid2	4231.27	-2.03495	0.083666	-24.3222	1.14e-130	6.16e-129	6689	5819	1503	2169	ENSMUSG00000021806
Acvrl1	880.455	-2.03373	0.118121	-17.2173	1.97e-66	4.48e-65	1346	1250	330	431	ENSMUSG00000000530
Socs2	423.234	-2.03079	0.15859	-12.8053	1.53e-37	1.74e-36	659	590	162	204	ENSMUSG00000020027
Klk8	173.804	-2.02702	0.246577	-8.22066	2.02e-16	1.06e-15	260	251	71	79	ENSMUSG00000064023
Tpk1	585.604	-2.02483	0.136803	-14.801	1.44e-49	2.25e-48	901	824	233	274	ENSMUSG00000029735
Gimap1	2376.72	-2.02217	0.0725105	-27.888	3.73e-171	2.96e-169	3766	3248	942	1120	ENSMUSG00000090019
Mras	5354.24	-2.016	0.054777	-36.8038	1.61e-296	3.22e-294	8558	7242	2099	2567	ENSMUSG00000032470
Eltd1	4118.23	-2.01167	0.0776242	-25.9155	4.45e-148	2.87e-146	6682	5480	1514	2101	ENSMUSG00000039167
Clic5	19537.1	-2.01106	0.0587727	-34.2175	1.33e-256	1.95e-254	32796	25039	7881	9159	ENSMUSG00000023959
Stfa3	163.698	-2.00693	0.268548	-7.47324	7.82e-14	3.54e-13	293	194	61	83	ENSMUSG00000054905
Arl4d	627.377	-2.00239	0.138009	-14.5092	1.06e-47	1.58e-46	975	870	231	322	ENSMUSG00000034936
Tle2	559.525	-1.99872	0.157626	-12.6801	7.62e-37	8.49e-36	808	828	207	287	ENSMUSG00000034771
Ptprb	16846.6	-1.9986	0.0455647	-43.8628	1e-300	1e-300	26745	22833	6558	8286	ENSMUSG00000020154
Atp1b1	4499.59	-1.99613	0.0601877	-33.1651	3.43e-241	4.56e-239	7092	6136	1860	2093	ENSMUSG00000026576
Coro2b	1747.9	-1.99414	0.0854047	-23.3493	1.4e-120	6.85e-119	2707	2425	682	861	ENSMUSG00000041729
Nckipsd	2076.32	-1.99049	0.0842543	-23.6248	2.14e-123	1.08e-121	3132	2949	829	1005	ENSMUSG00000032598
Rapgef4	2519.65	-1.98523	0.0838417	-23.6784	6.03e-124	3.06e-122	4043	3367	944	1299	ENSMUSG00000049044
Col22a1	161.723	-1.9774	0.266275	-7.42614	1.12e-13	5.02e-13	279	199	58	87	ENSMUSG00000079022
Prickle1	2258.93	-1.97661	0.0759997	-26.0082	4e-149	2.63e-147	3546	3078	889	1125	ENSMUSG00000036158
Tgfbi	224.622	-1.97519	0.21428	-9.21782	3.03e-20	1.89e-19	342	315	91	109	ENSMUSG00000035493
Fam101b	13903.4	-1.96849	0.0418555	-47.0307	1e-300	1e-300	21926	18809	5644	6788	ENSMUSG00000020846
Sec14l2	827.232	-1.96522	0.116184	-16.9148	3.5e-64	7.65e-63	1334	1093	330	412	ENSMUSG00000003585
4632428N05Rik	664.464	-1.96499	0.140124	-14.0233	1.12e-44	1.56e-43	1085	867	245	354	ENSMUSG00000020101
Rbp7	336.355	-1.95987	0.176614	-11.0969	1.3e-28	1.12e-27	533	452	131	172	ENSMUSG00000028996
Fam189a2	3449.37	-1.95951	0.06336	-30.9266	5.24e-210	5.55e-208	5433	4661	1390	1712	ENSMUSG00000071604
Asap3	424.053	-1.95281	0.165172	-11.8229	2.97e-32	2.87e-31	637	599	161	223	ENSMUSG00000036995
Trp53i11	4303.94	-1.94953	0.0780557	-24.9761	1.11e-137	6.47e-136	6835	5753	1627	2285	ENSMUSG00000068735
Lbp	7091.84	-1.94757	0.0590584	-32.9771	1.73e-238	2.22e-236	10774	9891	2839	3587	ENSMUSG00000016024
Tmem51	1657.23	-1.94739	0.0871	-22.358	1.01e-110	4.3e-109	2544	2289	665	836	ENSMUSG00000040616
Kcnj2	230.156	-1.94466	0.254088	-7.6535	1.96e-14	9.16e-14	363	310	71	141	ENSMUSG00000041695
Scn1b	3905.13	-1.94416	0.0647154	-30.0417	2.8e-198	2.79e-196	5967	5412	1582	1960	ENSMUSG00000019194
Sybu	320.568	-1.94287	0.186251	-10.4315	1.78e-25	1.37e-24	487	446	144	145	ENSMUSG00000022340
Mobkl2c	1396.42	-1.93574	0.0990008	-19.5527	3.91e-85	1.18e-83	2138	1928	543	733	ENSMUSG00000028709
Mxd1	768.116	-1.9348	0.122302	-15.8199	2.27e-56	4.25e-55	1160	1073	328	370	ENSMUSG00000001156
Cyth4	2692.01	-1.93004	0.0711072	-27.1426	3.09e-162	2.23e-160	4322	3536	1116	1343	ENSMUSG00000018008
Fchsd2	4944.91	-1.92654	0.0555808	-34.6619	2.95e-263	4.48e-261	7745	6656	2039	2488	ENSMUSG00000030691
Snrk	10641.4	-1.92034	0.0550024	-34.9138	4.59e-267	7.26e-265	16577	14377	4246	5557	ENSMUSG00000038145
Rnf144a	185.253	-1.91515	0.234754	-8.1581	3.4e-16	1.76e-15	294	245	82	88	ENSMUSG00000020642
Ctsh	4004.72	-1.90709	0.0626117	-30.459	9.11e-204	9.37e-202	6143	5472	1650	2058	ENSMUSG00000032359
Kcnq1	292.919	-1.90347	0.193668	-9.82853	8.49e-23	5.88e-22	467	385	112	161	ENSMUSG00000009545
Slc25a45	652.033	-1.89807	0.127915	-14.8385	8.25e-50	1.3e-48	1039	855	276	330	ENSMUSG00000024818
Icam2	8966	-1.89709	0.0516397	-36.7372	1.86e-295	3.59e-293	14371	11683	3753	4591	ENSMUSG00000001029
Epm2a	344.726	-1.89608	0.17307	-10.9556	6.25e-28	5.26e-27	526	472	143	178	ENSMUSG00000055493
Fry	453.245	-1.89354	0.150793	-12.5572	3.63e-36	3.97e-35	710	604	194	228	ENSMUSG00000056602
St8sia4	326.51	-1.89094	0.181524	-10.417	2.07e-25	1.59e-24	506	440	128	178	ENSMUSG00000040710
Abcb9	166.003	-1.88753	0.261229	-7.2256	4.99e-13	2.15e-12	234	243	78	76	ENSMUSG00000029408
Pcdh12	4741.6	-1.88677	0.0627759	-30.0556	1.84e-198	1.85e-196	7444	6295	1933	2514	ENSMUSG00000024440
Ankrd33b	577.33	-1.88625	0.138696	-13.5999	4.01e-42	5.18e-41	906	767	231	311	ENSMUSG00000022237
Abca1	1431.01	-1.88367	0.113268	-16.6301	4.22e-62	8.9e-61	2411	1757	571	776	ENSMUSG00000015243
Rgs7bp	1185.54	-1.88032	0.0998516	-18.8312	4.19e-79	1.16e-77	1884	1550	525	585	ENSMUSG00000021719
Rasip1	9650.61	-1.87731	0.0480738	-39.0505	1e-300	1e-300	15113	12806	4045	5039	ENSMUSG00000044562
6330512M04Rik	793.802	-1.87643	0.11766	-15.9479	2.95e-57	5.61e-56	1205	1086	334	413	ENSMUSG00000045777
Sorbs1	1249.54	-1.87104	0.0949701	-19.7014	2.1e-86	6.5e-85	1956	1655	547	630	ENSMUSG00000025006
Klhl4	19409.9	-1.86844	0.0441158	-42.3531	1e-300	1e-300	30910	25243	8333	10001	ENSMUSG00000025597
Slco2a1	1349.92	-1.86675	0.100713	-18.5353	1.07e-76	2.87e-75	1986	1895	598	675	ENSMUSG00000032548
Gimap6	7851.81	-1.86481	0.0635607	-29.339	3.3e-189	3.1e-187	12578	10139	3211	4249	ENSMUSG00000047867
Thrb	188.115	-1.86375	0.236152	-7.89217	2.97e-15	1.46e-14	284	258	74	105	ENSMUSG00000021779
Faah	377.378	-1.86245	0.166287	-11.2002	4.07e-29	3.58e-28	567	519	166	191	ENSMUSG00000034171
Npnt	488.916	-1.84684	0.151694	-12.1748	4.24e-34	4.33e-33	712	689	212	255	ENSMUSG00000040998
Flt1	9420.73	-1.84355	0.0503692	-36.6007	2.79e-293	5.23e-291	14875	12269	4025	5007	ENSMUSG00000029648
Irf8	906.83	-1.84176	0.108724	-16.9398	2.29e-64	5.02e-63	1410	1199	395	474	ENSMUSG00000041515
Trim44	353.19	-1.83762	0.173887	-10.5679	4.2e-26	3.29e-25	575	444	157	182	ENSMUSG00000027189
Cotl1	1049.98	-1.83666	0.108989	-16.8518	1.02e-63	2.21e-62	1540	1466	455	554	ENSMUSG00000031827
Sdpr	11626.7	-1.8366	0.0508054	-36.1497	3.77e-286	6.73e-284	18569	14927	5044	6136	ENSMUSG00000045954
Slc22a15	544.489	-1.83658	0.138496	-13.2609	3.9e-40	4.76e-39	842	723	232	292	ENSMUSG00000033147
Khk	158.193	-1.83259	0.255439	-7.17429	7.27e-13	3.11e-12	228	224	71	81	ENSMUSG00000029162
Adamts10	2295.42	-1.83225	0.0814705	-22.4897	5.24e-112	2.25e-110	3436	3142	962	1255	ENSMUSG00000024299
Ppp1r16b	7677.23	-1.82801	0.0497523	-36.7421	1.55e-295	3.03e-293	12047	10013	3391	4018	ENSMUSG00000037754
I830012O16Rik	944.859	-1.8259	0.131405	-13.8952	6.77e-44	9.19e-43	1358	1340	375	544	ENSMUSG00000062488
Scnn1a	223.76	-1.82524	0.214101	-8.52514	1.53e-17	8.41e-17	337	304	93	124	ENSMUSG00000030340
L1cam	276.798	-1.81651	0.200163	-9.07512	1.14e-19	6.92e-19	463	335	123	146	ENSMUSG00000031391
Klhl36	331.242	-1.81345	0.192034	-9.44341	3.61e-21	2.33e-20	494	453	127	198	ENSMUSG00000031828
Ptgs1	4266.79	-1.81327	0.0621821	-29.1607	6.11e-187	5.67e-185	6390	5803	1871	2283	ENSMUSG00000047250
Rab27a	1529.23	-1.81	0.089876	-20.1389	3.37e-90	1.12e-88	2434	1954	672	820	ENSMUSG00000032202
Nipal3	391.533	-1.80448	0.163985	-11.0039	3.66e-28	3.12e-27	617	505	166	218	ENSMUSG00000028803
Idua	865.001	-1.80032	0.135395	-13.2968	2.42e-40	2.97e-39	1236	1224	348	505	ENSMUSG00000033540
Trnp1	252.003	-1.79436	0.204509	-8.77399	1.72e-18	9.89e-18	407	315	119	128	ENSMUSG00000056596
Ptpn18	303.805	-1.79218	0.1948	-9.20011	3.58e-20	2.23e-19	447	418	121	180	ENSMUSG00000026126
Mocs1	3535.62	-1.78525	0.0651451	-27.4042	2.44e-165	1.83e-163	5299	4765	1564	1932	ENSMUSG00000064120
Itpkb	5056.54	-1.78183	0.0621644	-28.6631	1.1e-180	9.49e-179	7699	6705	2179	2841	ENSMUSG00000038855
Frmd4b	3748.37	-1.77567	0.0625193	-28.402	1.91e-177	1.62e-175	5843	4843	1670	2056	ENSMUSG00000030064
Nhsl2	428.417	-1.7736	0.165525	-10.715	8.65e-27	6.99e-26	707	519	202	223	ENSMUSG00000079481
Dnase2a	1169.42	-1.76853	0.0977519	-18.092	3.69e-73	9.39e-72	1811	1517	543	621	ENSMUSG00000003812
Abi3	3298.72	-1.76431	0.0707355	-24.9423	2.59e-137	1.49e-135	4943	4419	1436	1869	ENSMUSG00000018381
Ctsf	222.223	-1.76174	0.211985	-8.31067	9.52e-17	5.06e-16	331	299	103	119	ENSMUSG00000083282
Iqgap2	230.668	-1.75864	0.209816	-8.38184	5.21e-17	2.81e-16	368	289	107	124	ENSMUSG00000021676
Fli1	3552.39	-1.75682	0.0626011	-28.0637	2.72e-173	2.2e-171	5512	4583	1632	1930	ENSMUSG00000016087
Card10	4464.77	-1.74431	0.0743596	-23.4578	1.1e-121	5.43e-120	6459	6142	1959	2564	ENSMUSG00000033170
Ralgapa2	8665.47	-1.74359	0.0493461	-35.334	1.77e-273	2.89e-271	13483	11100	4010	4740	ENSMUSG00000037110
Neurl1b	1950.82	-1.74057	0.0814852	-21.3606	3.11e-101	1.18e-99	2890	2621	921	1049	ENSMUSG00000034413
Csgalnact1	2098.84	-1.73971	0.0802958	-21.6662	4.27e-104	1.69e-102	3316	2642	961	1165	ENSMUSG00000036356
Arhgap27	3047.35	-1.73826	0.0737666	-23.5643	8.96e-123	4.5e-121	4434	4162	1387	1702	ENSMUSG00000034255
4921517L17Rik	259.641	-1.73603	0.200975	-8.63803	5.72e-18	3.21e-17	375	357	114	150	ENSMUSG00000038085
Mtss1	10386.4	-1.72846	0.0476871	-36.2459	1.15e-287	2.09e-285	15875	13487	4706	5889	ENSMUSG00000022353
Reep1	2351.87	-1.72794	0.0784099	-22.0372	1.27e-107	5.22e-106	3717	2947	1112	1281	ENSMUSG00000052852
Prcp	23461.1	-1.72737	0.0425522	-40.5942	1e-300	1e-300	36459	29935	10804	13116	ENSMUSG00000061119
Egfl7	30733.2	-1.72736	0.0484698	-35.6378	3.65e-278	6.15e-276	45487	41167	13820	17574	ENSMUSG00000026921
Tcfeb	706.846	-1.72329	0.132369	-13.0188	9.57e-39	1.13e-37	1008	978	345	374	ENSMUSG00000023990
H2-K1	213.357	-1.72322	0.222653	-7.73947	9.98e-15	4.76e-14	299	300	97	121	ENSMUSG00000061232
Nefl	692.949	-1.72191	0.14484	-11.8884	1.36e-32	1.33e-31	1163	808	333	374	ENSMUSG00000022055
Fam117a	569.376	-1.71456	0.13745	-12.4741	1.03e-35	1.11e-34	858	747	252	334	ENSMUSG00000038893
Gm5617	313.076	-1.71295	0.185024	-9.25798	2.08e-20	1.31e-19	443	435	148	173	ENSMUSG00000042293
Fgfbp3	283.048	-1.71086	0.192975	-8.86571	7.6e-19	4.44e-18	405	389	138	152	ENSMUSG00000047632
Fabp5	18451.2	-1.70902	0.0495591	-34.4846	1.37e-260	2.05e-258	27486	24416	8970	9955	ENSMUSG00000027533
Tcp11l2	987.342	-1.70874	0.10436	-16.3735	2.96e-60	6.05e-59	1509	1274	456	561	ENSMUSG00000020034
Dlc1	5633.94	-1.70864	0.0542323	-31.5059	7.22e-218	8.15e-216	8553	7319	2588	3218	ENSMUSG00000031523
Serpinb8	2833.65	-1.7042	0.0668773	-25.4825	3.08e-143	1.87e-141	4258	3713	1329	1594	ENSMUSG00000026315
Olfm2	1739.68	-1.70007	0.119063	-14.2787	2.97e-46	4.26e-45	2333	2519	769	1037	ENSMUSG00000032172
Adarb1	5718.37	-1.70003	0.054035	-31.4616	2.91e-217	3.24e-215	8509	7555	2679	3234	ENSMUSG00000020262
Tiam1	1915.42	-1.69791	0.0814366	-20.8495	1.54e-96	5.45e-95	2873	2508	938	1039	ENSMUSG00000002489
Zfpm1	5020.37	-1.69729	0.0659327	-25.7428	3.88e-146	2.45e-144	7221	6841	2369	2827	ENSMUSG00000049577
F2rl3	1837.4	-1.69695	0.083242	-20.3858	2.24e-92	7.6e-91	2688	2465	860	1043	ENSMUSG00000050147
AC122193.1	9624.61	-1.69519	0.0586683	-28.8945	1.4e-183	1.23e-181	15268	11881	4599	5368	ENSMUSG00000090698
Fzd9	848.678	-1.69431	0.112693	-15.0347	4.35e-51	7.09e-50	1312	1077	395	486	ENSMUSG00000049551
Shank3	12745.4	-1.69239	0.0517309	-32.7152	9.49e-235	1.21e-232	19068	16711	5791	7479	ENSMUSG00000022623
Rapgef5	7781.17	-1.68988	0.0548469	-30.8109	1.87e-208	1.97e-206	12123	9779	3620	4479	ENSMUSG00000041992
Fam102a	895.981	-1.68201	0.120729	-13.9321	4.04e-44	5.52e-43	1264	1237	410	527	ENSMUSG00000039157
Pcdhb17	347.35	-1.68162	0.177215	-9.48919	2.33e-21	1.52e-20	499	472	154	210	ENSMUSG00000046387
A930001N09Rik	1538.55	-1.67696	0.0898176	-18.6707	8.57e-78	2.33e-76	2333	1981	700	915	ENSMUSG00000048249
Zfp784	201.518	-1.67652	0.225992	-7.41849	1.18e-13	5.3e-13	297	267	88	124	ENSMUSG00000043290
Dll4	1754.13	-1.67369	0.0970004	-17.2545	1.04e-66	2.37e-65	2699	2223	768	1082	ENSMUSG00000027314
Rbms3	1681.29	-1.66911	0.0942054	-17.7178	3.06e-70	7.44e-69	2390	2296	779	991	ENSMUSG00000039607
Selp	1353.25	-1.6603	0.10201	-16.2758	1.46e-59	2.94e-58	2087	1703	604	832	ENSMUSG00000026580
Rnf215	1760.17	-1.66021	0.0889023	-18.6745	7.98e-78	2.17e-76	2516	2384	857	999	ENSMUSG00000003581
Erg	9494.72	-1.65323	0.0569844	-29.012	4.64e-185	4.2e-183	14648	11909	4403	5690	ENSMUSG00000040732
P2ry2	3625.88	-1.6516	0.0609915	-27.0792	1.73e-161	1.25e-159	5410	4702	1766	2077	ENSMUSG00000032860
Rapgef3	5940.14	-1.64763	0.0627691	-26.249	7.34e-152	4.94e-150	8590	7930	2780	3548	ENSMUSG00000022469
Jarid2	1983.67	-1.64512	0.0776553	-21.1849	1.32e-99	4.87e-98	3016	2519	949	1164	ENSMUSG00000038518
Exoc3l	5923.03	-1.63885	0.0614153	-26.6847	7.09e-157	5e-155	8838	7651	2741	3606	ENSMUSG00000043251
Gimap4	5686.16	-1.63672	0.0669455	-24.4486	5.21e-132	2.86e-130	8710	7146	2611	3494	ENSMUSG00000054435
Slc12a7	5513.07	-1.63094	0.0542639	-30.0558	1.84e-198	1.85e-196	8119	7192	2711	3196	ENSMUSG00000017756
Slc16a11	305.548	-1.63027	0.18178	-8.96835	3.01e-19	1.79e-18	475	377	148	180	ENSMUSG00000040938
Pqlc1	2232.49	-1.62543	0.0735161	-22.1099	2.54e-108	1.06e-106	3295	2901	1094	1306	ENSMUSG00000034006
Lrch1	2601.38	-1.61955	0.0703282	-23.0285	2.42e-117	1.14e-115	3868	3350	1248	1562	ENSMUSG00000068015
Sh2d3c	7532.6	-1.61906	0.0567937	-28.5077	9.4e-179	8.06e-177	11012	9860	3568	4580	ENSMUSG00000059013
Nfat5	13895	-1.61755	0.065708	-24.6173	8.26e-134	4.61e-132	21590	17081	6417	8662	ENSMUSG00000003847
Fam171a2	2190.1	-1.61445	0.0840656	-19.2046	3.38e-82	9.83e-81	3094	2955	1063	1307	ENSMUSG00000034685
Pros1	4779.71	-1.61414	0.0555484	-29.0582	1.21e-185	1.1e-183	7190	6071	2341	2831	ENSMUSG00000022912
Shroom2	2438.23	-1.61223	0.0713306	-22.6022	4.12e-113	1.82e-111	3692	3074	1196	1445	ENSMUSG00000045180
Kalrn	424.198	-1.60977	0.158499	-10.1564	3.1e-24	2.29e-23	606	566	200	261	ENSMUSG00000061751
Vwa1	348.302	-1.60969	0.202668	-7.94253	1.98e-15	9.86e-15	464	494	148	233	ENSMUSG00000042116
Rgmb	2004.36	-1.60267	0.0806175	-19.88	6.07e-88	1.93e-86	2880	2652	995	1185	ENSMUSG00000048027
Plekhg5	3189.82	-1.60084	0.0750983	-21.3166	7.96e-101	3.02e-99	4619	4189	1499	1988	ENSMUSG00000039713
Rnf130	3038.04	-1.60019	0.0672741	-23.7861	4.65e-125	2.4e-123	4485	3912	1551	1752	ENSMUSG00000020376
Ccdc88c	1620.94	-1.59917	0.089396	-17.8886	1.45e-71	3.59e-70	2456	2034	766	1007	ENSMUSG00000021182
Mtss1l	4834.39	-1.5976	0.0624238	-25.5928	1.84e-144	1.13e-142	6967	6369	2342	2941	ENSMUSG00000033763
Nynrin	1763.93	-1.5913	0.080992	-19.6476	6.06e-86	1.86e-84	2635	2239	864	1069	ENSMUSG00000075592
Fam53b	5819.38	-1.59017	0.0523088	-30.3996	5.55e-203	5.67e-201	8716	7363	2881	3496	ENSMUSG00000030956
Psd	234.701	-1.58707	0.21387	-7.42074	1.16e-13	5.22e-13	320	324	112	146	ENSMUSG00000037126
Hoxd4	525.434	-1.57855	0.146021	-10.8105	3.07e-27	2.53e-26	789	661	243	339	ENSMUSG00000042464
Prkch	9110.66	-1.57786	0.0463563	-34.0377	6.17e-254	8.74e-252	13658	11466	4582	5459	ENSMUSG00000021108
Ets2	24655.6	-1.5768	0.052204	-30.2046	2.06e-200	2.09e-198	38300	29870	12415	14772	ENSMUSG00000022895
Cdc14a	1301.11	-1.57466	0.0919514	-17.1249	9.68e-66	2.18e-64	1899	1680	656	780	ENSMUSG00000033502
Trib2	2151.87	-1.57418	0.0741016	-21.2436	3.78e-100	1.41e-98	3190	2736	1071	1307	ENSMUSG00000020601
Chn2	2862.43	-1.5696	0.0672234	-23.3491	1.41e-120	6.86e-119	4286	3597	1422	1750	ENSMUSG00000004633
Mdga2	236.502	-1.56944	0.202648	-7.74469	9.58e-15	4.58e-14	352	299	118	144	ENSMUSG00000034912
Rilp	281.26	-1.56296	0.186971	-8.3594	6.3e-17	3.38e-16	415	358	138	175	ENSMUSG00000038195
ENSMUSG00000078933	238.059	-1.56013	0.217014	-7.18907	6.52e-13	2.8e-12	321	329	111	155	ENSMUSG00000078933
Atp13a2	3317.11	-1.55878	0.0817184	-19.0751	4.07e-81	1.16e-79	4558	4504	1648	2049	ENSMUSG00000036622
Kifc3	3550.55	-1.55324	0.0871183	-17.8291	4.2e-71	1.03e-69	4847	4840	1716	2262	ENSMUSG00000031788
Tbc1d2	2271.1	-1.55184	0.075519	-20.5489	7.87e-94	2.73e-92	3255	2961	1153	1384	ENSMUSG00000039813
Arrb1	15917.5	-1.54946	0.0414364	-37.3936	1e-300	1e-300	23732	19943	8168	9627	ENSMUSG00000018909
Abcd1	1127.91	-1.54829	0.0988053	-15.6701	2.42e-55	4.41e-54	1640	1448	590	670	ENSMUSG00000031378
Cdc42ep2	1159.79	-1.54555	0.0983529	-15.7143	1.21e-55	2.22e-54	1715	1464	571	732	ENSMUSG00000045664
Sirpa	14967.1	-1.53925	0.0551341	-27.9183	1.6e-171	1.28e-169	23115	17998	7608	9234	ENSMUSG00000037902
Btg1	14455.2	-1.53889	0.0418673	-36.7564	9.2e-296	1.82e-293	21455	18127	7356	8910	ENSMUSG00000036478
Hist3h2a	762.36	-1.53697	0.12838	-11.972	4.98e-33	4.91e-32	1038	1036	389	469	ENSMUSG00000078851
Mcam	15338.5	-1.53674	0.0502222	-30.5989	1.27e-205	1.32e-203	22771	19218	7564	9760	ENSMUSG00000032135
Tctn3	1639.5	-1.53075	0.0932394	-16.4174	1.43e-60	2.95e-59	2271	2190	836	1016	ENSMUSG00000025008
Ctsd	173026	-1.52969	0.0396854	-38.5455	1e-300	1e-300	248581	223321	87903	107837	ENSMUSG00000007891
Fam55d	482.033	-1.52967	0.151433	-10.1013	5.45e-24	3.97e-23	742	580	234	313	ENSMUSG00000044229
Chst15	1343.29	-1.52938	0.0899605	-17.0006	8.13e-65	1.8e-63	1982	1689	686	833	ENSMUSG00000030930
Hist1h1c	2089.46	-1.52853	0.199972	-7.64374	2.11e-14	9.87e-14	2657	2992	1034	1336	ENSMUSG00000036181
Map3k11	10229.5	-1.52726	0.0516612	-29.563	4.47e-192	4.28e-190	14650	13234	5149	6445	ENSMUSG00000004054
Pdk2	372.004	-1.52532	0.164317	-9.28278	1.65e-20	1.04e-19	528	485	193	228	ENSMUSG00000038967
Tinagl1	36858.2	-1.51975	0.0474058	-32.0582	1.69e-225	2.01e-223	52070	48166	18842	23062	ENSMUSG00000028776
5031425E22Rik	833.16	-1.51231	0.116852	-12.9421	2.6e-38	3.02e-37	1162	1099	436	513	ENSMUSG00000073147
Rab4a	752.419	-1.51211	0.121862	-12.4084	2.35e-35	2.5e-34	1128	924	412	443	ENSMUSG00000019478
Arl4a	2382.44	-1.51071	0.0856891	-17.6302	1.44e-69	3.47e-68	3277	3181	1205	1518	ENSMUSG00000047446
Appl2	3225.4	-1.50589	0.0732459	-20.5594	6.35e-94	2.21e-92	4746	4034	1586	2119	ENSMUSG00000020263
Camk4	358.834	-1.50485	0.169276	-8.88996	6.11e-19	3.59e-18	545	434	179	233	ENSMUSG00000038128
Gcnt2	983.318	-1.50404	0.121735	-12.355	4.58e-35	4.82e-34	1327	1331	540	581	ENSMUSG00000021360
Arhgap26	762.296	-1.50112	0.118315	-12.6875	6.94e-37	7.74e-36	1078	989	397	477	ENSMUSG00000036452
Sh2b3	11705.3	-1.49174	0.0451756	-33.0209	4.07e-239	5.32e-237	16841	14887	6086	7410	ENSMUSG00000042594
C2cd2	3170.18	-1.49036	0.0634553	-23.4868	5.57e-122	2.77e-120	4630	3970	1680	1973	ENSMUSG00000045975
Prr5l	1641.27	-1.4892	0.0825894	-18.0314	1.11e-72	2.78e-71	2404	2049	853	1042	ENSMUSG00000032841
Tspan12	3677.15	-1.48814	0.0678324	-21.9384	1.12e-106	4.5e-105	5182	4765	1883	2369	ENSMUSG00000029669
Bcl6b	16291.4	-1.48701	0.0478612	-31.0692	6.28e-212	6.74e-210	24318	19930	8363	10492	ENSMUSG00000000317
Ahr	3377.63	-1.48592	0.0705237	-21.0699	1.5e-98	5.44e-97	4831	4313	1697	2219	ENSMUSG00000019256
Sh3glb2	4503.81	-1.48425	0.0760336	-19.521	7.28e-85	2.18e-83	6105	6035	2349	2863	ENSMUSG00000026860
Ndrg3	5584.91	-1.48395	0.0546352	-27.161	1.88e-162	1.36e-160	8288	6866	2908	3559	ENSMUSG00000027634
Ypel2	2152.23	-1.48258	0.0768764	-19.2852	7.15e-83	2.09e-81	3218	2624	1115	1380	ENSMUSG00000018427
Slfn2	1451.3	-1.48082	0.112225	-13.1951	9.36e-40	1.13e-38	1981	1932	699	993	ENSMUSG00000072620
Cd38	2298.44	-1.48081	0.0778091	-19.0314	9.38e-81	2.66e-79	3372	2857	1157	1515	ENSMUSG00000029084
Ctns	1533.47	-1.48022	0.0894589	-16.5464	1.7e-61	3.57e-60	2156	1986	795	984	ENSMUSG00000005949
Tcf7l1	1481.46	-1.47794	0.0941684	-15.6947	1.64e-55	3.02e-54	2054	1942	766	955	ENSMUSG00000055799
Ppp1r3d	290.422	-1.47384	0.183964	-8.01159	1.13e-15	5.7e-15	411	373	151	187	ENSMUSG00000049999
Map3k1	1999.12	-1.47327	0.0784982	-18.7682	1.38e-78	3.78e-77	2970	2444	1083	1239	ENSMUSG00000021754
Ndufa8	11147.1	-1.47211	0.0603898	-24.3768	3.01e-131	1.64e-129	15305	14706	5879	7098	ENSMUSG00000026895
Hr	341.983	-1.47146	0.186533	-7.88847	3.06e-15	1.5e-14	454	465	167	233	ENSMUSG00000022096
Hoxd3	370.834	-1.46781	0.170292	-8.61941	6.73e-18	3.76e-17	536	466	180	255	ENSMUSG00000079277
Ace	427.588	-1.46711	0.156135	-9.39643	5.64e-21	3.62e-20	625	531	213	288	ENSMUSG00000020681
Ubash3b	650.2	-1.46695	0.137997	-10.6303	2.15e-26	1.71e-25	1023	744	347	412	ENSMUSG00000032020
Ppm1h	992.433	-1.4662	0.11153	-13.1462	1.79e-39	2.15e-38	1403	1271	562	591	ENSMUSG00000034613
Arrdc2	686.447	-1.46559	0.12396	-11.8231	2.97e-32	2.87e-31	963	886	367	434	ENSMUSG00000002910
Ifit3	2446.37	-1.46492	0.0951566	-15.3948	1.77e-53	3.08e-52	3270	3297	1240	1627	ENSMUSG00000074896
Slc24a1	299.365	-1.4646	0.185413	-7.89911	2.81e-15	1.38e-14	462	350	159	191	ENSMUSG00000034452
ENSMUSG00000046556	1997.92	-1.46019	0.0795181	-18.3629	2.6e-75	6.81e-74	2841	2540	1098	1236	ENSMUSG00000046556
Klrg2	363.41	-1.45918	0.164327	-8.87971	6.7e-19	3.93e-18	527	453	199	226	ENSMUSG00000071537
Vash1	384.135	-1.45896	0.204098	-7.14832	8.78e-13	3.74e-12	616	429	170	286	ENSMUSG00000021256
Mx2	1167.97	-1.45619	0.135563	-10.7417	6.48e-27	5.27e-26	1477	1642	586	790	ENSMUSG00000023341
Gngt2	586.939	-1.45538	0.134505	-10.8203	2.76e-27	2.27e-26	877	709	301	390	ENSMUSG00000038811
Fam65a	14794.3	-1.4529	0.0415259	-34.9879	3.44e-268	5.49e-266	21631	18254	7882	9512	ENSMUSG00000038604
Stc2	3226.6	-1.44996	0.0637648	-22.7392	1.83e-114	8.2e-113	4649	4035	1759	2034	ENSMUSG00000020303
AC115069.1	9788.33	-1.44908	0.0631562	-22.9444	1.68e-116	7.72e-115	14997	11472	5137	6411	ENSMUSG00000090958
Pik3cg	1099.92	-1.44769	0.108443	-13.3498	1.19e-40	1.48e-39	1681	1291	614	679	ENSMUSG00000020573
Ebf4	560.191	-1.44672	0.141263	-10.2414	1.29e-24	9.64e-24	781	723	282	381	ENSMUSG00000053552
She	12177.9	-1.44424	0.04273	-33.7993	2.02e-250	2.81e-248	17710	15058	6591	7777	ENSMUSG00000046280
Jam3	5380.98	-1.43808	0.0714949	-20.1145	5.51e-90	1.82e-88	8269	6258	2834	3551	ENSMUSG00000031990
Lnx2	1937.35	-1.43644	0.082478	-17.416	6.24e-68	1.46e-66	2723	2471	1010	1291	ENSMUSG00000016520
Dbp	718.922	-1.4331	0.141592	-10.1214	4.44e-24	3.25e-23	968	953	351	508	ENSMUSG00000059824
Fat4	1819.23	-1.43303	0.0898024	-15.9576	2.52e-57	4.82e-56	2607	2275	918	1252	ENSMUSG00000046743
Cd55	1909.63	-1.4312	0.0811349	-17.6398	1.22e-69	2.94e-68	2849	2288	1025	1246	ENSMUSG00000026399
X99384	3732.07	-1.42999	0.0644035	-22.2036	3.17e-109	1.34e-107	5411	4606	1949	2500	ENSMUSG00000020092
Aplp1	574.197	-1.42988	0.139474	-10.2519	1.16e-24	8.65e-24	793	743	294	391	ENSMUSG00000006651
Man1c1	4404.57	-1.42784	0.0661806	-21.575	3.09e-103	1.21e-101	6223	5572	2280	2980	ENSMUSG00000037306
Spef1	337.729	-1.4272	0.181133	-7.87928	3.29e-15	1.62e-14	458	444	169	235	ENSMUSG00000027329
Rasgrp3	12532	-1.42537	0.0567989	-25.0951	5.63e-139	3.33e-137	18976	14742	6735	8214	ENSMUSG00000071042
Sbk1	663.825	-1.42509	0.142947	-9.9694	2.07e-23	1.47e-22	861	905	358	433	ENSMUSG00000042978
Prrg2	889.214	-1.42378	0.117995	-12.0665	1.59e-33	1.59e-32	1234	1143	452	613	ENSMUSG00000007837
Plcb1	2087.05	-1.42143	0.0753617	-18.8614	2.37e-79	6.59e-78	3041	2554	1118	1377	ENSMUSG00000051177
Robo4	5223.22	-1.41804	0.07168	-19.7829	4.18e-87	1.31e-85	7662	6341	2652	3630	ENSMUSG00000032125
Lmo7	5643.38	-1.41747	0.0675529	-20.9832	9.35e-98	3.36e-96	8606	6565	3069	3686	ENSMUSG00000033060
Rassf3	9448.41	-1.41671	0.053894	-26.2869	2.71e-152	1.84e-150	14098	11254	5231	6066	ENSMUSG00000025795
Dusp6	5771.51	-1.4166	0.0708377	-19.9979	5.75e-89	1.86e-87	7788	7584	3074	3846	ENSMUSG00000019960
H2-T23	1959.63	-1.41484	0.0995564	-14.2115	7.78e-46	1.11e-44	2604	2609	1015	1341	ENSMUSG00000067212
Cdh5	4744.45	-1.41336	0.0549823	-25.7058	1.01e-145	6.3e-144	6845	5846	2576	3115	ENSMUSG00000031871
Arhgap31	8795.13	-1.41223	0.0511162	-27.6279	5.15e-168	3.96e-166	13021	10546	4821	5729	ENSMUSG00000022799
Gse1	699.488	-1.41221	0.122122	-11.5639	6.28e-31	5.81e-30	994	875	369	472	ENSMUSG00000031822
Plod1	4607.54	-1.41085	0.061183	-23.0596	1.18e-117	5.6e-116	6465	5830	2456	3085	ENSMUSG00000019055
Sntb2	4318.08	-1.41074	0.0715914	-19.7054	1.94e-86	6.01e-85	6578	5015	2388	2793	ENSMUSG00000041308
Sema3a	3959.13	-1.41009	0.0652611	-21.6069	1.55e-103	6.08e-102	5915	4697	2171	2584	ENSMUSG00000028883
Csad	1790.67	-1.40976	0.084536	-16.6764	1.95e-62	4.13e-61	2513	2265	944	1212	ENSMUSG00000023044
Nova2	1723.9	-1.40757	0.0891841	-15.7828	4.09e-56	7.64e-55	2608	2015	949	1124	ENSMUSG00000030411
Tecpr1	5527.27	-1.40631	0.0612007	-22.9787	7.62e-117	3.55e-115	7618	7099	3008	3645	ENSMUSG00000066621
Pde8a	2239.1	-1.3991	0.0734909	-19.0377	8.31e-81	2.37e-79	3158	2806	1242	1460	ENSMUSG00000025584
Gfod2	1277.37	-1.39814	0.092316	-15.1451	8.16e-52	1.35e-50	1842	1565	719	822	ENSMUSG00000013150
Snx32	526.162	-1.39241	0.150925	-9.2258	2.81e-20	1.76e-19	716	681	266	375	ENSMUSG00000056185
Cables1	772.83	-1.39204	0.116838	-11.9142	9.98e-33	9.77e-32	1074	980	422	515	ENSMUSG00000040957
Ostm1	2080.44	-1.39193	0.0766859	-18.151	1.26e-73	3.24e-72	2919	2613	1168	1350	ENSMUSG00000038280
Pdcd4	1692.2	-1.39035	0.0835794	-16.6351	3.88e-62	8.23e-61	2413	2092	905	1152	ENSMUSG00000024975
Serinc5	745.319	-1.38729	0.125149	-11.0851	1.48e-28	1.28e-27	1030	949	387	522	ENSMUSG00000021703
Hfe	737.398	-1.3762	0.118347	-11.6285	2.95e-31	2.76e-30	1036	920	401	501	ENSMUSG00000006611
Gdpd5	1221.66	-1.37549	0.105042	-13.0947	3.53e-39	4.19e-38	1662	1571	644	854	ENSMUSG00000035314
Crlf2	1408.55	-1.37414	0.0959843	-14.3163	1.73e-46	2.5e-45	1905	1819	789	932	ENSMUSG00000033467
Nrp1	11054.7	-1.37008	0.0473285	-28.9483	2.95e-184	2.62e-182	15502	13781	6069	7493	ENSMUSG00000025810
Eng	21973.6	-1.36918	0.0472554	-28.974	1.4e-184	1.25e-182	30259	27856	12308	14620	ENSMUSG00000026814
Tgfbr3	1514.25	-1.36701	0.0918531	-14.8826	4.27e-50	6.78e-49	2089	1916	813	1050	ENSMUSG00000029287
Trp53inp1	982.746	-1.36644	0.106879	-12.785	1.99e-37	2.26e-36	1363	1237	530	679	ENSMUSG00000028211
Rundc3a	515.197	-1.36597	0.139176	-9.81471	9.73e-23	6.73e-22	718	645	291	341	ENSMUSG00000006575
Znfx1	7314.67	-1.36573	0.0549278	-24.8642	1.82e-136	1.04e-134	10107	9233	4033	4958	ENSMUSG00000039501
Filip1	696.46	-1.36505	0.132371	-10.3123	6.2e-25	4.67e-24	1043	810	363	497	ENSMUSG00000034898
Tspan14	6915.3	-1.36453	0.0491937	-27.738	2.43e-169	1.89e-167	9917	8412	3902	4590	ENSMUSG00000037824
Ier5	3644.11	-1.36408	0.0636691	-21.4245	7.9e-102	3.04e-100	5055	4580	2026	2454	ENSMUSG00000056708
Arhgef15	10320.7	-1.36358	0.0544536	-25.0411	2.18e-138	1.28e-136	14706	12635	5526	7206	ENSMUSG00000052921
Ophn1	1384.53	-1.35589	0.0892008	-15.2004	3.51e-52	5.91e-51	2002	1664	790	917	ENSMUSG00000031214
Stard8	2720.1	-1.35507	0.0737148	-18.3826	1.81e-75	4.76e-74	3834	3356	1460	1909	ENSMUSG00000031216
Tmem180	863.768	-1.35368	0.113603	-11.9159	9.78e-33	9.59e-32	1184	1094	471	598	ENSMUSG00000025227
Man1a	9200.95	-1.35062	0.0673732	-20.0468	2.15e-89	7.04e-88	13954	10479	5306	6058	ENSMUSG00000003746
Rgs3	5105.86	-1.34923	0.0567976	-23.755	9.76e-125	5e-123	7092	6373	2854	3471	ENSMUSG00000059810
Sele	1282.66	-1.34866	0.0910399	-14.814	1.19e-49	1.86e-48	1816	1571	720	869	ENSMUSG00000026582
Myct1	3910.41	-1.34302	0.0621893	-21.5957	1.97e-103	7.73e-102	5634	4693	2274	2573	ENSMUSG00000046916
Rps6ka1	1974.08	-1.34246	0.0771213	-17.4071	7.29e-68	1.7e-66	2792	2415	1093	1363	ENSMUSG00000003644
Ap3m2	916.168	-1.34179	0.107462	-12.4862	8.88e-36	9.59e-35	1334	1087	524	614	ENSMUSG00000031539
Gpr146	4412.81	-1.34124	0.0586046	-22.8862	6.38e-116	2.89e-114	6159	5466	2460	3031	ENSMUSG00000044197
Dusp3	13009.4	-1.34	0.049978	-26.8117	2.36e-158	1.67e-156	19012	15367	7522	8634	ENSMUSG00000003518
Grasp	4989.35	-1.3391	0.0583587	-22.9459	1.62e-116	7.47e-115	6902	6228	2784	3431	ENSMUSG00000000531
Sema6d	3968.35	-1.3384	0.0686329	-19.5009	1.08e-84	3.22e-83	5639	4825	2130	2830	ENSMUSG00000027200
N4bp3	5007.3	-1.33774	0.0661288	-20.2294	5.4e-91	1.81e-89	6843	6320	2730	3523	ENSMUSG00000001053
Rnf167	1659.47	-1.3362	0.0833333	-16.0344	7.35e-58	1.42e-56	2298	2067	939	1129	ENSMUSG00000040746
Etnk1	10300.5	-1.33419	0.0444593	-30.0094	7.41e-198	7.27e-196	14531	12588	5904	6936	ENSMUSG00000030275
Lats2	4784.05	-1.33039	0.0601704	-22.1104	2.51e-108	1.05e-106	6566	5995	2759	3213	ENSMUSG00000021959
Sash1	4854.19	-1.32941	0.0572607	-23.2167	3.09e-119	1.49e-117	7014	5779	2730	3346	ENSMUSG00000015305
Acacb	770.882	-1.32825	0.121162	-10.9626	5.78e-28	4.88e-27	1131	903	418	550	ENSMUSG00000042010
Taok2	8071.55	-1.3267	0.0483509	-27.4391	9.38e-166	7.08e-164	11498	9741	4534	5584	ENSMUSG00000059981
Gramd1a	5092.59	-1.32374	0.0625842	-21.1514	2.68e-99	9.81e-98	7058	6309	2790	3615	ENSMUSG00000001248
Txndc16	1224.93	-1.32109	0.0987207	-13.3821	7.69e-41	9.6e-40	1733	1484	739	793	ENSMUSG00000021830
Pgpep1	1987.85	-1.31965	0.0886986	-14.8779	4.59e-50	7.26e-49	2642	2556	1111	1390	ENSMUSG00000056204
Pkn1	4686.47	-1.3196	0.0565934	-23.3172	2.97e-120	1.44e-118	6561	5739	2639	3256	ENSMUSG00000057672
Tlr3	1574.6	-1.31954	0.0842116	-15.6693	2.45e-55	4.46e-54	2189	1941	909	1068	ENSMUSG00000031639
Sema3f	9787.63	-1.31874	0.0576756	-22.8647	1.04e-115	4.7e-114	13422	12223	5380	6962	ENSMUSG00000034684
Flt4	7440.75	-1.31831	0.0642361	-20.5229	1.35e-93	4.66e-92	9956	9503	4157	5215	ENSMUSG00000020357
Mid2	3002.44	-1.31473	0.0651837	-20.1697	1.81e-90	6.02e-89	4238	3640	1694	2092	ENSMUSG00000000266
Tnxb	790.769	-1.31437	0.128617	-10.2192	1.63e-24	1.21e-23	1209	878	465	530	ENSMUSG00000033327
Epb4.9	1226.18	-1.3141	0.0964452	-13.6253	2.83e-42	3.68e-41	1692	1520	681	867	ENSMUSG00000022099
Bahcc1	1980.38	-1.31088	0.0777901	-16.8515	1.02e-63	2.22e-62	2760	2428	1111	1392	ENSMUSG00000039741
Cyp26b1	432.629	-1.30985	0.152563	-8.58563	9.03e-18	5.03e-17	615	520	237	311	ENSMUSG00000063415
Hyal2	5965.96	-1.30981	0.0543326	-24.1073	2.09e-128	1.11e-126	8343	7286	3347	4199	ENSMUSG00000010047
Pbx1	1320.85	-1.30927	0.0902074	-14.514	9.87e-48	1.47e-46	1886	1579	755	914	ENSMUSG00000052534
Nr2f2	7394.83	-1.30856	0.0492966	-26.5446	2.97e-155	2.04e-153	10302	9059	4217	5131	ENSMUSG00000030551
Traf5	545.033	-1.30827	0.139423	-9.38344	6.39e-21	4.09e-20	749	677	297	394	ENSMUSG00000026637
Cd59a	569.001	-1.30706	0.137801	-9.48512	2.42e-21	1.58e-20	779	709	309	413	ENSMUSG00000032679
Fam49a	522.791	-1.30677	0.141629	-9.22668	2.79e-20	1.75e-19	759	613	316	343	ENSMUSG00000020589
Utrn	8752.34	-1.30675	0.0564876	-23.1335	2.13e-118	1.02e-116	12630	10340	4848	6254	ENSMUSG00000019820
Id3	3560.42	-1.30343	0.173604	-7.50806	6e-14	2.74e-13	4406	4828	2054	2455	ENSMUSG00000007872
Kbtbd7	710.124	-1.30326	0.118571	-10.9913	4.21e-28	3.58e-27	1002	857	413	486	ENSMUSG00000043881
Fcgrt	1211.67	-1.30146	0.125208	-10.3943	2.63e-25	2.01e-24	1557	1594	637	909	ENSMUSG00000003420
Snx29	787.374	-1.30053	0.116686	-11.1456	7.53e-29	6.56e-28	1083	974	438	563	ENSMUSG00000071669
Smarca2	5303.39	-1.30038	0.0567333	-22.9208	2.88e-116	1.32e-114	7486	6393	2975	3767	ENSMUSG00000024921
Map1lc3b	3506.41	-1.29973	0.0682623	-19.0402	7.92e-81	2.26e-79	4755	4393	1985	2470	ENSMUSG00000031812
Rtkn	1527.27	-1.29765	0.0864627	-15.0082	6.49e-51	1.05e-49	2155	1840	857	1087	ENSMUSG00000034930
Lrp5	12898.8	-1.29747	0.0443997	-29.2224	1.01e-187	9.39e-186	18487	15286	7465	8921	ENSMUSG00000024913
RP23-281E24.2	507.712	-1.29672	0.141708	-9.15065	5.66e-20	3.49e-19	708	618	308	335	ENSMUSG00000090622
Tacc1	5657.3	-1.29603	0.0620123	-20.8996	5.4e-97	1.92e-95	8320	6518	3275	3918	ENSMUSG00000065954
Hes1	2223.78	-1.29601	0.0878235	-14.757	2.77e-49	4.29e-48	2918	2866	1268	1561	ENSMUSG00000022528
Hspa12b	3110.39	-1.29585	0.0636911	-20.3459	5.05e-92	1.7e-90	4372	3758	1783	2174	ENSMUSG00000074793
Nck1	4192.14	-1.29447	0.0574093	-22.548	1.4e-112	6.11e-111	5888	5066	2404	2933	ENSMUSG00000032475
Gm16515	1789.48	-1.29367	0.0831547	-15.5573	1.42e-54	2.52e-53	2427	2236	1042	1234	ENSMUSG00000018931
Dab2	30937.6	-1.29004	0.0438216	-29.4385	1.77e-190	1.68e-188	44720	36228	17806	21669	ENSMUSG00000022150
Fbxo25	1598.57	-1.29001	0.0832878	-15.4886	4.14e-54	7.29e-53	2213	1956	927	1111	ENSMUSG00000038365
Inpp5k	2174	-1.28994	0.079976	-16.1291	1.59e-58	3.12e-57	3159	2532	1222	1557	ENSMUSG00000006127
Samd9l	9424.28	-1.28989	0.0526564	-24.4964	1.61e-132	8.87e-131	13054	11526	5288	6760	ENSMUSG00000047735
Adcy9	384.169	-1.28981	0.159573	-8.08291	6.32e-16	3.22e-15	555	450	223	267	ENSMUSG00000005580
Fam171a1	10513.8	-1.28951	0.0447967	-28.7859	3.22e-182	2.79e-180	14649	12779	6173	7223	ENSMUSG00000050530
Rhoj	4407.95	-1.289	0.0617777	-20.8651	1.11e-96	3.95e-95	6001	5479	2523	3105	ENSMUSG00000046768
Rxra	8438.32	-1.28699	0.0471716	-27.2832	6.71e-164	4.91e-162	11725	10274	4948	5819	ENSMUSG00000015846
Tha1	308.147	-1.28656	0.177652	-7.242	4.42e-13	1.92e-12	419	383	182	211	ENSMUSG00000017713
Tenc1	18237.7	-1.28374	0.0441374	-29.0851	5.54e-186	5.07e-184	25160	22335	10429	12929	ENSMUSG00000037003
Pitpnm2	6715.31	-1.28258	0.0527107	-24.3325	8.89e-131	4.82e-129	9353	8145	3817	4792	ENSMUSG00000029406
Vgll4	2071.86	-1.28174	0.0785041	-16.327	6.34e-60	1.29e-58	2809	2578	1199	1454	ENSMUSG00000030315
Lyn	4982.06	-1.28075	0.0583195	-21.9609	6.82e-107	2.76e-105	7192	5819	2906	3476	ENSMUSG00000042228
2610203C22Rik	327.196	-1.27599	0.173277	-7.36385	1.79e-13	7.91e-13	469	384	199	220	ENSMUSG00000079671
Esam	14387.7	-1.2735	0.0429504	-29.6504	3.36e-193	3.23e-191	20470	17012	8458	10030	ENSMUSG00000001946
Chn1	1138.03	-1.27341	0.0957395	-13.3008	2.29e-40	2.82e-39	1601	1361	672	790	ENSMUSG00000056486
Bean1	2040.03	-1.27025	0.0842209	-15.0824	2.12e-51	3.48e-50	3004	2321	1210	1415	ENSMUSG00000031872
Tcta	1006.71	-1.26992	0.1018	-12.4747	1.03e-35	1.1e-34	1388	1227	584	713	ENSMUSG00000039461
Rnf122	562.717	-1.26838	0.134525	-9.42862	4.16e-21	2.68e-20	779	683	317	410	ENSMUSG00000039328
Lama4	6551.6	-1.26826	0.0763227	-16.6171	5.24e-62	1.11e-60	9651	7449	3590	4900	ENSMUSG00000019846
Fam190a	409.356	-1.26797	0.160972	-7.87692	3.36e-15	1.65e-14	608	461	233	296	ENSMUSG00000039578
Stk40	2792.49	-1.2667	0.0669211	-18.9282	6.68e-80	1.87e-78	3845	3403	1639	1962	ENSMUSG00000042608
Pccb	1660.35	-1.26648	0.0843343	-15.0174	5.65e-51	9.19e-50	2389	1934	988	1152	ENSMUSG00000032527
Cnnm2	803.608	-1.26581	0.112196	-11.2821	1.61e-29	1.43e-28	1110	976	470	567	ENSMUSG00000064105
Klc4	1015.33	-1.26558	0.107982	-11.7203	1e-31	9.49e-31	1359	1271	575	738	ENSMUSG00000003546
Ralgds	1892.25	-1.26532	0.095453	-13.256	4.17e-40	5.07e-39	2650	2268	1016	1442	ENSMUSG00000026821
Trim12c	1522.04	-1.26524	0.0898279	-14.0851	4.69e-45	6.56e-44	2136	1820	852	1119	ENSMUSG00000057143
2510009E07Rik	2598.43	-1.26476	0.077261	-16.3699	3.14e-60	6.4e-59	3492	3239	1475	1887	ENSMUSG00000043391
Rgl2	4694.31	-1.262	0.0586989	-21.4995	1.57e-102	6.09e-101	6439	5732	2704	3373	ENSMUSG00000041354
Klf4	8747.86	-1.2604	0.0617118	-20.424	1.02e-92	3.5e-91	11546	11061	5213	6091	ENSMUSG00000003032
Iffo1	1288.18	-1.25917	0.0950979	-13.2408	5.1e-40	6.19e-39	1730	1603	752	916	ENSMUSG00000038271
Zdhhc18	5569.93	-1.25874	0.0548037	-22.9682	9.69e-117	4.51e-115	7689	6750	3216	4006	ENSMUSG00000037553
Aldh2	2153.64	-1.25755	0.0749768	-16.7725	3.88e-63	8.34e-62	3072	2523	1260	1532	ENSMUSG00000029455
Ltbp4	4277.56	-1.25501	0.0733071	-17.1199	1.05e-65	2.36e-64	5755	5306	2384	3188	ENSMUSG00000040488
Lyl1	1003.88	-1.2547	0.111556	-11.2473	2.39e-29	2.12e-28	1316	1275	578	726	ENSMUSG00000034041
Marveld1	5059.72	-1.24884	0.0569437	-21.9312	1.31e-106	5.25e-105	6873	6202	3006	3574	ENSMUSG00000044345
Gprc5c	849.18	-1.2476	0.125968	-9.90413	3.99e-23	2.81e-22	1132	1060	460	652	ENSMUSG00000051043
Ocel1	1165.13	-1.24701	0.103071	-12.0986	1.07e-33	1.08e-32	1534	1469	700	815	ENSMUSG00000002396
Ccdc157	1528.03	-1.24522	0.095955	-12.9771	1.65e-38	1.93e-37	2032	1909	862	1136	ENSMUSG00000051427
Plcb4	4388.25	-1.24033	0.0674305	-18.3943	1.46e-75	3.85e-74	6359	5019	2533	3214	ENSMUSG00000039943
Ppm1f	20189	-1.23652	0.0465948	-26.5378	3.55e-155	2.44e-153	28976	23290	11983	14451	ENSMUSG00000026181
Rnpepl1	2806.66	-1.23561	0.0696708	-17.7349	2.25e-70	5.49e-69	3809	3426	1638	2042	ENSMUSG00000026269
Vav3	2790.39	-1.23305	0.0719072	-17.1478	6.53e-66	1.48e-64	4019	3202	1648	2014	ENSMUSG00000033721
Tril	605.935	-1.22771	0.133533	-9.19402	3.78e-20	2.35e-19	851	713	340	460	ENSMUSG00000043496
Cmtm3	5116.29	-1.22626	0.0617611	-19.8549	9.99e-88	3.16e-86	6840	6310	3002	3737	ENSMUSG00000031875
Hlx	748.481	-1.22525	0.123489	-9.92196	3.34e-23	2.36e-22	978	942	458	525	ENSMUSG00000039377
Alcam	6458.59	-1.22375	0.058959	-20.7559	1.08e-95	3.78e-94	9316	7370	3833	4681	ENSMUSG00000022636
Ctnnbl1	5510.37	-1.22334	0.0526428	-23.2384	1.86e-119	9e-118	7666	6530	3271	3993	ENSMUSG00000027649
Dgka	378.479	-1.22124	0.159983	-7.63358	2.28e-14	1.07e-13	528	447	221	279	ENSMUSG00000025357
Myo6	2923.95	-1.22029	0.0678379	-17.9883	2.41e-72	6.03e-71	4023	3500	1706	2159	ENSMUSG00000033577
Cyb561	1556.62	-1.21882	0.083675	-14.5661	4.62e-48	6.96e-47	2142	1861	947	1106	ENSMUSG00000019590
Zfp672	647.012	-1.2159	0.128184	-9.4856	2.41e-21	1.57e-20	853	805	389	466	ENSMUSG00000049755
Slc31a2	1063.86	-1.2159	0.100357	-12.1158	8.71e-34	8.83e-33	1441	1290	654	750	ENSMUSG00000066152
Pecam1	40719.2	-1.21313	0.0420033	-28.8817	2.02e-183	1.77e-181	57473	47337	24102	29884	ENSMUSG00000020717
4931406P16Rik	12145.6	-1.20977	0.0454915	-26.5932	8.13e-156	5.68e-154	17118	14120	7287	8826	ENSMUSG00000066571
Cables2	1798.64	-1.20961	0.0815447	-14.8337	8.88e-50	1.39e-48	2412	2197	1082	1303	ENSMUSG00000038990
Hhex	1789.03	-1.20671	0.0830274	-14.5339	7.39e-48	1.11e-46	2424	2162	1045	1336	ENSMUSG00000024986
Cnrip1	3834.55	-1.20638	0.0604942	-19.9421	1.75e-88	5.64e-87	5400	4455	2314	2780	ENSMUSG00000044629
Col4a1	64551.3	-1.20597	0.0368678	-32.7106	1.1e-234	1.39e-232	89798	75939	38506	47342	ENSMUSG00000031502
Filip1l	7199.01	-1.20529	0.0494134	-24.3919	2.08e-131	1.14e-129	9811	8641	4392	5167	ENSMUSG00000043336
BC031353	693.69	-1.20426	0.131891	-9.13073	6.8e-20	4.18e-19	955	825	383	545	ENSMUSG00000034858
Gramd1b	1867.72	-1.20426	0.0792662	-15.1925	3.96e-52	6.65e-51	2618	2179	1107	1380	ENSMUSG00000040111
Pnrc2	5110.91	-1.20215	0.0532079	-22.5934	5.03e-113	2.21e-111	7044	6059	3112	3687	ENSMUSG00000028675
Uvrag	5446.22	-1.20211	0.0525695	-22.867	9.9e-116	4.48e-114	7455	6501	3291	3958	ENSMUSG00000035354
Npr2	1033.16	-1.20004	0.106577	-11.2598	2.07e-29	1.84e-28	1419	1229	590	792	ENSMUSG00000028469
Sox7	5423.38	-1.19794	0.0613201	-19.5359	5.44e-85	1.64e-83	7763	6171	3231	4013	ENSMUSG00000063060
D0H4S114	5038.67	-1.19793	0.0740961	-16.1673	8.58e-59	1.69e-57	6544	6309	2928	3813	ENSMUSG00000042834
Dock4	4465.08	-1.19628	0.061587	-19.4243	4.81e-84	1.43e-82	6367	5097	2708	3253	ENSMUSG00000035954
Vmac	591.72	-1.19615	0.139438	-8.57834	9.63e-18	5.36e-17	755	752	361	428	ENSMUSG00000054723
Kcnk6	481.286	-1.1941	0.159435	-7.48961	6.91e-14	3.13e-13	705	532	320	319	ENSMUSG00000046410
Neo1	24647.7	-1.19256	0.0391002	-30.5	2.61e-204	2.7e-202	34326	28796	15149	17779	ENSMUSG00000032340
Flcn	4344.88	-1.19213	0.0622952	-19.1368	1.25e-81	3.58e-80	5992	5128	2545	3282	ENSMUSG00000032633
Nkx2-3	3219.97	-1.19172	0.0637516	-18.6932	5.62e-78	1.54e-76	4509	3739	1975	2330	ENSMUSG00000044220
Nfe2l2	15880	-1.19094	0.0409122	-29.1097	2.7e-186	2.49e-184	21691	18905	9754	11479	ENSMUSG00000015839
Irgm2	1544.33	-1.1905	0.111454	-10.6815	1.24e-26	9.94e-26	1913	2008	910	1161	ENSMUSG00000069874
Abhd16a	2718.82	-1.1885	0.0687742	-17.2812	6.51e-67	1.5e-65	3654	3285	1667	1973	ENSMUSG00000007036
Itga6	18973	-1.18656	0.0589394	-20.1319	3.88e-90	1.28e-88	27678	21033	11546	13903	ENSMUSG00000027111
Stard9	1162.33	-1.18637	0.106213	-11.1697	5.74e-29	5.01e-28	1705	1280	706	854	ENSMUSG00000033705
H2-Gs10	1676.14	-1.18378	0.0982547	-12.0481	1.99e-33	1.98e-32	2159	2103	974	1284	ENSMUSG00000035929
Txnip	20356.3	-1.18278	0.0481873	-24.5455	4.83e-133	2.68e-131	27940	24039	11989	15440	ENSMUSG00000038393
Cmtm6	3419.6	-1.17974	0.0627929	-18.7877	9.52e-79	2.62e-77	4636	4083	2062	2543	ENSMUSG00000032434
Tmem86a	1037.44	-1.17964	0.121794	-9.6855	3.48e-22	2.35e-21	1314	1319	593	809	ENSMUSG00000010307
Slc30a1	3196.52	-1.17939	0.0634115	-18.5989	3.28e-77	8.85e-76	4332	3817	1948	2354	ENSMUSG00000037434
Dock6	11165.6	-1.1788	0.0504404	-23.3701	8.61e-121	4.22e-119	15165	13302	6621	8445	ENSMUSG00000032198
Arhgef10l	2560.89	-1.17788	0.0722477	-16.3034	9.33e-60	1.88e-58	3404	3113	1584	1861	ENSMUSG00000040964
Pdzd2	687.493	-1.17679	0.129145	-9.11212	8.08e-20	4.96e-19	976	781	450	472	ENSMUSG00000022197
Iigp1	1317.83	-1.17672	0.137174	-8.57832	9.63e-18	5.36e-17	1574	1755	737	1050	ENSMUSG00000054072
Phf15	1738.02	-1.1764	0.0905634	-12.9898	1.4e-38	1.64e-37	2502	1947	1027	1322	ENSMUSG00000020387
Adcy4	4147.14	-1.17349	0.0611644	-19.1858	4.87e-82	1.41e-80	5757	4823	2476	3132	ENSMUSG00000022220
Samsn1	426.98	-1.1733	0.155406	-7.54986	4.36e-14	2e-13	612	480	252	326	ENSMUSG00000022876
Wdr5b	368.157	-1.17299	0.161471	-7.2644	3.75e-13	1.63e-12	505	433	232	264	ENSMUSG00000034379
Inpp4a	902.499	-1.17282	0.117731	-9.96184	2.24e-23	1.58e-22	1269	1036	513	712	ENSMUSG00000026113
Zfp787	1597.1	-1.17274	0.101513	-11.5526	7.16e-31	6.62e-30	2048	2003	927	1237	ENSMUSG00000046792
Nov	3558.55	-1.17167	0.0878779	-13.333	1.49e-40	1.84e-39	5327	3801	2201	2604	ENSMUSG00000037362
Zhx1	2442.82	-1.17089	0.0691278	-16.938	2.36e-64	5.17e-63	3355	2868	1504	1796	ENSMUSG00000022361
Aox1	1023.87	-1.17086	0.113597	-10.3071	6.54e-25	4.92e-24	1455	1161	584	807	ENSMUSG00000063558
Fuca1	5086.26	-1.16983	0.0588631	-19.8738	6.86e-88	2.17e-86	6745	6176	3140	3732	ENSMUSG00000028673
Cerk	6236.78	-1.16699	0.0547871	-21.3005	1.12e-100	4.23e-99	8425	7433	3743	4715	ENSMUSG00000035891
Smox	1250.81	-1.16689	0.106695	-10.9367	7.7e-28	6.45e-27	1604	1565	736	962	ENSMUSG00000027333
Atp6v0d1	7061.22	-1.16256	0.0528885	-21.9814	4.34e-107	1.76e-105	9488	8440	4465	5094	ENSMUSG00000013160
0610007C21Rik	2430	-1.16254	0.0733449	-15.8504	1.4e-56	2.63e-55	3331	2847	1557	1730	ENSMUSG00000013622
Slco3a1	8564.64	-1.16243	0.0459854	-25.2783	5.53e-141	3.3e-139	11725	10052	5264	6358	ENSMUSG00000025790
Sgsh	1697.86	-1.16102	0.0832369	-13.9483	3.22e-44	4.41e-43	2340	1977	1086	1213	ENSMUSG00000005043
Plek	1049.48	-1.15758	0.110612	-10.4652	1.25e-25	9.63e-25	1505	1171	615	818	ENSMUSG00000020120
Pxmp4	832.099	-1.15751	0.121854	-9.49912	2.12e-21	1.38e-20	1127	986	473	665	ENSMUSG00000000876
Lace1	628.115	-1.1565	0.127973	-9.03704	1.61e-19	9.73e-19	870	727	373	484	ENSMUSG00000038302
Tmem120b	977.777	-1.15477	0.117223	-9.85102	6.79e-23	4.71e-22	1342	1142	552	788	ENSMUSG00000054434
Ksr1	1371.88	-1.15422	0.0897894	-12.8547	8.09e-38	9.27e-37	1835	1642	837	1033	ENSMUSG00000018334
Klf2	6692.47	-1.15378	0.0525328	-21.963	6.51e-107	2.64e-105	8998	7965	4239	4861	ENSMUSG00000055148
Pink1	2602.39	-1.15202	0.0701229	-16.4286	1.19e-60	2.46e-59	3465	3125	1609	1939	ENSMUSG00000028756
Ly6c1	1213.18	-1.1512	0.0935793	-12.3019	8.85e-35	9.24e-34	1666	1412	770	882	ENSMUSG00000079018
Tnfrsf1a	10861.8	-1.15003	0.0443661	-25.9214	3.82e-148	2.48e-146	14676	12847	6706	8122	ENSMUSG00000030341
Renbp	9018.43	-1.14969	0.0478003	-24.0518	7.99e-128	4.18e-126	12182	10666	5711	6578	ENSMUSG00000031387
Micall1	6790.33	-1.14804	0.0568633	-20.1895	1.21e-90	4.04e-89	8958	8212	4143	5144	ENSMUSG00000033039
Dusp4	7028.32	-1.14747	0.0482788	-23.7675	7.24e-125	3.72e-123	9563	8246	4378	5223	ENSMUSG00000031530
Slc45a3	506.59	-1.14702	0.14117	-8.1251	4.47e-16	2.3e-15	663	617	315	377	ENSMUSG00000026435
Abcg2	4679.09	-1.14564	0.0638749	-17.9357	6.21e-72	1.54e-70	6580	5300	3014	3368	ENSMUSG00000029802
Celsr2	418.04	-1.14542	0.160709	-7.1273	1.02e-12	4.34e-12	588	474	240	335	ENSMUSG00000068740
Gcom1	1043.09	-1.14538	0.103837	-11.0305	2.72e-28	2.33e-27	1385	1253	625	805	ENSMUSG00000041361
Mtmr12	4960.52	-1.14507	0.0633737	-18.0686	5.64e-73	1.43e-71	7065	5542	3103	3681	ENSMUSG00000039458
Cdc42ep3	2461.75	-1.14202	0.0828519	-13.7839	3.19e-43	4.26e-42	3150	3053	1564	1802	ENSMUSG00000036533
Tk2	1231.64	-1.14024	0.0975773	-11.6855	1.51e-31	1.42e-30	1619	1489	794	890	ENSMUSG00000035824
Tmem2	5246.32	-1.13932	0.0610828	-18.652	1.22e-77	3.29e-76	7430	5882	3305	3887	ENSMUSG00000024754
2700081O15Rik	2272.31	-1.1368	0.0917397	-12.3915	2.9e-35	3.07e-34	2853	2860	1386	1739	ENSMUSG00000053080
Aplp2	27006.1	-1.13521	0.0409675	-27.7101	5.28e-169	4.09e-167	37519	30853	16861	20260	ENSMUSG00000031996
Tmcc3	1354.47	-1.13421	0.0923046	-12.2877	1.05e-34	1.1e-33	1885	1543	877	981	ENSMUSG00000020023
Mamld1	2270.04	-1.13326	0.0735754	-15.4027	1.57e-53	2.74e-52	3012	2713	1433	1687	ENSMUSG00000059401
Pkn3	5360.26	-1.13154	0.0595576	-18.999	1.74e-80	4.9e-79	7365	6186	3234	4167	ENSMUSG00000026785
Pex26	599.7	-1.13038	0.128352	-8.80686	1.29e-18	7.42e-18	798	714	375	451	ENSMUSG00000067825
Bcam	2453.35	-1.12965	0.0822724	-13.7306	6.65e-43	8.8e-42	3195	2981	1465	1927	ENSMUSG00000002980
Dhx58	1179.91	-1.12897	0.111484	-10.1267	4.21e-24	3.08e-23	1486	1477	707	924	ENSMUSG00000017830
Slfn3	1224.39	-1.12698	0.095911	-11.7502	7.04e-32	6.7e-31	1715	1381	786	901	ENSMUSG00000018986
Etl4	1680.13	-1.12656	0.0884398	-12.7382	3.63e-37	4.08e-36	2356	1894	1012	1314	ENSMUSG00000036617
Amigo2	717.366	-1.1264	0.117393	-9.59519	8.38e-22	5.57e-21	983	828	451	539	ENSMUSG00000048218
Asah2	3500.82	-1.12338	0.0706423	-15.9023	6.11e-57	1.16e-55	4952	3903	2145	2704	ENSMUSG00000024887
Acyp2	425.969	-1.12307	0.152493	-7.36472	1.78e-13	7.87e-13	556	515	265	324	ENSMUSG00000060923
Fam116a	2411.81	-1.12286	0.0717536	-15.6488	3.39e-55	6.11e-54	3259	2820	1479	1861	ENSMUSG00000040818
Ttyh3	13488.1	-1.11973	0.0434855	-25.7495	3.26e-146	2.07e-144	18171	15793	8373	10322	ENSMUSG00000036565
Timp2	45196.2	-1.11833	0.0406785	-27.492	2.19e-166	1.66e-164	60613	53114	29204	33275	ENSMUSG00000017466
Tns1	16114.1	-1.11767	0.0453423	-24.6496	3.72e-134	2.08e-132	21960	18635	9902	12476	ENSMUSG00000055322
Iqsec2	2725.94	-1.11213	0.0742778	-14.9726	1.11e-50	1.79e-49	3739	3125	1644	2157	ENSMUSG00000041115
Dnajb5	918.71	-1.11169	0.117238	-9.48231	2.49e-21	1.62e-20	1226	1083	535	749	ENSMUSG00000036052
Atp8a1	1466.54	-1.11156	0.0923543	-12.0359	2.3e-33	2.29e-32	2080	1621	921	1119	ENSMUSG00000037685
Sgms1	3190.94	-1.11054	0.0682489	-16.2719	1.56e-59	3.13e-58	4476	3568	2025	2412	ENSMUSG00000040451
Klhl2	2748.33	-1.10924	0.0663637	-16.7146	1.03e-62	2.19e-61	3683	3220	1737	2087	ENSMUSG00000031605
Slk	17526.2	-1.10611	0.0469971	-23.5356	1.76e-122	8.82e-121	24428	19694	11240	13160	ENSMUSG00000025060
Ganc	516.57	-1.106	0.138477	-7.98689	1.38e-15	6.94e-15	716	584	321	400	ENSMUSG00000062646
Tap1	701.512	-1.10468	0.132779	-8.31964	8.82e-17	4.7e-16	889	865	418	564	ENSMUSG00000037321
4931408A02Rik	675.422	-1.10119	0.122298	-9.00421	2.17e-19	1.31e-18	938	760	433	510	ENSMUSG00000039903
Dyrk1b	880.9	-1.10029	0.116883	-9.41354	4.8e-21	3.09e-20	1135	1068	531	704	ENSMUSG00000002409
Col4a2	39656.2	-1.0998	0.0401466	-27.3946	3.18e-165	2.36e-163	53281	46150	24691	30830	ENSMUSG00000031503
Cxx1c	576.304	-1.09833	0.131507	-8.35192	6.72e-17	3.6e-16	755	687	365	441	ENSMUSG00000051851
Pax2	524.628	-1.09816	0.146687	-7.48639	7.08e-14	3.21e-13	655	653	342	390	ENSMUSG00000004231
E2f2	1040.09	-1.09777	0.1146	-9.57919	9.78e-22	6.48e-21	1516	1107	661	795	ENSMUSG00000018983
Efcab4a	607.879	-1.09706	0.132698	-8.26736	1.37e-16	7.23e-16	789	731	370	483	ENSMUSG00000048200
Hectd2	919.626	-1.09615	0.108508	-10.102	5.41e-24	3.94e-23	1223	1080	562	729	ENSMUSG00000041180
Rtp4	1185.75	-1.09379	0.128287	-8.52614	1.51e-17	8.34e-17	1396	1546	761	899	ENSMUSG00000033355
Ckb	4636.74	-1.09345	0.0555326	-19.6902	2.62e-86	8.07e-85	6176	5427	2970	3527	ENSMUSG00000001270
Tle4	2274.9	-1.0931	0.0785473	-13.9164	5.04e-44	6.84e-43	3173	2538	1501	1681	ENSMUSG00000024642
Fam63b	3393.1	-1.09196	0.0643817	-16.9608	1.6e-64	3.53e-63	4663	3846	2125	2642	ENSMUSG00000042444
Nfatc1	2881.04	-1.09147	0.0672497	-16.23	3.09e-59	6.17e-58	3941	3279	1881	2155	ENSMUSG00000033016
Mlycd	501.972	-1.08993	0.146926	-7.41827	1.19e-13	5.31e-13	655	599	299	409	ENSMUSG00000074064
Phactr2	570.79	-1.0897	0.13303	-8.19137	2.58e-16	1.34e-15	790	641	376	424	ENSMUSG00000062866
Elk3	14335.1	-1.08899	0.0443941	-24.5302	7.04e-133	3.89e-131	19092	16749	9001	11164	ENSMUSG00000008398
Fgd6	2195.73	-1.08889	0.077295	-14.0875	4.54e-45	6.35e-44	3068	2441	1412	1672	ENSMUSG00000020021
Hsd3b7	9391.61	-1.08474	0.0509552	-21.2881	1.46e-100	5.49e-99	13018	10513	5979	7248	ENSMUSG00000042289
Casp7	1614.66	-1.08337	0.0816904	-13.2619	3.85e-40	4.7e-39	2172	1863	1042	1231	ENSMUSG00000025076
Arhgef10	2377.07	-1.07822	0.0732439	-14.721	4.73e-49	7.27e-48	3118	2806	1499	1861	ENSMUSG00000071176
Cry2	1786.15	-1.07645	0.0807846	-13.3249	1.66e-40	2.05e-39	2339	2110	1138	1387	ENSMUSG00000068742
Mkl2	2877.74	-1.07618	0.0742337	-14.4972	1.26e-47	1.88e-46	4053	3153	1857	2210	ENSMUSG00000009569
Mylk	5439.26	-1.07142	0.0619575	-17.2928	5.33e-67	1.23e-65	7621	5981	3498	4209	ENSMUSG00000022836
Cdkn1a	1442.67	-1.07102	0.0915005	-11.7051	1.2e-31	1.13e-30	1851	1733	930	1113	ENSMUSG00000023067
Mtm1	1241.3	-1.07102	0.0968347	-11.0603	1.95e-28	1.68e-27	1612	1475	775	987	ENSMUSG00000031337
2700078K21Rik	2770.95	-1.07071	0.068136	-15.7143	1.21e-55	2.22e-54	3632	3262	1776	2151	ENSMUSG00000025147
Zfp362	1564.78	-1.07028	0.0908655	-11.7787	5.03e-32	4.8e-31	2012	1876	977	1245	ENSMUSG00000028799
Kctd12b	471.875	-1.06895	0.150738	-7.09142	1.33e-12	5.6e-12	663	517	288	384	ENSMUSG00000041633
Homer3	3641.5	-1.06747	0.0654287	-16.3151	7.71e-60	1.56e-58	4705	4339	2352	2814	ENSMUSG00000003573
Ldlrap1	2415.5	-1.06744	0.0752496	-14.1853	1.13e-45	1.6e-44	3309	2717	1506	1931	ENSMUSG00000037295
Ubl3	2912.74	-1.06616	0.0690889	-15.4317	1e-53	1.75e-52	3780	3454	1905	2226	ENSMUSG00000001687
Yes1	4242.79	-1.06536	0.0584312	-18.2328	2.83e-74	7.35e-73	5778	4796	2713	3319	ENSMUSG00000014932
Zhx3	1765.07	-1.06362	0.0789964	-13.4642	2.54e-41	3.22e-40	2364	2028	1130	1381	ENSMUSG00000035877
Hpse	535.181	-1.06357	0.136814	-7.77381	7.62e-15	3.66e-14	717	615	332	431	ENSMUSG00000035273
Acap3	4034.94	-1.0624	0.0679051	-15.6453	3.58e-55	6.44e-54	5143	4858	2593	3148	ENSMUSG00000029033
Sh3gl1	7937.61	-1.05716	0.057836	-18.2786	1.23e-74	3.18e-73	10153	9504	5096	6230	ENSMUSG00000003200
Acox3	1268.09	-1.05651	0.0919025	-11.496	1.38e-30	1.27e-29	1677	1471	807	1004	ENSMUSG00000029098
9930012K11Rik	987.165	-1.05601	0.102148	-10.338	4.74e-25	3.59e-24	1308	1142	655	751	ENSMUSG00000044551
Tap2	723.669	-1.05569	0.121352	-8.69943	3.34e-18	1.89e-17	953	843	447	589	ENSMUSG00000024339
Gab1	674.672	-1.05507	0.120367	-8.76544	1.86e-18	1.07e-17	906	770	438	525	ENSMUSG00000031714
Man2b1	4329.69	-1.05442	0.0626977	-16.8176	1.81e-63	3.92e-62	5814	4942	2705	3495	ENSMUSG00000005142
Cyth1	2394.97	-1.05319	0.0722896	-14.569	4.42e-48	6.67e-47	3283	2673	1569	1851	ENSMUSG00000017132
Gpr116	7589.53	-1.05076	0.0707545	-14.8508	6.87e-50	1.08e-48	10884	8050	4919	5941	ENSMUSG00000056492
Madd	980.355	-1.05046	0.104097	-10.0912	6.04e-24	4.39e-23	1328	1106	660	739	ENSMUSG00000040687
Fyn	6301.11	-1.05041	0.0504434	-20.8235	2.65e-96	9.31e-95	8441	7193	4156	4848	ENSMUSG00000019843
Tspan7	3696.31	-1.05003	0.0607733	-17.2777	6.92e-67	1.59e-65	4909	4257	2363	2932	ENSMUSG00000058254
Nlrp1b	585.129	-1.04989	0.136782	-7.67566	1.65e-14	7.75e-14	831	627	385	452	ENSMUSG00000070390
Cnksr3	2205.15	-1.04984	0.0849299	-12.3612	4.24e-35	4.47e-34	3023	2459	1350	1820	ENSMUSG00000015202
Taf7	639.357	-1.04595	0.126412	-8.27411	1.29e-16	6.84e-16	846	738	400	519	ENSMUSG00000051316
Ifnar1	8132.69	-1.04539	0.0464776	-22.4922	4.94e-112	2.13e-110	10882	9275	5291	6372	ENSMUSG00000022967
Zfp358	1758.32	-1.04308	0.0956533	-10.9048	1.09e-27	9.13e-27	2170	2161	1134	1391	ENSMUSG00000047264
Prx	1433.17	-1.04198	0.0908803	-11.4654	1.97e-30	1.8e-29	1987	1572	935	1124	ENSMUSG00000053198
Triobp	5732.91	-1.03946	0.0595124	-17.4663	2.59e-68	6.08e-67	7353	6795	3698	4552	ENSMUSG00000033088
Arhgef7	4254.61	-1.0394	0.0639959	-16.2416	2.56e-59	5.12e-58	5893	4666	2804	3311	ENSMUSG00000031511
App	42504	-1.03765	0.0450928	-23.0116	3.57e-117	1.68e-115	54796	50087	27433	33801	ENSMUSG00000022892
Abcg1	3552.99	-1.03688	0.065918	-15.7298	9.45e-56	1.74e-54	4592	4177	2276	2846	ENSMUSG00000024030
1300018I17Rik	1193.37	-1.0345	0.0976235	-10.5968	3.08e-26	2.43e-25	1541	1403	759	964	ENSMUSG00000001062
Rfx2	450.598	-1.03407	0.146665	-7.05058	1.78e-12	7.45e-12	586	526	291	359	ENSMUSG00000024206
9030418K01Rik	1602.21	-1.0338	0.0869764	-11.886	1.4e-32	1.37e-31	2149	1812	1099	1203	ENSMUSG00000070476
Dhrs11	658.747	-1.03153	0.128016	-8.05779	7.77e-16	3.94e-15	829	792	427	524	ENSMUSG00000034449
Rgl1	1788.75	-1.03034	0.0873752	-11.7922	4.28e-32	4.11e-31	2433	1993	1115	1478	ENSMUSG00000026482
Fbxo7	1994.6	-1.02993	0.077966	-13.21	7.68e-40	9.3e-39	2658	2267	1357	1516	ENSMUSG00000001786
Prkab1	3039.15	-1.02987	0.0642126	-16.0384	6.89e-58	1.33e-56	4085	3425	2018	2368	ENSMUSG00000029513
Terf2ip	1381.4	-1.02951	0.0890794	-11.5572	6.79e-31	6.27e-30	1821	1587	934	1057	ENSMUSG00000033430
Nfkbie	1227.81	-1.02677	0.0951335	-10.7929	3.72e-27	3.06e-26	1575	1447	809	966	ENSMUSG00000023947
Mpp1	10016	-1.02564	0.046609	-22.0053	2.56e-107	1.05e-105	13408	11316	6485	8028	ENSMUSG00000031402
Slc36a1	1641.47	-1.02496	0.0820182	-12.4968	7.78e-36	8.41e-35	2210	1843	1070	1308	ENSMUSG00000020261
Mfsd11	2305.14	-1.0222	0.0800303	-12.7726	2.33e-37	2.64e-36	2910	2752	1495	1849	ENSMUSG00000020818
Emcn	18516.7	-1.02176	0.0444567	-22.9833	6.86e-117	3.21e-115	24032	21531	12043	14829	ENSMUSG00000054690
Mark4	2086.63	-1.02024	0.0777997	-13.1137	2.75e-39	3.28e-38	2683	2447	1354	1676	ENSMUSG00000030397
Tpp1	13895.8	-1.01981	0.0419998	-24.2813	3.09e-130	1.66e-128	18632	15629	9173	10990	ENSMUSG00000030894
2310028H24Rik	3036.89	-1.01861	0.0647156	-15.7398	8.07e-56	1.5e-54	4037	3443	2048	2354	ENSMUSG00000028439
Map4k2	5775	-1.01767	0.059087	-17.2232	1.78e-66	4.06e-65	7691	6536	3665	4749	ENSMUSG00000024948
Gatsl3	599.652	-1.0176	0.137694	-7.3903	1.46e-13	6.53e-13	764	709	369	506	ENSMUSG00000020424
Coq10a	759.371	-1.01715	0.116035	-8.76596	1.85e-18	1.06e-17	982	884	514	587	ENSMUSG00000039914
Arhgap23	6383.13	-1.01697	0.0497609	-20.4371	7.83e-93	2.68e-91	8511	7211	4214	5061	ENSMUSG00000049807
Tifa	698.548	-1.01672	0.138296	-7.35181	1.96e-13	8.63e-13	857	854	428	592	ENSMUSG00000046688
Ptprm	7545.95	-1.01548	0.0509969	-19.9125	3.17e-88	1.01e-86	10168	8428	4909	6077	ENSMUSG00000033278
Plcl2	2741.6	-1.01533	0.0664895	-15.2705	1.2e-52	2.04e-51	3676	3077	1817	2169	ENSMUSG00000038910
Pgm2l1	811.955	-1.01113	0.111518	-9.06697	1.22e-19	7.44e-19	1096	903	545	637	ENSMUSG00000030729
Hectd3	2233.39	-1.00951	0.072594	-13.9062	5.81e-44	7.88e-43	2980	2513	1458	1802	ENSMUSG00000046861
Fmnl3	16039.4	-1.00822	0.0435355	-23.1586	1.19e-118	5.72e-117	21132	18267	10432	13004	ENSMUSG00000023008
Snx33	3115.95	-1.00759	0.0628156	-16.0404	6.67e-58	1.29e-56	4138	3519	2074	2472	ENSMUSG00000032733
Ubn1	7510.69	-1.00746	0.0476711	-21.1336	3.91e-99	1.43e-97	10010	8451	4996	5963	ENSMUSG00000039473
Zfp710	3746.35	-1.00449	0.0601338	-16.7042	1.22e-62	2.6e-61	4910	4282	2455	3025	ENSMUSG00000048897
Trp53inp2	4149.38	-1.00418	0.0673989	-14.899	3.35e-50	5.32e-49	5316	4848	2651	3431	ENSMUSG00000038375
Rin3	3601.76	-1.00342	0.0614288	-16.3347	5.59e-60	1.13e-58	4697	4135	2361	2910	ENSMUSG00000044456
Gcap14	12570.1	-1.00246	0.0482456	-20.7783	6.8e-96	2.37e-94	17104	13809	8396	9986	ENSMUSG00000058690
Notch1	10929.4	-1.00219	0.0550436	-18.2071	4.53e-74	1.17e-72	14530	12302	6951	9096	ENSMUSG00000026923
Stx3	1704.36	-1.0013	0.0811728	-12.3355	5.84e-35	6.12e-34	2291	1895	1151	1341	ENSMUSG00000041488

## Sheet: DEGs (1437)
Gene	baseMean	log2FoldChange	lfcSE	stat	pvalue	padj	Endoth_Nova2_Cont1b	Endoth_Nova2_Cont2b	Endoth_Nova2_KD1	Endoth_Nova2_KD2	ENSMUS
Mybbp1a	21247	1.00273	0.0494357	20.2836	1.79e-91	6.02e-90	14530	11560	28879	33285	ENSMUSG00000040463
S100a4	12801.6	1.0034	0.0578596	17.342	2.27e-67	5.27e-66	8704	7003	17856	19518	ENSMUSG00000001020
Eprs	20494.7	1.00343	0.0393838	25.4782	3.44e-143	2.08e-141	13651	11458	27450	32599	ENSMUSG00000026615
Fam60a	1700.44	1.00388	0.0809356	12.4034	2.5e-35	2.66e-34	1120	961	2303	2675	ENSMUSG00000039985
Ormdl1	686.77	1.00462	0.123589	8.12878	4.34e-16	2.23e-15	432	406	909	1105	ENSMUSG00000026097
Zfp9	934.164	1.00556	0.105178	9.56056	1.17e-21	7.74e-21	618	525	1227	1516	ENSMUSG00000072623
Noc4l	2536.99	1.00576	0.0687907	14.6206	2.08e-48	3.16e-47	1649	1451	3386	4053	ENSMUSG00000033294
Tcf20	3769.01	1.00652	0.0620268	16.2272	3.24e-59	6.45e-58	2440	2162	5141	5892	ENSMUSG00000041852
Prps1	3194.86	1.00695	0.0654566	15.3834	2.11e-53	3.66e-52	2155	1756	4319	5044	ENSMUSG00000031432
Htra2	2385.53	1.00733	0.0701298	14.3638	8.73e-47	1.27e-45	1559	1355	3178	3821	ENSMUSG00000068329
Eif4e	5897.71	1.00738	0.0530844	18.977	2.64e-80	7.44e-79	3829	3371	8004	9272	ENSMUSG00000028156
Idh2	7351.32	1.00801	0.0493439	20.4282	9.4e-93	3.21e-91	4803	4173	9972	11567	ENSMUSG00000030541
Csf1	8456.41	1.00821	0.0668903	15.0727	2.45e-51	4.02e-50	5170	5107	11346	13452	ENSMUSG00000014599
Nmd3	3028.43	1.0094	0.0645095	15.6473	3.47e-55	6.25e-54	1991	1706	4101	4777	ENSMUSG00000027787
Tnfaip8	776.192	1.01031	0.118092	8.55527	1.18e-17	6.52e-17	511	436	1084	1186	ENSMUSG00000062210
Ext1	5171.54	1.01045	0.0674176	14.9879	8.81e-51	1.42e-49	3194	3090	6975	8191	ENSMUSG00000061731
Prdx4	3761.99	1.01061	0.0591798	17.077	2.2e-65	4.93e-64	2479	2112	5062	5976	ENSMUSG00000025289
Morc4	1084.24	1.01147	0.100032	10.1114	4.92e-24	3.59e-23	690	630	1432	1754	ENSMUSG00000031434
Pmm1	1772.75	1.01166	0.0841815	12.0176	2.87e-33	2.84e-32	1113	1043	2353	2854	ENSMUSG00000022474
Rgma	1211.3	1.01197	0.0951483	10.6357	2.03e-26	1.61e-25	820	660	1614	1945	ENSMUSG00000070509
Gmps	5958.04	1.01204	0.0508407	19.9062	3.6e-88	1.15e-86	3895	3368	7962	9535	ENSMUSG00000027823
Ssx2ip	835.319	1.0122	0.11694	8.65573	4.9e-18	2.77e-17	521	494	1156	1289	ENSMUSG00000036825
Tcof1	4604.21	1.01667	0.0586758	17.327	2.94e-67	6.83e-66	3053	2553	6314	7194	ENSMUSG00000024613
Rrm2	4927.82	1.01772	0.0671167	15.1634	6.17e-52	1.03e-50	3350	2658	6870	7571	ENSMUSG00000020649
Clybl	513.663	1.01838	0.139826	7.28315	3.26e-13	1.43e-12	342	283	709	798	ENSMUSG00000025545
Actn1	32963.5	1.01889	0.0457285	22.2814	5.6e-110	2.38e-108	20815	19147	44617	52242	ENSMUSG00000015143
Plin2	8928.86	1.0193	0.0594836	17.1358	8.03e-66	1.81e-64	5526	5283	11929	14337	ENSMUSG00000028494
Shq1	656.568	1.01986	0.124528	8.18979	2.62e-16	1.36e-15	422	375	859	1076	ENSMUSG00000035378
Ttll4	2545.25	1.02024	0.0691257	14.7592	2.68e-49	4.16e-48	1691	1404	3401	4090	ENSMUSG00000033257
Sgms2	1422.31	1.02099	0.105132	9.71149	2.69e-22	1.83e-21	935	792	2064	2092	ENSMUSG00000050931
Golt1b	3091.51	1.02171	0.0647902	15.7695	5.05e-56	9.4e-55	1982	1766	4173	4919	ENSMUSG00000030245
Akr1c13	589.995	1.02191	0.136015	7.51321	5.77e-14	2.63e-13	411	308	804	931	ENSMUSG00000021213
Wdr3	2759.46	1.02234	0.0689657	14.8238	1.03e-49	1.61e-48	1776	1569	3784	4322	ENSMUSG00000033285
Clip3	930.857	1.02364	0.106731	9.59085	8.74e-22	5.8e-21	606	523	1214	1533	ENSMUSG00000013921
Dph5	1244.82	1.02388	0.0930725	11.0009	3.78e-28	3.22e-27	810	699	1704	1955	ENSMUSG00000033554
Aldoa	67593	1.0247	0.0422674	24.2433	7.78e-130	4.16e-128	42967	38809	92334	106409	ENSMUSG00000030695
Dst	8541.64	1.02641	0.0750066	13.6842	1.26e-42	1.65e-41	5968	4433	10898	14379	ENSMUSG00000026131
Ppa2	1004.58	1.02729	0.109962	9.34219	9.44e-21	6e-20	611	600	1364	1592	ENSMUSG00000028013
Eif1a	7412.44	1.02748	0.0534321	19.2296	2.09e-82	6.09e-81	4925	4060	10204	11594	ENSMUSG00000057561
Sh3kbp1	2747.18	1.02857	0.070409	14.6085	2.48e-48	3.76e-47	1777	1545	3804	4272	ENSMUSG00000040990
Lman2l	1074.84	1.0302	0.10265	10.0361	1.06e-23	7.6e-23	683	615	1394	1784	ENSMUSG00000001143
Gmds	1596.88	1.03314	0.0885616	11.6658	1.91e-31	1.79e-30	987	935	2159	2549	ENSMUSG00000038372
Ppid	3298.28	1.03481	0.0653533	15.834	1.81e-56	3.41e-55	2093	1880	4519	5200	ENSMUSG00000027804
Nop56	12503.5	1.03793	0.0478121	21.7086	1.7e-104	6.78e-103	8263	6820	17209	19655	ENSMUSG00000027405
Tuba1a	6630.14	1.04083	0.0661661	15.7306	9.33e-56	1.72e-54	4027	3915	8812	10804	ENSMUSG00000072235
Cited2	2171.82	1.04106	0.0743072	14.0102	1.35e-44	1.87e-43	1395	1216	2982	3427	ENSMUSG00000039910
Serp1	9328.94	1.04254	0.0469971	22.1831	5e-109	2.1e-107	5988	5220	12768	14779	ENSMUSG00000027808
Dctpp1	1552.09	1.04433	0.0882751	11.8305	2.72e-32	2.63e-31	988	874	2167	2410	ENSMUSG00000042462
Dkc1	4263.96	1.04608	0.076785	13.6235	2.9e-42	3.77e-41	2925	2214	6000	6574	ENSMUSG00000031403
Ltbp1	5966.03	1.04667	0.0650269	16.0959	2.72e-58	5.31e-57	3629	3500	8094	9551	ENSMUSG00000001870
Eif5a	37581.4	1.05286	0.0446469	23.5818	5.92e-123	2.98e-121	24640	20381	52228	58878	ENSMUSG00000078812
Rbmx2	580.381	1.05319	0.134468	7.8323	4.79e-15	2.33e-14	355	337	798	919	ENSMUSG00000031107
Sfxn1	2993.49	1.05358	0.0661057	15.9378	3.46e-57	6.59e-56	1969	1616	4076	4793	ENSMUSG00000021474
Kif14	1212.62	1.0536	0.0961689	10.9557	6.24e-28	5.26e-27	802	651	1602	2000	ENSMUSG00000041498
Gemin6	932.662	1.05569	0.105733	9.98448	1.78e-23	1.27e-22	607	508	1284	1478	ENSMUSG00000055760
Cd82	643.386	1.05615	0.134549	7.8496	4.17e-15	2.03e-14	441	331	833	1083	ENSMUSG00000027215
Csda	22366.6	1.05904	0.0469632	22.5504	1.33e-112	5.81e-111	14463	12231	31299	34885	ENSMUSG00000030189
Ahnak	17437.8	1.0605	0.129132	8.21253	2.17e-16	1.13e-15	12183	8745	23293	28538	ENSMUSG00000069833
Cct3	16802.8	1.06082	0.0470496	22.5468	1.44e-112	6.27e-111	10702	9314	23445	26309	ENSMUSG00000001416
Src	3665.23	1.06146	0.0602031	17.6313	1.42e-69	3.4e-68	2350	2017	5015	5859	ENSMUSG00000027646
Akr1c14	522.712	1.06622	0.146878	7.25921	3.89e-13	1.69e-12	342	280	758	787	ENSMUSG00000033715
H6pd	2514	1.06652	0.0766065	13.9221	4.65e-44	6.32e-43	1536	1444	3336	4149	ENSMUSG00000028980
Pgam1	1145.74	1.06836	0.095939	11.1359	8.39e-29	7.31e-28	742	620	1542	1868	ENSMUSG00000011752
Stard3nl	1138.61	1.07074	0.101237	10.5766	3.83e-26	3.01e-25	706	642	1601	1776	ENSMUSG00000003062
Wdr12	2975.55	1.07342	0.0702125	15.2881	9.17e-53	1.56e-51	1922	1606	4180	4654	ENSMUSG00000026019
Lrrc40	1490.56	1.07388	0.0911694	11.7789	5.01e-32	4.79e-31	931	832	2104	2319	ENSMUSG00000063052
Ttc7	779.502	1.07463	0.130999	8.20336	2.34e-16	1.22e-15	447	470	1080	1236	ENSMUSG00000036918
Ctsl	24608.9	1.0749	0.0435855	24.6619	2.74e-134	1.54e-132	15330	13760	33973	39213	ENSMUSG00000021477
Ppp1r13l	943.868	1.07516	0.122776	8.75711	2e-18	1.15e-17	540	570	1285	1524	ENSMUSG00000040734
Mybl2	2967.99	1.07538	0.0689215	15.603	6.94e-55	1.24e-53	1884	1628	4158	4659	ENSMUSG00000017861
Kif2a	3197.07	1.07544	0.0673693	15.9633	2.3e-57	4.41e-56	1978	1799	4426	5080	ENSMUSG00000021693
Tbc1d8b	1108.11	1.07559	0.101258	10.6223	2.35e-26	1.86e-25	681	628	1467	1840	ENSMUSG00000042473
Cdca7	2071.1	1.07608	0.0874885	12.2997	9.1e-35	9.49e-34	1410	1052	2854	3311	ENSMUSG00000055612
Mrps30	2094.8	1.0762	0.0795164	13.5342	9.82e-42	1.25e-40	1315	1161	2950	3271	ENSMUSG00000021731
Soat2	637.687	1.07813	0.128047	8.41982	3.77e-17	2.04e-16	423	333	852	1052	ENSMUSG00000023045
Pim1	835.538	1.08096	0.111345	9.70824	2.78e-22	1.89e-21	543	445	1122	1373	ENSMUSG00000024014
Hspa4l	2016.18	1.0824	0.0765335	14.1429	2.07e-45	2.92e-44	1270	1108	2692	3332	ENSMUSG00000025757
Phf16	429.481	1.08319	0.152946	7.08214	1.42e-12	5.98e-12	285	223	579	704	ENSMUSG00000037315
Timm8a1	1409.59	1.08715	0.0924845	11.755	6.66e-32	6.34e-31	876	781	1991	2205	ENSMUSG00000048007
Rbfa	953.357	1.08864	0.103831	10.4847	1.02e-25	7.86e-25	599	522	1304	1543	ENSMUSG00000024570
Slc7a5	8849.3	1.09126	0.0511958	21.3155	8.15e-101	3.08e-99	5536	4853	12393	13996	ENSMUSG00000040010
5730528L13Rik	1310.36	1.09227	0.0928598	11.7626	6.09e-32	5.81e-31	805	731	1819	2092	ENSMUSG00000039693
Cd68	2116.82	1.09282	0.0781816	13.978	2.12e-44	2.93e-43	1284	1195	2887	3441	ENSMUSG00000018774
Npm1	37005.6	1.09298	0.050765	21.5303	8.11e-103	3.15e-101	24207	19352	52091	58260	ENSMUSG00000057113
Ept1	1998.97	1.09435	0.078407	13.9574	2.84e-44	3.89e-43	1288	1060	2788	3181	ENSMUSG00000075703
Arid5b	1169.04	1.09588	0.0987151	11.1014	1.23e-28	1.07e-27	765	609	1563	1942	ENSMUSG00000019947
Gstm2	1086.84	1.09664	0.102619	10.6866	1.18e-26	9.43e-26	711	566	1443	1818	ENSMUSG00000040562
Mllt3	1356.04	1.09819	0.0937208	11.7176	1.04e-31	9.78e-31	818	766	1821	2243	ENSMUSG00000028496
Exosc8	2018.18	1.10025	0.0775216	14.1928	1.01e-45	1.44e-44	1272	1089	2826	3206	ENSMUSG00000027752
Rcn1	5715.43	1.10061	0.0520926	21.128	4.4e-99	1.6e-97	3580	3104	7740	9392	ENSMUSG00000005973
Polr3g	859.475	1.10153	0.112175	9.8198	9.25e-23	6.41e-22	560	447	1200	1371	ENSMUSG00000035834
Ralgps2	1168.38	1.10285	0.0959324	11.4961	1.38e-30	1.26e-29	748	619	1575	1931	ENSMUSG00000026594
Ocrl	1456.29	1.10736	0.0878827	12.6004	2.1e-36	2.32e-35	910	788	1946	2431	ENSMUSG00000001173
Rnd1	2841.99	1.11027	0.0708711	15.666	2.58e-55	4.68e-54	1741	1563	4002	4507	ENSMUSG00000054855
Dut	3402.83	1.11467	0.0637506	17.4849	1.87e-68	4.4e-67	2147	1809	4759	5448	ENSMUSG00000027203
Nop58	9250.29	1.11511	0.0581666	19.1709	6.47e-82	1.87e-80	5966	4804	13161	14546	ENSMUSG00000026020
Thyn1	1687.46	1.11546	0.0851576	13.0988	3.35e-39	3.98e-38	1066	895	2391	2666	ENSMUSG00000035443
Tmem171	437.02	1.11618	0.152597	7.31454	2.58e-13	1.13e-12	287	222	605	708	ENSMUSG00000052485
Mtap6	2810.17	1.11718	0.0717058	15.5801	9.94e-55	1.77e-53	1686	1567	3902	4535	ENSMUSG00000055407
Ruvbl2	6115.59	1.11756	0.0510395	21.896	2.84e-106	1.14e-104	3780	3312	8384	10002	ENSMUSG00000003868
Clcn5	2193.5	1.11811	0.0768047	14.5579	5.2e-48	7.84e-47	1422	1129	3010	3587	ENSMUSG00000004317
Nop16	2079.51	1.11911	0.0752124	14.8793	4.49e-50	7.12e-49	1321	1093	2869	3383	ENSMUSG00000025869
Xrcc5	1034.65	1.11935	0.105586	10.6013	2.94e-26	2.32e-25	616	580	1451	1654	ENSMUSG00000026187
Coq3	722.249	1.12032	0.11863	9.44386	3.59e-21	2.33e-20	449	388	973	1203	ENSMUSG00000028247
Cad	7272.52	1.12137	0.0640854	17.498	1.48e-68	3.5e-67	4801	3658	10129	11730	ENSMUSG00000013629
Aldh18a1	7897.68	1.12145	0.049535	22.6395	1.77e-113	7.86e-112	4953	4198	11038	12690	ENSMUSG00000025007
Syne2	1480.05	1.12172	0.0885538	12.6671	9e-37	1e-35	918	796	1970	2495	ENSMUSG00000063450
Recql4	1253.86	1.12353	0.0962449	11.6737	1.74e-31	1.63e-30	815	640	1705	2074	ENSMUSG00000033762
Dzip1l	1269.37	1.12522	0.0917491	12.2641	1.41e-34	1.46e-33	783	684	1730	2095	ENSMUSG00000037784
Lars	12957.2	1.12583	0.0528237	21.313	8.61e-101	3.25e-99	8378	6641	18133	20834	ENSMUSG00000024493
Dusp14	690.735	1.1261	0.12769	8.81904	1.15e-18	6.67e-18	412	384	992	1080	ENSMUSG00000018648
Efnb1	1847.69	1.12672	0.0949383	11.8679	1.74e-32	1.69e-31	1066	1059	2443	3139	ENSMUSG00000031217
Lgr4	760.289	1.12909	0.121619	9.28383	1.63e-20	1.03e-19	449	426	1011	1286	ENSMUSG00000050199
Lmo4	1549.42	1.12923	0.0857399	13.1704	1.3e-39	1.56e-38	936	849	2137	2531	ENSMUSG00000028266
Atic	7328.22	1.13198	0.0554373	20.4192	1.13e-92	3.84e-91	4654	3805	10361	11690	ENSMUSG00000026192
Ctps	6510.52	1.13323	0.0591808	19.1487	9.93e-82	2.86e-80	4181	3336	9190	10410	ENSMUSG00000028633
Ap1ar	2227.11	1.1333	0.0766052	14.7941	1.6e-49	2.49e-48	1330	1229	3098	3613	ENSMUSG00000074238
Wdr75	3983.1	1.13581	0.0588208	19.3096	4.46e-83	1.31e-81	2483	2101	5540	6473	ENSMUSG00000025995
Etv5	753.251	1.13642	0.128872	8.81826	1.16e-18	6.71e-18	428	434	1003	1276	ENSMUSG00000013089
6430527G18Rik	7491.27	1.13962	0.0727348	15.6681	2.5e-55	4.54e-54	4272	4283	10070	12605	ENSMUSG00000034168
BC055324	1099.95	1.13996	0.0982344	11.6045	3.91e-31	3.64e-30	673	589	1537	1782	ENSMUSG00000041406
Epdr1	1248.74	1.14072	0.102066	11.1763	5.32e-29	4.66e-28	720	707	1746	2021	ENSMUSG00000002808
Bag2	972.87	1.14085	0.106596	10.7025	9.91e-27	7.98e-26	616	502	1381	1552	ENSMUSG00000042215
Hspa5	84280.4	1.1435	0.0435897	26.2332	1.11e-151	7.45e-150	53813	43046	116197	138637	ENSMUSG00000026864
Flnc	11339.2	1.14364	0.0475594	24.0466	9.07e-128	4.73e-126	7157	5861	15428	18900	ENSMUSG00000068699
Itga3	9936.56	1.14385	0.0665874	17.1782	3.87e-66	8.77e-65	5687	5641	13694	16349	ENSMUSG00000001507
Cldn12	1260.09	1.14988	0.0922177	12.4692	1.1e-35	1.18e-34	766	673	1728	2089	ENSMUSG00000046798
Glce	3757.01	1.15046	0.0654525	17.5771	3.69e-69	8.78e-68	2394	1908	5273	6090	ENSMUSG00000032252
Ezr	4965.51	1.15067	0.0633212	18.1719	8.61e-74	2.21e-72	3052	2619	7153	7828	ENSMUSG00000052397
1700019E19Rik	611.273	1.15087	0.135423	8.49835	1.92e-17	1.05e-16	359	337	885	958	ENSMUSG00000007867
Tyro3	526.628	1.15138	0.139116	8.27642	1.27e-16	6.71e-16	311	289	719	877	ENSMUSG00000027298
Psat1	14890.9	1.15278	0.0637762	18.0754	4.98e-73	1.27e-71	9716	7354	21240	23750	ENSMUSG00000024640
Plekhb2	1742.79	1.15338	0.084495	13.6503	2.01e-42	2.62e-41	1027	956	2436	2838	ENSMUSG00000026123
Heatr1	3267.72	1.15746	0.0736586	15.7138	1.22e-55	2.24e-54	2119	1616	4550	5357	ENSMUSG00000050244
Hdgf	26120	1.15957	0.0417572	27.7694	1.02e-169	7.95e-168	15894	13802	36934	42162	ENSMUSG00000004897
Pfkl	8849.59	1.15967	0.0489346	23.6984	3.74e-124	1.91e-122	5288	4761	12254	14592	ENSMUSG00000020277
3110082I17Rik	1290.39	1.16249	0.104565	11.1174	1.03e-28	8.94e-28	754	707	1891	2006	ENSMUSG00000053553
Cask	1238.79	1.1678	0.100823	11.5827	5.05e-31	4.68e-30	708	690	1709	2056	ENSMUSG00000031012
Gnpnat1	1276.54	1.16803	0.0970457	12.0358	2.3e-33	2.29e-32	745	697	1812	2059	ENSMUSG00000037722
Tubb6	16402.1	1.17162	0.0404807	28.9428	3.46e-184	3.06e-182	9898	8640	22744	27149	ENSMUSG00000001473
Ell2	1451.91	1.17231	0.0931668	12.583	2.62e-36	2.88e-35	839	797	2050	2359	ENSMUSG00000001542
Kirrel	5344.44	1.17318	0.058706	19.9841	7.58e-89	2.45e-87	3133	2892	7366	8903	ENSMUSG00000041734
Nsun2	8754.82	1.17625	0.0516215	22.786	6.31e-115	2.83e-113	5388	4499	12487	14109	ENSMUSG00000021595
Dimt1	1047.67	1.17771	0.101685	11.582	5.09e-31	4.72e-30	635	546	1493	1691	ENSMUSG00000021692
Dyrk2	502.293	1.17786	0.143153	8.22792	1.9e-16	9.99e-16	309	258	671	864	ENSMUSG00000028630
Hmga2	12119.8	1.17813	0.130761	9.00979	2.06e-19	1.24e-18	8013	5743	17112	19754	ENSMUSG00000056758
Vegfa	1633.59	1.18255	0.0872287	13.5568	7.22e-42	9.27e-41	947	886	2240	2745	ENSMUSG00000023951
Gyk	853.962	1.18278	0.109959	10.7566	5.52e-27	4.51e-26	511	449	1174	1432	ENSMUSG00000025059
Disp1	1144.71	1.18292	0.0967302	12.2291	2.17e-34	2.24e-33	680	606	1602	1886	ENSMUSG00000030768
Ak1	553.964	1.18906	0.138765	8.56886	1.05e-17	5.81e-17	330	291	734	964	ENSMUSG00000026817
Klhl12	648.993	1.1908	0.133096	8.94693	3.66e-19	2.17e-18	365	359	932	1044	ENSMUSG00000026455
Umps	3266.44	1.19441	0.069644	17.1502	6.26e-66	1.42e-64	2023	1637	4696	5263	ENSMUSG00000022814
Esd	25232.8	1.19509	0.0495742	24.1071	2.11e-128	1.11e-126	15624	12650	36274	40656	ENSMUSG00000021996
Pgm2	2938.68	1.20253	0.0664504	18.0966	3.39e-73	8.66e-72	1737	1534	4156	4831	ENSMUSG00000025791
Wdr55	1462.47	1.20409	0.0920668	13.0785	4.37e-39	5.18e-38	852	773	2115	2350	ENSMUSG00000042660
Rrp1b	2186.73	1.21163	0.0735201	16.4802	5.09e-61	1.06e-59	1306	1120	3022	3693	ENSMUSG00000058392
ENSMUSG00000026558	4248.3	1.21202	0.0642356	18.8684	2.08e-79	5.8e-78	2471	2232	6128	6869	ENSMUSG00000026558
Gar1	1559.44	1.21388	0.0847983	14.3149	1.77e-46	2.54e-45	923	804	2214	2566	ENSMUSG00000028010
Fam164a	1091.41	1.21714	0.132373	9.19475	3.76e-20	2.34e-19	558	638	1527	1823	ENSMUSG00000043542
Agl	652.067	1.22109	0.127788	9.5556	1.23e-21	8.11e-21	398	323	945	1054	ENSMUSG00000033400
Itga7	9457.89	1.22275	0.0642322	19.0365	8.51e-81	2.42e-79	5980	4504	13080	16040	ENSMUSG00000025348
L2hgdh	779.272	1.22311	0.119626	10.2245	1.54e-24	1.15e-23	441	416	1122	1268	ENSMUSG00000020988
Nme4	550.946	1.2267	0.139635	8.78505	1.56e-18	8.98e-18	310	295	750	949	ENSMUSG00000024177
Grhpr	1037.17	1.23069	0.102202	12.0417	2.14e-33	2.14e-32	612	528	1420	1781	ENSMUSG00000035637
Smyd5	3012.52	1.23111	0.0662251	18.5898	3.88e-77	1.05e-75	1815	1499	4280	4991	ENSMUSG00000033706
Xrcc6	2769.23	1.23141	0.0665823	18.4946	2.28e-76	6.08e-75	1642	1401	3902	4626	ENSMUSG00000022471
Tfrc	4971.41	1.23208	0.159031	7.74743	9.38e-15	4.48e-14	3246	2257	7248	8018	ENSMUSG00000022797
Gstcd	1200.92	1.23473	0.0941153	13.1194	2.55e-39	3.05e-38	706	611	1686	2016	ENSMUSG00000028018
Tgfb3	675.757	1.23528	0.147918	8.35113	6.76e-17	3.62e-16	362	375	870	1227	ENSMUSG00000021253
Tmem97	2719.45	1.23602	0.0695125	17.7813	9.87e-71	2.41e-69	1607	1374	3914	4454	ENSMUSG00000037278
Slc39a14	2786.73	1.23604	0.0683876	18.074	5.11e-73	1.29e-71	1609	1442	3875	4724	ENSMUSG00000022094
2610528E23Rik	873.51	1.23605	0.109976	11.2393	2.61e-29	2.31e-28	512	445	1256	1432	ENSMUSG00000022748
Pde4b	982.868	1.23636	0.105166	11.7564	6.55e-32	6.24e-31	584	494	1343	1695	ENSMUSG00000028525
Pde4dip	2242.15	1.23925	0.0771022	16.0728	3.96e-58	7.69e-57	1268	1180	3127	3794	ENSMUSG00000038170
Fam195a	376.047	1.24371	0.166436	7.47258	7.86e-14	3.56e-13	206	203	533	627	ENSMUSG00000025732
Sec24d	5063	1.24418	0.0566615	21.9582	7.23e-107	2.92e-105	3045	2492	7060	8592	ENSMUSG00000039234
Stxbp2	647.24	1.24788	0.129799	9.61395	6.98e-22	4.66e-21	365	339	879	1127	ENSMUSG00000004626
Lphn2	1170.81	1.25223	0.0987356	12.6827	7.38e-37	8.22e-36	679	594	1596	2036	ENSMUSG00000028184
Hipk2	1978.91	1.25469	0.0829778	15.1208	1.18e-51	1.95e-50	1099	1044	2766	3362	ENSMUSG00000061436
Sh3bp4	982.045	1.2575	0.107281	11.7216	9.88e-32	9.35e-31	582	484	1439	1593	ENSMUSG00000036206
Trip13	1505.66	1.25754	0.0979469	12.839	9.91e-38	1.13e-36	930	709	2215	2433	ENSMUSG00000021569
Metrn	1812.03	1.25762	0.0802688	15.6676	2.52e-55	4.57e-54	1042	922	2522	3096	ENSMUSG00000002274
Bmp4	540.789	1.26081	0.137041	9.20025	3.57e-20	2.22e-19	308	277	751	927	ENSMUSG00000021835
Mast4	2883.31	1.26252	0.0709272	17.8003	7.04e-71	1.73e-69	1733	1394	3986	4971	ENSMUSG00000034751
Oasl1	1890.76	1.27162	0.0842651	15.0907	1.86e-51	3.07e-50	1145	898	2619	3266	ENSMUSG00000041827
Nup43	659.418	1.27226	0.135536	9.38686	6.18e-21	3.96e-20	416	298	948	1099	ENSMUSG00000040034
Hspe1	6367.21	1.27457	0.0578381	22.0368	1.28e-107	5.26e-106	3616	3224	9317	10413	ENSMUSG00000073676
Phgdh	18343.2	1.27631	0.0557601	22.8893	5.94e-116	2.7e-114	10090	9555	26609	30295	ENSMUSG00000053398
Pdlim1	6196.04	1.2792	0.0539417	23.7145	2.56e-124	1.31e-122	3540	3105	8976	10261	ENSMUSG00000055044
Nedd4l	1885.73	1.27947	0.0870524	14.6977	6.67e-49	1.02e-47	1025	991	2712	3145	ENSMUSG00000024589
Cxcl10	2064.88	1.2798	0.076008	16.8377	1.29e-63	2.8e-62	1214	1004	2954	3466	ENSMUSG00000034855
Slc16a1	3296.8	1.28194	0.0643038	19.9358	1.99e-88	6.39e-87	1881	1650	4759	5486	ENSMUSG00000032902
Pi4k2b	2241.65	1.28453	0.073803	17.4048	7.59e-68	1.77e-66	1269	1128	3218	3755	ENSMUSG00000029186
Tnfrsf12a	4847.45	1.28642	0.0579097	22.2142	2.5e-109	1.06e-107	2766	2415	7044	8026	ENSMUSG00000023905
Basp1	4871.13	1.28816	0.0818292	15.7421	7.79e-56	1.45e-54	2549	2623	7067	8081	ENSMUSG00000045763
Plxnb2	11981.6	1.28848	0.0642472	20.0551	1.82e-89	5.99e-88	6415	6323	16886	20476	ENSMUSG00000036606
Pitpnm1	1446.17	1.28985	0.102769	12.551	3.92e-36	4.29e-35	792	748	1927	2604	ENSMUSG00000024851
Galk1	4868.81	1.292	0.067596	19.1136	1.95e-81	5.58e-80	2634	2539	6847	8348	ENSMUSG00000020766
Sdc2	3212.81	1.29388	0.0653208	19.8081	2.54e-87	7.95e-86	1850	1575	4472	5570	ENSMUSG00000022261
Bzw2	4053.22	1.29538	0.0632959	20.4654	4.38e-93	1.51e-91	2312	2002	5953	6661	ENSMUSG00000020547
Ssbp2	865.705	1.29579	0.141011	9.18929	3.95e-20	2.46e-19	425	488	1226	1475	ENSMUSG00000003992
Myo1b	2073.47	1.29753	0.0810267	16.0136	1.03e-57	1.98e-56	1137	1063	2892	3591	ENSMUSG00000018417
Stk39	710.971	1.30232	0.121348	10.7321	7.19e-27	5.84e-26	393	360	1020	1200	ENSMUSG00000027030
Atp10a	1604.94	1.30402	0.0879245	14.8311	9.22e-50	1.45e-48	875	822	2297	2717	ENSMUSG00000025324
Ppif	722.862	1.30592	0.122021	10.7025	9.91e-27	7.98e-26	425	342	1059	1197	ENSMUSG00000021868
Serpinb1a	1992.64	1.30729	0.081906	15.9609	2.39e-57	4.58e-56	1153	959	2735	3519	ENSMUSG00000044734
Ubtd2	363.176	1.30787	0.164856	7.93344	2.13e-15	1.06e-14	204	180	524	611	ENSMUSG00000044949
Ankrd13b	2245.2	1.30807	0.0834699	15.6711	2.38e-55	4.35e-54	1197	1169	3219	3800	ENSMUSG00000037907
Elovl6	2415.25	1.31173	0.0726469	18.0563	7.04e-73	1.77e-71	1348	1200	3508	4042	ENSMUSG00000041220
Scd1	2476.72	1.3124	0.0724568	18.1129	2.52e-73	6.45e-72	1437	1182	3470	4299	ENSMUSG00000037071
1110020G09Rik	1310.23	1.31241	0.0939381	13.971	2.34e-44	3.22e-43	743	640	1929	2163	ENSMUSG00000022253
Pkia	1152.59	1.31349	0.107115	12.2624	1.44e-34	1.49e-33	610	601	1691	1909	ENSMUSG00000027499
Mitf	315.689	1.31417	0.185843	7.07137	1.53e-12	6.45e-12	196	139	438	554	ENSMUSG00000035158
Phf17	3470.83	1.31429	0.0615255	21.3617	3.04e-101	1.16e-99	1967	1694	4987	5880	ENSMUSG00000025764
Sema3c	2750.59	1.31462	0.0981175	13.3984	6.18e-41	7.75e-40	1718	1203	4113	4472	ENSMUSG00000028780
Prelid2	389.608	1.31631	0.159624	8.24635	1.63e-16	8.59e-16	225	186	563	657	ENSMUSG00000056671
Pttg1	1012.61	1.32563	0.10373	12.7796	2.13e-37	2.42e-36	586	478	1427	1757	ENSMUSG00000020415
Rhpn2	528.685	1.32754	0.150792	8.80381	1.32e-18	7.61e-18	309	246	816	834	ENSMUSG00000030494
Col18a1	30983.3	1.32798	0.0546684	24.2916	2.4e-130	1.29e-128	16677	15679	42964	54624	ENSMUSG00000001435
Cks1b	3143.3	1.32939	0.0690125	19.263	1.1e-82	3.2e-81	1807	1488	4638	5214	ENSMUSG00000028044
Inhbb	1272.17	1.33048	0.134899	9.86283	6.03e-23	4.2e-22	603	714	1815	2182	ENSMUSG00000037035
Sms	3044.72	1.33075	0.0671807	19.8085	2.52e-87	7.9e-86	1752	1438	4434	5123	ENSMUSG00000071708
Fam185a	524.543	1.33528	0.140394	9.51093	1.89e-21	1.24e-20	307	242	750	901	ENSMUSG00000047221
Epb4.1l5	294.391	1.33567	0.185034	7.21854	5.25e-13	2.26e-12	171	137	408	521	ENSMUSG00000026383
Bgn	23719.1	1.33717	0.148582	8.99955	2.27e-19	1.36e-18	12088	12479	32459	42482	ENSMUSG00000031375
Mrpl33	1476.2	1.33777	0.0994282	13.4547	2.89e-41	3.65e-40	864	679	2236	2389	ENSMUSG00000029142
Dcbld2	5966.49	1.33862	0.05148	26.0027	4.62e-149	3.02e-147	3323	2893	8578	10199	ENSMUSG00000035107
Pdia6	22203.5	1.34107	0.0418109	32.0747	9.92e-226	1.19e-223	12714	10437	31885	38041	ENSMUSG00000020571
Gpsm2	1542.52	1.34216	0.0863038	15.5516	1.55e-54	2.75e-53	848	755	2248	2604	ENSMUSG00000027883
Vash2	613.225	1.34487	0.152459	8.82116	1.13e-18	6.55e-18	298	334	860	1075	ENSMUSG00000037568
Fam162a	3150.2	1.34704	0.0692932	19.4397	3.56e-84	1.06e-82	1808	1467	4650	5261	ENSMUSG00000003955
Cadm1	524.049	1.34741	0.147932	9.10835	8.36e-20	5.13e-19	268	273	766	883	ENSMUSG00000032076
Thbs3	771.832	1.35522	0.117742	11.5101	1.17e-30	1.08e-29	420	377	1084	1358	ENSMUSG00000028047
Ugdh	4028.29	1.35547	0.073507	18.44	6.28e-76	1.67e-74	2112	2035	5983	6701	ENSMUSG00000029201
Dus4l	536.247	1.3562	0.140048	9.68386	3.53e-22	2.39e-21	308	247	795	895	ENSMUSG00000020648
Tspan15	1288.6	1.3568	0.10115	13.4137	5.02e-41	6.31e-40	729	603	1958	2094	ENSMUSG00000037031
Gpr126	766.021	1.35793	0.118311	11.4776	1.71e-30	1.56e-29	435	357	1075	1351	ENSMUSG00000039116
Fkbp4	8761.27	1.36104	0.0532228	25.5726	3.08e-144	1.9e-142	4694	4315	12799	14864	ENSMUSG00000030357
Ppa1	2295.91	1.36135	0.0838507	16.2355	2.83e-59	5.65e-58	1335	1038	3442	3794	ENSMUSG00000020089
Gorab	1888.73	1.36192	0.0916276	14.8636	5.68e-50	8.97e-49	971	966	2674	3305	ENSMUSG00000040124
Slc2a1	6562.77	1.36273	0.0503977	27.0396	5.06e-161	3.62e-159	3666	3096	9526	11218	ENSMUSG00000028645
Usp13	566.365	1.36656	0.142795	9.57012	1.07e-21	7.07e-21	296	284	859	925	ENSMUSG00000056900
Fosl1	1465.91	1.37103	0.0968584	14.155	1.74e-45	2.46e-44	859	650	2172	2463	ENSMUSG00000024912
Ergic1	7919.08	1.37113	0.0507401	27.0227	8e-161	5.69e-159	4421	3706	11672	13370	ENSMUSG00000001576
Siva1	824.947	1.37297	0.11333	12.1148	8.81e-34	8.93e-33	443	401	1184	1431	ENSMUSG00000064326
Maged2	1830.74	1.37576	0.103659	13.2719	3.37e-40	4.12e-39	922	941	2499	3331	ENSMUSG00000025268
Mtap1b	6574.78	1.37608	0.054973	25.0319	2.75e-138	1.6e-136	3729	3011	9386	11486	ENSMUSG00000052727
Mif	20151.1	1.38136	0.0525989	26.2622	5.19e-152	3.51e-150	10578	9916	29727	34118	ENSMUSG00000033307
Ivns1abp	6436.83	1.38155	0.0557498	24.7812	1.43e-135	8.13e-134	3424	3129	9442	10962	ENSMUSG00000023150
P4ha1	4151.31	1.38286	0.0601491	22.9906	5.79e-117	2.72e-115	2222	2004	5982	7201	ENSMUSG00000019916
Ero1l	15833.8	1.38491	0.0419564	33.0083	6.18e-239	8e-237	8799	7343	23055	27213	ENSMUSG00000021831
Hsp90aa1	49747.3	1.3886	0.0418096	33.2125	7.12e-242	9.54e-240	27160	23405	74107	83619	ENSMUSG00000021270
Atp2b4	3977.11	1.39331	0.0824598	16.8969	4.75e-64	1.04e-62	2150	1882	5304	7436	ENSMUSG00000026463
Lpin3	1213.54	1.40896	0.0958049	14.7065	5.85e-49	8.98e-48	673	550	1748	2128	ENSMUSG00000027412
Il1rap	857.223	1.41242	0.14659	9.63521	5.68e-22	3.81e-21	536	334	1232	1510	ENSMUSG00000022514
Mfap3l	1845.02	1.41312	0.0932215	15.1588	6.63e-52	1.1e-50	1069	792	2760	3120	ENSMUSG00000031647
Col5a2	11400.2	1.41388	0.0665312	21.2514	3.2e-100	1.19e-98	5750	5639	16080	20424	ENSMUSG00000026042
Agpat2	627.826	1.415	0.141133	10.026	1.17e-23	8.4e-23	305	321	915	1089	ENSMUSG00000026922
Pgrmc1	4331.83	1.41885	0.0808025	17.5595	5.03e-69	1.19e-67	2130	2181	6343	7495	ENSMUSG00000006373
Wdr89	360.373	1.42705	0.170238	8.38267	5.17e-17	2.79e-16	181	177	527	626	ENSMUSG00000045690
Pde4a	450.607	1.43289	0.158009	9.06841	1.21e-19	7.35e-19	222	224	639	808	ENSMUSG00000032177
Tgif1	3061.92	1.4343	0.065034	22.0546	8.63e-108	3.58e-106	1619	1421	4458	5361	ENSMUSG00000047407
Abcc1	13145.8	1.435	0.0547535	26.2084	2.13e-151	1.42e-149	7371	5730	19288	22854	ENSMUSG00000023088
Pdgfc	1568.82	1.43668	0.118517	12.1221	8.06e-34	8.19e-33	727	816	2258	2778	ENSMUSG00000028019
Bnip3	3044.97	1.44484	0.066648	21.6786	3.26e-104	1.3e-102	1586	1419	4508	5263	ENSMUSG00000078566
Maoa	5113.7	1.44644	0.0572523	25.2642	7.9e-141	4.69e-139	2669	2374	7630	8774	ENSMUSG00000025037
Ucp2	2906.81	1.44701	0.0690424	20.9583	1.58e-97	5.63e-96	1512	1354	4174	5182	ENSMUSG00000033685
Hmga1-rs1	261.357	1.44829	0.200462	7.22475	5.02e-13	2.16e-12	149	110	370	473	ENSMUSG00000078249
1110067D22Rik	2644.07	1.44901	0.0814874	17.782	9.74e-71	2.38e-69	1311	1285	3946	4538	ENSMUSG00000042363
Fam129a	604.026	1.45049	0.130403	11.1232	9.68e-29	8.4e-28	318	277	876	1068	ENSMUSG00000026483
Pfkp	4228.11	1.46229	0.0607836	24.0573	7e-128	3.68e-126	2188	1949	6093	7554	ENSMUSG00000021196
Bri3bp	2185.86	1.46658	0.0746288	19.6517	5.59e-86	1.72e-84	1129	1005	3220	3828	ENSMUSG00000037905
S100a11	11385	1.46695	0.056339	26.038	1.84e-149	1.21e-147	5928	5188	17517	19056	ENSMUSG00000027907
Eef1e1	1294.89	1.46928	0.0996193	14.7489	3.13e-49	4.83e-48	649	611	1970	2195	ENSMUSG00000001707
Lnp	935.457	1.4729	0.109594	13.4396	3.54e-41	4.46e-40	469	440	1375	1645	ENSMUSG00000009207
Lgals1	78231.2	1.47532	0.0409688	36.0109	5.64e-284	9.85e-282	39992	35991	116983	135395	ENSMUSG00000068220
S100a6	37177.6	1.4763	0.0536456	27.5196	1.02e-166	7.81e-165	20097	16146	57116	62557	ENSMUSG00000001025
Cdkn2b	1443.42	1.47955	0.101872	14.5235	8.6e-48	1.29e-46	697	698	2066	2610	ENSMUSG00000073802
Smad7	659.264	1.48276	0.156259	9.48914	2.33e-21	1.52e-20	292	341	945	1191	ENSMUSG00000025880
Pgk1	68430.4	1.48448	0.0394781	37.6026	1e-300	1e-300	36003	30315	103169	117838	ENSMUSG00000062070
Plekhh2	532.066	1.49195	0.145124	10.2805	8.63e-25	6.46e-24	290	225	752	979	ENSMUSG00000040852
Dock7	3168.46	1.49505	0.0676634	22.0953	3.5e-108	1.46e-106	1589	1457	4643	5635	ENSMUSG00000028556
Fam198b	6606.66	1.4956	0.0652997	22.9037	4.27e-116	1.95e-114	3212	3123	9747	11674	ENSMUSG00000027955
Dbn1	3432.87	1.49693	0.0800966	18.6891	6.07e-78	1.66e-76	1643	1644	4992	6154	ENSMUSG00000034675
Ppm1e	605.414	1.49872	0.141172	10.6163	2.5e-26	1.98e-25	285	294	884	1081	ENSMUSG00000046442
AW555464	2279.43	1.49992	0.0818068	18.3349	4.36e-75	1.14e-73	1109	1073	3389	4002	ENSMUSG00000072825
Eml5	373.385	1.5005	0.166873	8.99189	2.43e-19	1.45e-18	195	164	530	686	ENSMUSG00000051166
Pla2g12a	857.605	1.50498	0.114041	13.1968	9.15e-40	1.11e-38	426	394	1295	1485	ENSMUSG00000027999
Ablim1	505.982	1.50912	0.142192	10.6132	2.59e-26	2.04e-25	262	222	759	884	ENSMUSG00000025085
Lrp12	855.857	1.51063	0.121273	12.4564	1.29e-35	1.38e-34	405	409	1253	1531	ENSMUSG00000022305
Kctd11	585.967	1.51108	0.14272	10.5877	3.4e-26	2.67e-25	275	282	853	1054	ENSMUSG00000046731
Gsto1	14651.3	1.51153	0.0464145	32.566	1.24e-232	1.56e-230	7397	6579	22172	25382	ENSMUSG00000025068
Tead1	896.674	1.51863	0.109496	13.8693	9.72e-44	1.31e-42	455	398	1311	1612	ENSMUSG00000055320
Slc19a2	737.819	1.51921	0.126573	12.0026	3.44e-33	3.4e-32	381	321	1158	1233	ENSMUSG00000040918
Tm4sf1	11545.1	1.52354	0.0518611	29.3773	1.07e-189	1.01e-187	5903	5056	17776	19728	ENSMUSG00000027800
Tgfb2	1022.05	1.52406	0.104547	14.5778	3.89e-48	5.88e-47	504	464	1519	1811	ENSMUSG00000039239
Mical2	6042.08	1.52951	0.0537601	28.4508	4.77e-178	4.07e-176	3048	2667	8827	10913	ENSMUSG00000038244
Cebpb	1785.59	1.53955	0.107729	14.2909	2.49e-46	3.58e-45	826	845	2836	2964	ENSMUSG00000056501
Cdc14b	285.575	1.546	0.187706	8.23631	1.78e-16	9.32e-16	144	124	417	519	ENSMUSG00000033102
Pcdh19	2154.43	1.55382	0.0796016	19.52	7.43e-85	2.22e-83	1035	973	3211	3847	ENSMUSG00000051323
Egr1	947.358	1.5558	0.117198	13.275	3.23e-40	3.96e-39	443	438	1365	1748	ENSMUSG00000038418
Mt1	2287.82	1.56107	0.105629	14.7787	2.01e-49	3.12e-48	1038	1078	3662	3795	ENSMUSG00000031765
Isoc1	1257	1.56532	0.0946259	16.5422	1.82e-61	3.82e-60	620	547	1856	2275	ENSMUSG00000024601
Eno1	5902.73	1.57433	0.0616802	25.5241	1.07e-143	6.5e-142	2861	2587	9175	10170	ENSMUSG00000063524
Cnn2	4888.82	1.57433	0.0831871	18.9252	7.07e-80	1.98e-78	2206	2285	7502	8536	ENSMUSG00000004665
Mex3a	827.346	1.57458	0.156647	10.0518	9.02e-24	6.5e-23	338	418	1232	1488	ENSMUSG00000074480
Rpp40	467.123	1.57495	0.15441	10.1998	1.99e-24	1.47e-23	215	215	691	846	ENSMUSG00000021418
Clu	951.817	1.57615	0.109869	14.3457	1.13e-46	1.65e-45	468	411	1376	1764	ENSMUSG00000022037
Hspd1	25255.7	1.57954	0.0488399	32.3411	1.85e-229	2.28e-227	12672	10636	39353	43488	ENSMUSG00000025980
Pion	442.426	1.5836	0.159377	9.93618	2.9e-23	2.04e-22	237	172	675	781	ENSMUSG00000039934
Myc	6691.18	1.58646	0.050087	31.6742	3.53e-220	4.04e-218	3298	2849	10092	11948	ENSMUSG00000022346
Mtap	7630.68	1.59082	0.0535054	29.7319	2.97e-194	2.88e-192	3732	3259	11797	13303	ENSMUSG00000062937
Gm5506	9590.23	1.59139	0.0498131	31.9472	5.91e-224	6.99e-222	4674	4108	14756	16806	ENSMUSG00000059040
Ildr2	2221.26	1.59305	0.0862594	18.4682	3.73e-76	9.92e-75	1047	981	3499	3797	ENSMUSG00000040612
Chchd10	494.711	1.59325	0.14612	10.9037	1.11e-27	9.23e-27	234	218	736	897	ENSMUSG00000049422
Tec	259.529	1.5934	0.19783	8.05436	7.99e-16	4.05e-15	132	106	398	457	ENSMUSG00000029217
Fads3	8001.95	1.59539	0.0567378	28.1186	5.81e-174	4.76e-172	3956	3364	12518	13799	ENSMUSG00000024664
Ak4	767.391	1.60369	0.120373	13.3226	1.71e-40	2.11e-39	359	338	1163	1371	ENSMUSG00000028527
Cyp1b1	1750.99	1.604	0.219734	7.29976	2.88e-13	1.26e-12	731	846	2525	3283	ENSMUSG00000024087
Epb4.1l1	1914.2	1.60672	0.0785308	20.4597	4.92e-93	1.69e-91	942	799	2895	3433	ENSMUSG00000027624
9230110C19Rik	316.086	1.6074	0.185187	8.67991	3.96e-18	2.24e-17	143	143	491	551	ENSMUSG00000053070
Txndc5	10255.6	1.61481	0.0473354	34.1143	4.53e-255	6.47e-253	4899	4374	15615	18315	ENSMUSG00000038991
Gadd45a	1993.98	1.62182	0.0822823	19.7104	1.75e-86	5.45e-85	927	867	3059	3541	ENSMUSG00000036390
Gfra2	771.635	1.62774	0.128938	12.6241	1.55e-36	1.72e-35	403	294	1210	1344	ENSMUSG00000022103
Shisa4	765.518	1.63128	0.145474	11.2136	3.5e-29	3.09e-28	317	364	1169	1369	ENSMUSG00000041889
Rgs16	210.268	1.63896	0.227287	7.21097	5.56e-13	2.39e-12	100	88	292	412	ENSMUSG00000026475
Tpi1	28938.3	1.644	0.0438791	37.4666	1e-300	1e-300	13531	12224	44590	51568	ENSMUSG00000023456
Prkca	3070.79	1.64564	0.066015	24.9283	3.67e-137	2.11e-135	1448	1285	4676	5541	ENSMUSG00000050965
Spata13	862.718	1.66806	0.111794	14.9209	2.41e-50	3.85e-49	413	347	1317	1565	ENSMUSG00000021990
Dap	3222.47	1.67007	0.0925652	18.0421	9.11e-73	2.29e-71	1364	1450	4863	5912	ENSMUSG00000039168
Itga4	922.262	1.6741	0.120162	13.9321	4.04e-44	5.52e-43	466	347	1346	1751	ENSMUSG00000027009
Itgav	6281.21	1.67907	0.0743912	22.5708	8.4e-113	3.69e-111	2716	2751	9512	11521	ENSMUSG00000027087
Arap2	298.464	1.68307	0.187434	8.97955	2.72e-19	1.62e-18	134	126	468	529	ENSMUSG00000037999
Ddr1	1283.54	1.6841	0.131886	12.7694	2.43e-37	2.74e-36	515	595	1877	2436	ENSMUSG00000003534
Pkp2	975.804	1.69375	0.109598	15.4542	7.07e-54	1.24e-52	479	371	1488	1788	ENSMUSG00000041957
Gpt2	1982.57	1.69526	0.0958463	17.6873	5.26e-70	1.28e-68	843	868	2989	3670	ENSMUSG00000031700
Obfc2a	1242.38	1.69763	0.105409	16.1052	2.35e-58	4.58e-57	535	537	1891	2280	ENSMUSG00000026107
Svip	200.345	1.71381	0.224836	7.62246	2.49e-14	1.16e-13	91	81	309	365	ENSMUSG00000074093
Gm8113	1264.35	1.71549	0.13719	12.5045	7.06e-36	7.64e-35	489	585	1891	2373	ENSMUSG00000089901
Pde4d	516.423	1.71742	0.178023	9.64715	5.05e-22	3.4e-21	195	243	786	953	ENSMUSG00000021699
Spire1	1972.39	1.72161	0.0803768	21.4193	8.83e-102	3.39e-100	892	794	3094	3541	ENSMUSG00000024533
Ccl5	1590	1.72262	0.0882292	19.5243	6.82e-85	2.05e-83	759	604	2428	2936	ENSMUSG00000035042
Foxg1	868.223	1.73471	0.119022	14.5746	4.07e-48	6.15e-47	371	364	1364	1562	ENSMUSG00000020950
Glipr2	2640.14	1.73498	0.0819487	21.1716	1.75e-99	6.44e-98	1132	1103	3958	4977	ENSMUSG00000028480
Phyhd1	526.807	1.73692	0.151531	11.4625	2.04e-30	1.86e-29	219	226	789	994	ENSMUSG00000079484
Six1	721.694	1.73852	0.129905	13.3831	7.6e-41	9.49e-40	308	302	1074	1371	ENSMUSG00000051367
Bdnf	649.087	1.74398	0.140936	12.3743	3.6e-35	3.8e-34	280	267	1069	1113	ENSMUSG00000048482
Pik3r5	356.234	1.75319	0.177592	9.87199	5.51e-23	3.84e-22	172	129	525	687	ENSMUSG00000020901
Gata3	326.977	1.75933	0.183898	9.56688	1.1e-21	7.29e-21	135	138	500	609	ENSMUSG00000015619
Mid1	519.157	1.75943	0.193629	9.0866	1.02e-19	6.24e-19	187	243	738	1033	ENSMUSG00000035299
Col7a1	263.032	1.76087	0.212122	8.30121	1.03e-16	5.47e-16	104	115	387	508	ENSMUSG00000025650
Mnd1	373.947	1.76209	0.169263	10.4103	2.22e-25	1.7e-24	177	137	589	678	ENSMUSG00000033752
A430110N23Rik	600.253	1.77524	0.144546	12.2815	1.14e-34	1.18e-33	255	243	870	1181	ENSMUSG00000035279
Tmtc4	948.046	1.78189	0.119387	14.9253	2.26e-50	3.6e-49	396	387	1400	1838	ENSMUSG00000041594
Slc29a2	299.673	1.78506	0.189847	9.40264	5.32e-21	3.42e-20	124	123	458	563	ENSMUSG00000024891
Traf4	709.482	1.78938	0.153242	11.6769	1.67e-31	1.57e-30	266	314	1097	1319	ENSMUSG00000017386
AC084315.1	3973.13	1.81369	0.0702228	25.8277	4.33e-147	2.78e-145	1649	1577	6079	7526	ENSMUSG00000092035
Prodh	474.121	1.8181	0.150349	12.0925	1.16e-33	1.17e-32	205	180	757	862	ENSMUSG00000003526
Unc119	169.637	1.826	0.258761	7.05673	1.7e-12	7.14e-12	70	67	238	348	ENSMUSG00000002058
Six4	734.85	1.82735	0.123815	14.7587	2.7e-49	4.18e-48	307	286	1134	1386	ENSMUSG00000034460
Nkain1	3642.9	1.84402	0.0674447	27.3412	1.37e-164	1.02e-162	1546	1370	5889	6590	ENSMUSG00000078532
Zfp239	153.224	1.84916	0.263801	7.00967	2.39e-12	9.93e-12	71	52	230	299	ENSMUSG00000042097
Cacnb3	1699.52	1.85072	0.0992345	18.65	1.26e-77	3.42e-76	667	683	2616	3235	ENSMUSG00000003352
Nfil3	1010.53	1.8512	0.111006	16.6765	1.94e-62	4.12e-61	440	367	1657	1805	ENSMUSG00000056749
Tcf7	180.477	1.85183	0.251171	7.37282	1.67e-13	7.43e-13	67	76	273	349	ENSMUSG00000000782
Aim1	383.779	1.86658	0.175821	10.6164	2.5e-26	1.98e-25	146	156	608	713	ENSMUSG00000019866
Cdkn2a	2563.06	1.87474	0.0963478	19.4581	2.49e-84	7.42e-83	971	1035	4013	4833	ENSMUSG00000044303
Pecr	292.577	1.88302	0.190048	9.9081	3.84e-23	2.7e-22	128	102	457	555	ENSMUSG00000026189
Acsbg1	166.138	1.88884	0.252031	7.49448	6.66e-14	3.02e-13	70	60	249	328	ENSMUSG00000032281
Pcolce2	992.487	1.89886	0.118086	16.0803	3.51e-58	6.82e-57	379	389	1592	1839	ENSMUSG00000015354
Mlf1	369.133	1.90313	0.188718	10.0845	6.47e-24	4.69e-23	131	153	589	688	ENSMUSG00000048416
Met	3544.25	1.90666	0.067239	28.3564	6.98e-177	5.79e-175	1435	1305	5723	6542	ENSMUSG00000009376
6030419C18Rik	721.36	1.91121	0.124487	15.3527	3.4e-53	5.87e-52	298	259	1167	1331	ENSMUSG00000066607
Sorcs2	286.966	1.91126	0.194026	9.85056	6.82e-23	4.73e-22	112	109	450	546	ENSMUSG00000029093
B4galnt1	660.232	1.912	0.177977	10.743	6.39e-27	5.21e-26	223	281	957	1349	ENSMUSG00000006731
Tpm1	21189.4	1.91545	0.129067	14.8408	7.99e-50	1.26e-48	8020	8204	34184	39258	ENSMUSG00000032366
Amot	535.726	1.9385	0.154923	12.5126	6.37e-36	6.91e-35	201	205	804	1070	ENSMUSG00000041688
Dusp10	493.591	1.94114	0.150941	12.8602	7.54e-38	8.65e-37	191	183	797	920	ENSMUSG00000039384
Lphn3	141.041	1.95684	0.274573	7.12684	1.03e-12	4.35e-12	54	52	216	278	ENSMUSG00000037605
Bmp1	2789.86	1.95952	0.213957	9.15847	5.26e-20	3.25e-19	963	1113	4333	5435	ENSMUSG00000022098
S1pr2	673.819	1.96638	0.150623	13.055	5.95e-39	7.04e-38	234	267	1052	1307	ENSMUSG00000043895
Lamc2	936.934	1.96781	0.122295	16.0907	2.97e-58	5.78e-57	344	354	1535	1733	ENSMUSG00000026479
Vcam1	6033.37	1.96872	0.15852	12.4194	2.05e-35	2.18e-34	2169	2311	9376	11778	ENSMUSG00000027962
CT030640.1	255.188	1.96933	0.20358	9.67351	3.91e-22	2.64e-21	103	88	401	493	ENSMUSG00000091354
Adcy7	170.646	1.97691	0.253601	7.79534	6.42e-15	3.1e-14	66	61	254	347	ENSMUSG00000031659
Runx1	582.582	1.98425	0.141607	14.0124	1.31e-44	1.82e-43	220	211	957	1080	ENSMUSG00000022952
Lmcd1	205.937	1.9936	0.27211	7.32644	2.36e-13	1.04e-12	62	88	298	430	ENSMUSG00000057604
Lancl3	467.725	1.99434	0.15397	12.9528	2.27e-38	2.64e-37	194	152	742	902	ENSMUSG00000047344
2610203C20Rik	923.556	2.0023	0.12763	15.6883	1.82e-55	3.33e-54	330	345	1414	1843	ENSMUSG00000074415
Pcyt1b	719.468	2.00909	0.133964	14.9972	7.66e-51	1.24e-49	258	266	1169	1358	ENSMUSG00000035246
Csn3	314.661	2.01013	0.210604	9.54456	1.37e-21	9.01e-21	120	110	436	684	ENSMUSG00000001622
Fam71f1	159.35	2.0127	0.262055	7.68046	1.59e-14	7.48e-14	59	57	270	288	ENSMUSG00000039742
Styk1	190.545	2.01396	0.235543	8.55027	1.23e-17	6.8e-17	74	65	310	360	ENSMUSG00000032899
Pycr1	703.1	2.0156	0.132804	15.1773	5e-52	8.37e-51	266	246	1072	1414	ENSMUSG00000025140
Mum1l1	895.264	2.02081	0.122672	16.4734	5.7e-61	1.18e-59	320	328	1418	1739	ENSMUSG00000042515
Bcat1	2644.78	2.0271	0.0724983	27.9607	4.88e-172	3.94e-170	1028	888	4342	4969	ENSMUSG00000030268
Plekhg3	1202.2	2.03241	0.113778	17.8629	2.29e-71	5.66e-70	423	441	1887	2363	ENSMUSG00000052609
Adam8	1295.93	2.04434	0.113068	18.0806	4.53e-73	1.15e-71	554	382	2083	2502	ENSMUSG00000025473
Slc45a4	777.899	2.04888	0.156499	13.092	3.66e-39	4.34e-38	247	304	1247	1504	ENSMUSG00000079020
Deptor	255.565	2.05752	0.213181	9.65154	4.84e-22	3.26e-21	87	94	420	483	ENSMUSG00000022419
Ifi202b	2519.81	2.07176	0.0978666	21.1693	1.83e-99	6.75e-98	855	914	3995	4958	ENSMUSG00000026535
Tead3	322.875	2.07482	0.200538	10.3463	4.35e-25	3.3e-24	104	122	512	635	ENSMUSG00000002249
Il6	132.462	2.07509	0.290552	7.14186	9.21e-13	3.91e-12	45	48	203	269	ENSMUSG00000025746
Dmpk	1186.75	2.11147	0.137688	15.3351	4.45e-53	7.67e-52	369	443	1900	2336	ENSMUSG00000030409
Ptprn	2557.25	2.11317	0.0796294	26.5376	3.57e-155	2.44e-153	946	820	3976	5182	ENSMUSG00000026204
Serpinb9	2210.78	2.13918	0.21694	9.86072	6.16e-23	4.29e-22	688	800	3524	4405	ENSMUSG00000045827
Frrs1	503.717	2.14134	0.15583	13.7416	5.72e-43	7.58e-42	171	170	853	944	ENSMUSG00000033386
Pdgfra	423.934	2.14699	0.164632	13.0411	7.14e-39	8.42e-38	151	136	665	859	ENSMUSG00000029231
Tdrkh	163.695	2.15811	0.25723	8.38982	4.87e-17	2.63e-16	57	53	269	318	ENSMUSG00000041912
Pafah1b3	262.447	2.16062	0.219459	9.84522	7.19e-23	4.99e-22	80	95	430	511	ENSMUSG00000005447
Mtap2	221.404	2.16305	0.254205	8.5091	1.75e-17	9.62e-17	63	84	336	463	ENSMUSG00000015222
Notch2	1767.53	2.1681	0.0994554	21.7997	2.33e-105	9.32e-104	579	598	2941	3398	ENSMUSG00000027878
Syt17	286.554	2.17469	0.204096	10.6552	1.65e-26	1.31e-25	91	99	473	556	ENSMUSG00000058420
Synm	604.472	2.18915	0.140216	15.6127	5.97e-55	1.07e-53	215	185	953	1232	ENSMUSG00000030554
Ccl7	196.325	2.18967	0.243953	8.97577	2.81e-19	1.68e-18	61	68	326	380	ENSMUSG00000035373
Prkcd	1293.63	2.19241	0.116501	18.8188	5.29e-79	1.46e-77	410	439	2055	2618	ENSMUSG00000021948
Sdc4	2037.77	2.19274	0.0857965	25.5575	4.54e-144	2.78e-142	682	659	3352	3989	ENSMUSG00000017009
Ifi204	1587.99	2.19381	0.0992116	22.1124	2.4e-108	1.01e-106	518	525	2601	3122	ENSMUSG00000073489
Eya1	124.406	2.19508	0.294656	7.44963	9.36e-14	4.22e-13	44	38	207	241	ENSMUSG00000025932
Ncs1	1510.28	2.20535	0.112493	19.6043	1.42e-85	4.34e-84	470	513	2510	2934	ENSMUSG00000062661
Avil	143.615	2.209	0.293109	7.53644	4.83e-14	2.21e-13	41	52	247	269	ENSMUSG00000025432
Slc16a10	153.331	2.21638	0.266665	8.31146	9.45e-17	5.03e-16	55	45	249	306	ENSMUSG00000019838
Synj2	1199.74	2.21731	0.256654	8.63931	5.66e-18	3.18e-17	345	426	1931	2414	ENSMUSG00000023805
Mapkapk3	242.547	2.22347	0.256955	8.65315	5.01e-18	2.83e-17	62	93	396	481	ENSMUSG00000032577
Rbpms2	752.285	2.22527	0.135915	16.3726	3e-60	6.13e-59	236	249	1212	1514	ENSMUSG00000032387
Ddah1	2461.99	2.23455	0.0749026	29.8327	1.47e-195	1.44e-193	865	723	4126	4782	ENSMUSG00000028194
Fkbp11	1087.41	2.23787	0.105383	21.2355	4.49e-100	1.67e-98	369	330	1782	2161	ENSMUSG00000003355
Dock5	1097.02	2.24137	0.115544	19.3984	7.96e-84	2.35e-82	346	355	1852	2116	ENSMUSG00000044447
Sema3e	1507.81	2.24185	0.091131	24.6003	1.25e-133	6.96e-132	511	456	2494	2972	ENSMUSG00000063531
Rps3a	171.251	2.24744	0.29009	7.74741	9.38e-15	4.48e-14	43	65	280	341	ENSMUSG00000028081
Cd276	2764.66	2.25217	0.082489	27.3026	3.95e-164	2.91e-162	881	876	4519	5525	ENSMUSG00000035914
Lamb1	6125.68	2.25548	0.0660213	34.1629	8.59e-256	1.25e-253	1988	1901	9870	12425	ENSMUSG00000002900
Cyr61	5482.24	2.26175	0.176401	12.8216	1.24e-37	1.42e-36	1645	1803	9263	10626	ENSMUSG00000028195
Mfsd2a	245.125	2.2719	0.222769	10.1985	2.01e-24	1.49e-23	77	77	436	450	ENSMUSG00000028655
Edn1	129.413	2.27421	0.296426	7.6721	1.69e-14	7.96e-14	49	33	217	254	ENSMUSG00000021367
Apbb1ip	588.269	2.27726	0.150054	15.1763	5.08e-52	8.49e-51	178	190	985	1154	ENSMUSG00000026786
Nrcam	141.808	2.2787	0.281385	8.09814	5.58e-16	2.86e-15	47	42	248	266	ENSMUSG00000020598
1110012J17Rik	245.924	2.2816	0.229254	9.95226	2.47e-23	1.74e-22	69	84	403	493	ENSMUSG00000052105
Hspb1	428.752	2.28411	0.164879	13.8533	1.22e-43	1.64e-42	137	131	701	863	ENSMUSG00000004951
Capn6	640.741	2.29355	0.160814	14.2621	3.77e-46	5.39e-45	182	214	1017	1328	ENSMUSG00000067276
Uchl1	846.195	2.29567	0.122552	18.7322	2.7e-78	7.41e-77	266	259	1427	1656	ENSMUSG00000029223
Camkk1	188.669	2.30532	0.284541	8.1019	5.41e-16	2.77e-15	45	70	310	379	ENSMUSG00000020785
Col5a1	18102.9	2.31071	0.182054	12.6924	6.51e-37	7.29e-36	5306	5765	28761	37685	ENSMUSG00000026837
Rrad	137.494	2.31075	0.286554	8.0639	7.39e-16	3.75e-15	47	38	217	288	ENSMUSG00000031880
Mxra8	216.104	2.3124	0.28173	8.20786	2.25e-16	1.18e-15	50	81	339	454	ENSMUSG00000029070
Hk2	3818.37	2.31534	0.0726401	31.8741	6.11e-223	7.17e-221	1195	1147	6510	7425	ENSMUSG00000000628
Mnda	127.603	2.32843	0.296007	7.86613	3.66e-15	1.79e-14	43	35	221	245	ENSMUSG00000026536
Dhrs9	339.373	2.3347	0.196728	11.8677	1.74e-32	1.69e-31	95	110	572	670	ENSMUSG00000027068
Tubb2a	1607.85	2.34895	0.104507	22.4765	7.05e-112	3.02e-110	470	495	2684	3218	ENSMUSG00000058672
Ank2	655.964	2.35499	0.139142	16.925	2.94e-64	6.44e-63	196	197	1109	1298	ENSMUSG00000032826
Fam83h	164.94	2.35653	0.285241	8.26154	1.44e-16	7.58e-16	42	56	294	308	ENSMUSG00000046761
Ankrd1	3216.57	2.36742	0.0752048	31.4796	1.65e-217	1.85e-215	1002	915	5600	6194	ENSMUSG00000024803
Runx2	219.485	2.37848	0.244878	9.71293	2.66e-22	1.81e-21	57	72	372	435	ENSMUSG00000039153
Sox9	161.29	2.37967	0.311641	7.63593	2.24e-14	1.05e-13	35	59	267	327	ENSMUSG00000000567
Colec12	1490.16	2.38512	0.263452	9.05333	1.39e-19	8.41e-19	387	482	2446	3058	ENSMUSG00000036103
Fst	462.912	2.39154	0.179796	13.3014	2.27e-40	2.79e-39	163	111	846	850	ENSMUSG00000021765
Mboat1	757.671	2.39254	0.126961	18.8446	3.25e-79	9.02e-78	230	215	1268	1528	ENSMUSG00000038732
Dusp5	632.792	2.39569	0.167222	14.3264	1.5e-46	2.17e-45	165	203	1105	1221	ENSMUSG00000034765
Dyrk3	342.532	2.39896	0.187405	12.801	1.62e-37	1.84e-36	99	101	582	681	ENSMUSG00000016526
Havcr2	298.402	2.40546	0.208918	11.5139	1.12e-30	1.03e-29	80	93	511	589	ENSMUSG00000020399
Timp1	2171.12	2.41577	0.105854	22.8216	2.8e-115	1.26e-113	594	657	3628	4406	ENSMUSG00000001131
Gcnt1	322.201	2.41616	0.197343	12.2435	1.82e-34	1.88e-33	89	97	533	660	ENSMUSG00000038843
Ak5	196.858	2.42288	0.243713	9.94152	2.75e-23	1.94e-22	64	50	348	378	ENSMUSG00000039058
Nup210	223.91	2.42554	0.245029	9.89899	4.2e-23	2.95e-22	56	72	379	449	ENSMUSG00000030091
Pcolce	3700.12	2.42943	0.261688	9.28368	1.64e-20	1.04e-19	938	1164	6200	7516	ENSMUSG00000029718
Ngf	475.102	2.43232	0.162525	14.9658	1.23e-50	1.98e-49	134	138	806	953	ENSMUSG00000027859
Gpx8	1634.72	2.43996	0.227541	10.7231	7.93e-27	6.42e-26	423	502	2789	3268	ENSMUSG00000021760
Fzd2	749.52	2.44079	0.153839	15.8658	1.09e-56	2.06e-55	193	232	1241	1542	ENSMUSG00000050288
Cobl	594.788	2.44986	0.145193	16.8731	7.09e-64	1.55e-62	178	160	1049	1151	ENSMUSG00000020173
Gpr176	730.606	2.49357	0.163398	15.2607	1.4e-52	2.36e-51	177	224	1216	1512	ENSMUSG00000040133
Echdc2	215.557	2.49944	0.232622	10.7447	6.28e-27	5.12e-26	62	57	358	448	ENSMUSG00000028601
Nav3	984.529	2.50043	0.118124	21.1678	1.89e-99	6.94e-98	285	258	1751	1909	ENSMUSG00000020181
Wdr35	1052.71	2.50601	0.124973	20.0524	1.92e-89	6.31e-88	275	301	1805	2122	ENSMUSG00000066643
Angptl2	959.725	2.51534	0.321422	7.82566	5.05e-15	2.45e-14	219	298	1657	1926	ENSMUSG00000004105
Igfbp7	1178.47	2.51898	0.120958	20.8253	2.55e-96	8.98e-95	308	332	2072	2321	ENSMUSG00000036256
Ptgr1	274.633	2.53171	0.217464	11.642	2.52e-31	2.36e-30	69	79	456	574	ENSMUSG00000028378
Mkx	166.56	2.53503	0.265221	9.55817	1.2e-21	7.92e-21	47	43	294	328	ENSMUSG00000061013
Serpinb9b	5272.96	2.54617	0.19574	13.0079	1.1e-38	1.3e-37	1328	1480	9402	10297	ENSMUSG00000021403
C3	229.462	2.57792	0.240566	10.7161	8.56e-27	6.92e-26	63	58	352	519	ENSMUSG00000024164
Ttc39c	246.696	2.60087	0.221437	11.7454	7.46e-32	7.08e-31	64	64	423	507	ENSMUSG00000024424
Tln2	1222.62	2.61701	0.350744	7.46131	8.57e-14	3.87e-13	256	363	2083	2538	ENSMUSG00000052698
Osmr	313.194	2.61829	0.239328	10.9402	7.41e-28	6.22e-27	63	96	542	639	ENSMUSG00000022146
Cdc42ep4	865.096	2.63229	0.31495	8.3578	6.39e-17	3.43e-16	185	250	1493	1778	ENSMUSG00000041598
Eno3	3513.76	2.63584	0.314518	8.38057	5.27e-17	2.84e-16	754	1008	6189	7080	ENSMUSG00000060600
Xk	104.441	2.6369	0.337828	7.80544	5.93e-15	2.86e-14	26	27	180	215	ENSMUSG00000015342
Mlec	6526.02	2.64657	0.202863	13.0461	6.69e-39	7.89e-38	1529	1742	11433	13251	ENSMUSG00000048578
Pak1	1807.04	2.65565	0.115684	22.956	1.28e-116	5.94e-115	421	482	3095	3757	ENSMUSG00000030774
Emp2	4371.87	2.66026	0.266443	9.98432	1.79e-23	1.27e-22	963	1203	7501	9089	ENSMUSG00000022505
Wisp1	6735.02	2.66467	0.253988	10.4913	9.47e-26	7.34e-25	1496	1834	11543	14029	ENSMUSG00000005124
Myo7a	1583.7	2.6684	0.302327	8.82618	1.08e-18	6.28e-18	339	441	2589	3450	ENSMUSG00000030761
Matn2	2375.57	2.67696	0.0976083	27.4255	1.36e-165	1.02e-163	580	596	3917	5141	ENSMUSG00000022324
Casc4	867.949	2.67708	0.148247	18.0582	6.8e-73	1.72e-71	196	232	1569	1713	ENSMUSG00000060227
Adora2a	89.1123	2.67805	0.371859	7.20179	5.94e-13	2.55e-12	20	24	150	189	ENSMUSG00000020178
Prss23	6792.14	2.70174	0.290363	9.30468	1.34e-20	8.52e-20	1431	1847	11963	13861	ENSMUSG00000039405
Ctgf	1803.27	2.70989	0.300701	9.01193	2.02e-19	1.22e-18	375	491	3239	3610	ENSMUSG00000019997
Ank1	85.3948	2.72976	0.378224	7.2173	5.3e-13	2.28e-12	20	21	142	185	ENSMUSG00000031543
Tmem20	109.402	2.7363	0.345655	7.91627	2.45e-15	1.21e-14	22	30	192	225	ENSMUSG00000044026
Vasn	534.222	2.73778	0.165104	16.5821	9.38e-62	1.98e-60	123	132	885	1163	ENSMUSG00000039646
Pkp1	652.408	2.75095	0.173788	15.8294	1.95e-56	3.66e-55	133	174	1168	1319	ENSMUSG00000026413
Sulf1	189.102	2.75713	0.27215	10.1309	4.03e-24	2.96e-23	40	49	303	425	ENSMUSG00000016918
Kdelr3	965.472	2.76053	0.334437	8.25426	1.53e-16	8.04e-16	188	261	1667	2031	ENSMUSG00000010830
Igsf9	105.109	2.76354	0.364042	7.59127	3.17e-14	1.47e-13	19	30	177	226	ENSMUSG00000037995
Cytip	79.3197	2.79426	0.397827	7.0238	2.16e-12	9e-12	23	14	143	161	ENSMUSG00000026832
Ngef	204.44	2.81324	0.30014	9.37308	7.04e-21	4.5e-20	33	59	379	402	ENSMUSG00000026259
Mmp2	195.528	2.81921	0.261048	10.7996	3.46e-27	2.84e-26	44	45	316	441	ENSMUSG00000031740
Rnase4	132.642	2.82079	0.388609	7.25869	3.91e-13	1.7e-12	17	42	219	293	ENSMUSG00000021876
Fam46a	345.911	2.82772	0.229537	12.3192	7.14e-35	7.47e-34	62	93	603	728	ENSMUSG00000032265
Lhfp	3138.12	2.85398	0.32309	8.8334	1.02e-18	5.89e-18	585	794	5541	6563	ENSMUSG00000048332
Fat1	3348.91	2.85653	0.195875	14.5835	3.58e-48	5.42e-47	696	784	5730	7225	ENSMUSG00000070047
Sfmbt2	86.9552	2.88537	0.380698	7.57916	3.48e-14	1.61e-13	19	19	160	175	ENSMUSG00000061186
Cdh2	4004.29	2.88602	0.330177	8.74082	2.31e-18	1.32e-17	729	996	7247	8209	ENSMUSG00000024304
Slc16a3	3056.46	2.88799	0.317554	9.09447	9.51e-20	5.82e-19	561	755	5456	6358	ENSMUSG00000025161
Lipg	122.214	2.88966	0.330599	8.74069	2.32e-18	1.32e-17	23	30	218	254	ENSMUSG00000053846
Cd300lb	121.169	2.91069	0.327508	8.88739	6.26e-19	3.67e-18	24	28	216	253	ENSMUSG00000063193
Gpc4	101.553	2.93413	0.359223	8.16798	3.14e-16	1.63e-15	20	23	170	226	ENSMUSG00000031119
Lims2	83.1817	2.93707	0.406152	7.23145	4.78e-13	2.06e-12	15	20	162	158	ENSMUSG00000024395
Brsk1	233.068	2.95318	0.257132	11.4851	1.57e-30	1.43e-29	40	57	411	495	ENSMUSG00000035390
Foxs1	170.11	2.95381	0.346722	8.51924	1.61e-17	8.84e-17	22	48	279	386	ENSMUSG00000074676
Fam134b	343.461	2.95712	0.240025	12.3201	7.06e-35	7.39e-34	55	87	635	695	ENSMUSG00000022270
Tuft1	204.379	2.96389	0.297656	9.95742	2.34e-23	1.66e-22	30	54	355	441	ENSMUSG00000005968
Enah	1446.71	3.00904	0.428135	7.02825	2.09e-12	8.72e-12	222	353	2539	3120	ENSMUSG00000022995
Tubb2b	1201.21	3.04028	0.403886	7.52759	5.17e-14	2.36e-13	185	284	2179	2518	ENSMUSG00000045136
Fn1	70796.1	3.05448	0.317429	9.62256	6.42e-22	4.29e-21	11782	15731	122406	155941	ENSMUSG00000026193
9130008F23Rik	99.4159	3.08334	0.398319	7.74089	9.87e-15	4.71e-14	13	25	167	225	ENSMUSG00000054951
Klf12	93.4897	3.08364	0.387637	7.95496	1.79e-15	8.93e-15	16	20	183	181	ENSMUSG00000072294
Tnik	188.976	3.10075	0.282551	10.9741	5.09e-28	4.32e-27	31	41	316	431	ENSMUSG00000027692
Steap2	1572.07	3.11495	0.120042	25.9489	1.87e-148	1.22e-146	275	319	2808	3382	ENSMUSG00000015653
Adora2b	123.787	3.12884	0.361068	8.66551	4.49e-18	2.54e-17	16	30	223	264	ENSMUSG00000018500
Pard6b	167.136	3.14823	0.287854	10.9369	7.68e-28	6.44e-27	29	33	302	357	ENSMUSG00000044641
Sh3pxd2b	2903.52	3.17801	0.358765	8.85819	8.13e-19	4.75e-18	430	613	5078	6436	ENSMUSG00000040711
Fam149a	157.622	3.1812	0.310456	10.2469	1.22e-24	9.11e-24	23	34	278	346	ENSMUSG00000070044
Apcdd1	1327.5	3.18828	0.394871	8.07422	6.79e-16	3.45e-15	188	285	2399	2854	ENSMUSG00000071847
Dusp9	645.601	3.20339	0.403755	7.93398	2.12e-15	1.05e-14	90	138	1225	1321	ENSMUSG00000031383
Aif1l	1223.13	3.21161	0.266948	12.0308	2.45e-33	2.43e-32	194	239	2356	2464	ENSMUSG00000001864
Ttll7	75.9546	3.22565	0.425085	7.58824	3.24e-14	1.5e-13	15	12	145	155	ENSMUSG00000036745
Mt2	918.346	3.23882	0.372315	8.69915	3.34e-18	1.89e-17	132	186	1832	1782	ENSMUSG00000031762
Limch1	141.717	3.24025	0.357503	9.06356	1.26e-19	7.67e-19	16	33	272	287	ENSMUSG00000037736
Hey1	152.589	3.26439	0.35296	9.24861	2.27e-20	1.43e-19	17	35	251	360	ENSMUSG00000040289
Wwc1	1723.6	3.27292	0.347292	9.42413	4.34e-21	2.8e-20	243	341	3242	3596	ENSMUSG00000018849
Dtx4	908.528	3.28185	0.362431	9.0551	1.36e-19	8.27e-19	125	181	1690	1920	ENSMUSG00000039982
Gmpr	253.501	3.2925	0.280717	11.7289	9.06e-32	8.59e-31	30	55	450	561	ENSMUSG00000000253
Rhou	392.003	3.31457	0.436741	7.58933	3.22e-14	1.49e-13	49	80	682	888	ENSMUSG00000039960
Figf	146.91	3.33333	0.347187	9.60098	7.92e-22	5.27e-21	16	32	268	318	ENSMUSG00000031380
Masp1	167.773	3.3674	0.30719	10.9619	5.82e-28	4.91e-27	22	32	317	352	ENSMUSG00000022887
Papss2	91.0575	3.36759	0.448931	7.50135	6.32e-14	2.87e-13	8	21	150	217	ENSMUSG00000024899
Cth	488.653	3.38988	0.19927	17.0115	6.75e-65	1.49e-63	65	90	928	1023	ENSMUSG00000028179
Il13ra1	161.684	3.39527	0.321303	10.5672	4.23e-26	3.31e-25	19	32	299	348	ENSMUSG00000017057
Edil3	163.173	3.40409	0.33804	10.0701	7.49e-24	5.43e-23	17	34	282	375	ENSMUSG00000034488
Aldh3a1	942.342	3.41032	0.362821	9.39944	5.49e-21	3.52e-20	122	171	1883	1869	ENSMUSG00000019102
Ly75	80.7394	3.43037	0.439791	7.8	6.19e-15	2.99e-14	10	15	133	194	ENSMUSG00000026980
Cd24a	161.93	3.45417	0.339671	10.1691	2.72e-24	2.01e-23	16	33	301	349	ENSMUSG00000047139
Etv4	309.288	3.4559	0.245684	14.0664	6.11e-45	8.52e-44	37	57	545	703	ENSMUSG00000017724
Col16a1	81.5493	3.49005	0.473719	7.36734	1.74e-13	7.72e-13	6	18	151	177	ENSMUSG00000040690
Rgs17	74.2919	3.49093	0.469662	7.43285	1.06e-13	4.77e-13	7	15	132	168	ENSMUSG00000019775
Odz4	225.584	3.52296	0.266966	13.1963	9.21e-40	1.11e-38	29	37	404	509	ENSMUSG00000048078
Mgat3	61.9303	3.53464	0.494286	7.15099	8.62e-13	3.67e-12	8	10	110	141	ENSMUSG00000042428
Fhod3	188.866	3.5506	0.305604	11.6183	3.33e-31	3.1e-30	20	34	345	419	ENSMUSG00000034295
Ndrg2	398.91	3.63066	0.501795	7.23535	4.64e-13	2.01e-12	38	69	717	908	ENSMUSG00000004558
Sykb	74.6671	3.65853	0.465177	7.86481	3.7e-15	1.8e-14	8	12	131	174	ENSMUSG00000021457
C1qtnf1	144.106	3.67522	0.35496	10.3539	4.02e-25	3.05e-24	13	25	258	330	ENSMUSG00000017446
Egfr	1167.29	3.70353	0.459969	8.05169	8.17e-16	4.13e-15	112	187	2088	2689	ENSMUSG00000020122
Plxnb1	590.208	3.71418	0.495624	7.49396	6.68e-14	3.04e-13	54	96	1048	1370	ENSMUSG00000053646
Bche	63.0269	3.73386	0.530884	7.03329	2.02e-12	8.42e-12	5	11	102	158	ENSMUSG00000027792
Gnao1	58.0902	3.82627	0.539033	7.09839	1.26e-12	5.33e-12	6	8	99	141	ENSMUSG00000031748
Dusp27	80.2995	3.84878	0.466109	8.25725	1.49e-16	7.85e-16	7	12	142	189	ENSMUSG00000026564
Lsp1	107.303	3.92177	0.436555	8.98347	2.62e-19	1.57e-18	6	18	198	244	ENSMUSG00000018819
Mgst2	132.186	3.96602	0.372623	10.6435	1.87e-26	1.49e-25	11	18	244	302	ENSMUSG00000074604
Srgap3	186.807	4.12311	0.328176	12.5637	3.34e-36	3.66e-35	14	23	334	445	ENSMUSG00000030257
Trim54	58.1957	4.86665	0.673257	7.22851	4.88e-13	2.11e-12	1	6	106	142	ENSMUSG00000062077
Tspan11	60.1816	5.14934	0.699936	7.35687	1.88e-13	8.32e-13	1	5	121	135	ENSMUSG00000030351
Gucy1b3	159.153	-7.44423	0.758583	-9.81333	9.87e-23	6.81e-22	326	258	1	3	ENSMUSG00000028005
Il13ra2	744.785	-6.4516	0.269891	-23.9045	2.75e-126	1.43e-124	1338	1354	14	23	ENSMUSG00000031289
Itga8	1616.01	-5.89781	0.171883	-34.313	5.02e-258	7.47e-256	2828	2973	54	63	ENSMUSG00000026768
Tll1	10073.6	-5.77044	0.0733312	-78.6901	1e-300	1e-300	18968	17334	346	451	ENSMUSG00000053626
Rbp2	87.5016	-5.76577	0.634417	-9.08829	1.01e-19	6.15e-19	182	136	1	6	ENSMUSG00000032454
Csf2rb2	576.972	-5.72729	0.244915	-23.3847	6.11e-121	3.01e-119	1148	939	20	27	ENSMUSG00000071714
Dner	575.216	-5.62917	0.24564	-22.9163	3.19e-116	1.46e-114	1032	1030	23	27	ENSMUSG00000036766
Stab2	682.503	-5.56791	0.216886	-25.6721	2.4e-145	1.49e-143	1344	1118	25	37	ENSMUSG00000035459
Hpgds	173.211	-5.53993	0.435469	-12.7218	4.48e-37	5.02e-36	288	329	7	9	ENSMUSG00000029919
Gria2	476.792	-5.41744	0.250164	-21.6556	5.39e-104	2.13e-102	900	811	18	30	ENSMUSG00000033981
Csf2rb	1462.54	-5.37774	0.143752	-37.4097	1e-300	1e-300	2793	2456	65	86	ENSMUSG00000071713
Gpr182	5147.47	-5.35632	0.0833002	-64.3014	1e-300	1e-300	9779	8679	259	279	ENSMUSG00000058396
Grrp1	153.355	-5.26403	0.422145	-12.4697	1.09e-35	1.17e-34	285	263	10	7	ENSMUSG00000050105
Rasd2	84.2562	-5.18018	0.56041	-9.24355	2.38e-20	1.49e-19	178	126	3	7	ENSMUSG00000034472
Nefh	235.748	-5.15809	0.337183	-15.2976	7.94e-53	1.36e-51	447	395	18	10	ENSMUSG00000020396
Dkk2	384.989	-5.15769	0.259931	-19.8426	1.28e-87	4.02e-86	732	644	23	23	ENSMUSG00000028031
Adamts17	542.14	-5.1329	0.218621	-23.4786	6.75e-122	3.35e-120	1065	877	30	36	ENSMUSG00000058145
Entpd1	143.171	-5.07819	0.419284	-12.1116	9.17e-34	9.28e-33	259	250	10	8	ENSMUSG00000048120
Thrsp	95.8611	-4.98597	0.503516	-9.90231	4.07e-23	2.86e-22	183	159	3	10	ENSMUSG00000035686
Has3	313.18	-4.76973	0.273689	-17.4276	5.1e-68	1.19e-66	577	532	15	34	ENSMUSG00000031910
Gm10083	154.988	-4.71449	0.368939	-12.7785	2.16e-37	2.45e-36	301	249	11	14	ENSMUSG00000060559
Ppp1r3c	537.666	-4.65193	0.201286	-23.111	3.59e-118	1.71e-116	1042	862	48	42	ENSMUSG00000067279
Serpina1b	110.902	-4.62367	0.440478	-10.4969	8.92e-26	6.92e-25	182	206	8	11	ENSMUSG00000071178
Stox2	2067.51	-4.50715	0.104371	-43.1841	1e-300	1e-300	4017	3282	168	215	ENSMUSG00000038143
Opcml	225.591	-4.42943	0.289443	-15.3033	7.27e-53	1.25e-51	426	367	19	25	ENSMUSG00000062257
Ccbp2	246.079	-4.34742	0.282301	-15.3999	1.64e-53	2.85e-52	483	383	17	34	ENSMUSG00000044534
Parm1	1607.66	-4.27553	0.110504	-38.691	1e-300	1e-300	2993	2626	153	194	ENSMUSG00000034981
Gpm6a	1984.4	-4.26675	0.100573	-42.4244	1e-300	1e-300	3689	3243	202	228	ENSMUSG00000031517
Frmpd1	115.681	-4.15115	0.394131	-10.5324	6.12e-26	4.76e-25	190	209	13	14	ENSMUSG00000035615
Tox	331.801	-4.14949	0.231077	-17.9572	4.22e-72	1.05e-70	602	551	31	47	ENSMUSG00000041272
Lrrc25	177.716	-4.13854	0.308934	-13.3962	6.36e-41	7.97e-40	328	290	18	24	ENSMUSG00000049988
Lrrn4	109.8	-4.13275	0.390935	-10.5714	4.04e-26	3.17e-25	205	177	12	14	ENSMUSG00000043110
Col23a1	10374.3	-4.11359	0.0527758	-77.9445	1e-300	1e-300	19373	16696	1159	1327	ENSMUSG00000063564
Nlgn3	105.553	-4.07338	0.396702	-10.2681	9.81e-25	7.33e-24	208	160	12	14	ENSMUSG00000031302
Npl	161.51	-4.05388	0.33092	-12.2503	1.67e-34	1.73e-33	273	283	22	18	ENSMUSG00000042684
Tppp	551.072	-3.98396	0.176956	-22.5138	3.04e-112	1.31e-110	978	922	63	81	ENSMUSG00000021573
Ephb1	335.325	-3.96794	0.225773	-17.5749	3.83e-69	9.11e-68	631	530	33	56	ENSMUSG00000032537
Gbp4	4749.15	-3.96512	0.0808459	-49.0454	1e-300	1e-300	8466	7902	529	731	ENSMUSG00000079363
Gp49a	239.974	-3.94486	0.260558	-15.1401	8.81e-52	1.46e-50	435	392	33	31	ENSMUSG00000089672
Dnm3	860.353	-3.92502	0.141221	-27.7934	5.21e-170	4.09e-168	1570	1396	98	136	ENSMUSG00000040265
Nts	416.829	-3.9213	0.200385	-19.5688	2.85e-85	8.65e-84	739	694	56	57	ENSMUSG00000019890
Mafb	3160.35	-3.91028	0.177838	-21.9879	3.76e-107	1.53e-105	5203	5603	386	481	ENSMUSG00000074622
Plscr4	315.982	-3.8995	0.250863	-15.5443	1.74e-54	3.08e-53	577	510	53	33	ENSMUSG00000032377
Mmrn2	2009.29	-3.89613	0.100638	-38.7144	1e-300	1e-300	3581	3323	268	286	ENSMUSG00000041445
Stk32c	56.6408	-3.87651	0.539705	-7.18264	6.84e-13	2.93e-12	89	104	5	11	ENSMUSG00000015981
Negr1	178.535	-3.87425	0.304509	-12.723	4.41e-37	4.94e-36	297	313	23	27	ENSMUSG00000040037
Ces2e	220.351	-3.85528	0.274604	-14.0394	8.95e-45	1.24e-43	432	330	23	40	ENSMUSG00000031886
Clec14a	8733.67	-3.85383	0.064332	-59.9054	1e-300	1e-300	15667	14312	1071	1418	ENSMUSG00000045930
Lilrb4	402.156	-3.84345	0.196727	-19.537	5.32e-85	1.61e-83	745	638	53	62	ENSMUSG00000062593
Tcf23	149.521	-3.83776	0.335746	-11.4305	2.94e-30	2.67e-29	240	269	18	25	ENSMUSG00000006642
Adamtsl2	93.2133	-3.81842	0.432925	-8.82006	1.14e-18	6.61e-18	136	179	13	14	ENSMUSG00000036040
Pcdh10	108.87	-3.81745	0.384162	-9.93708	2.87e-23	2.03e-22	199	175	10	22	ENSMUSG00000049100
Icosl	554.984	-3.79228	0.193702	-19.5779	2.39e-85	7.27e-84	1029	877	55	111	ENSMUSG00000000732
Ushbp1	9760.82	-3.78213	0.149574	-25.286	4.55e-141	2.72e-139	17617	15799	1187	1743	ENSMUSG00000034911
Plxnb3	114.993	-3.77991	0.369969	-10.2168	1.67e-24	1.24e-23	198	194	19	15	ENSMUSG00000031385
Icos	59.6654	-3.76706	0.505607	-7.45056	9.29e-14	4.19e-13	99	104	7	11	ENSMUSG00000026009
Rassf9	2540.15	-3.74951	0.0835908	-44.8555	1e-300	1e-300	4689	4010	342	431	ENSMUSG00000044921
Gpr4	277.977	-3.73159	0.245873	-15.1769	5.03e-52	8.42e-51	473	473	32	54	ENSMUSG00000044317
Ptch2	233.794	-3.72164	0.263827	-14.1064	3.47e-45	4.87e-44	430	370	25	48	ENSMUSG00000028681
Mlana	63.6612	-3.71525	0.497629	-7.4659	8.27e-14	3.74e-13	104	112	6	14	ENSMUSG00000024806
Mmp15	2770.44	-3.70949	0.084059	-44.1296	1e-300	1e-300	4985	4468	373	493	ENSMUSG00000031790
Megf11	264.559	-3.69923	0.236742	-15.6255	4.88e-55	8.76e-54	497	408	39	44	ENSMUSG00000036466
Tmem204	2061.51	-3.68662	0.107967	-34.1459	1.54e-255	2.22e-253	3501	3496	282	372	ENSMUSG00000024168
Col13a1	483.105	-3.6607	0.191057	-19.1603	7.94e-82	2.29e-80	806	830	64	92	ENSMUSG00000058806
Ahrr	2869.47	-3.6479	0.0807466	-45.1771	1e-300	1e-300	5228	4541	447	482	ENSMUSG00000021575
[truncated: 802 more rows]
