# Supplementary material for: Gene Expression Profiles Controlled by the Alternative Splicing Factor Nova2 in Endothelial Cells
Source: Cells. 2019 Nov 23;8(12):1498. doi: 10.3390/cells8121498 (PMC6953062; doi:10.3390/cells8121498)
Supplement: Supplementary file 1 [file cells-08-01498-s001.zip › Table S4.xls]

## Sheet: ChEA_2016
PPARG_20887899_ChIP-Seq_3T3-L1_Mouse (361)	PPARG_20176806_ChIP-Seq_MACROPHAGES_Mouse (149)	PPARG_20176806_ChIP-Seq_3T3-L1_Mouse (179)	TCF12/HEB_22897851_ChIP-Seq_JUKARTE6-1_Human (170)
Adj. Pvalue= 8,72826E-12; Z-score=-0,883544898	Adj.Pvalue= 4,82254E-06; Z-score=-1,042909479	Adj.Pvalue= 2,2472E-05; Z-score=-0,842127992	Adj.Pvalue= 0,0241521532251242; Z-score=0,14996741
TFRC	CD82	APP	CHRM3COL16A1
GORAB	4921517L17RIK	TFRC	CD82
ENO1	ICAM2	GORAB	GORAB
WDR89	WDR89	OLFML2A	FRMPD1
PEX26	CDC14A	PEX26	LY75
MYLK	TXNDC16	CTGF	THYN1
ALCAM	CTGF	FADS3	GIMAP4
MYC	PREX1	CDH5	ABAT
KDR	HPGDS	RGS2	CALML4
FAM53B	GM5617	HPGDS	CELSR1
CYP1B1	RASSF3	GM5617	IFIT3
FBXO7	CYP1B1	EDNRB	ICAM1
TNS1	HMCN1	LGALS1	HPGDS
COL23A1	GLUL	MYC	PHYHD1
WDR75	IER5	FAM198B	FAM53B
AP1AR	CSGALNACT1	HOMER3	MLYCD
RNASE4	TLE4	HMCN1	SAMD12
SEPP1	PRKCH	SAMD12	ACTN1
GANC	LMO4	BAHCC1	STARD9
RUNX2	LMO2	EPHB4	SHISA4
RUNX1	ARID5B	TNS1	ARID5B
RBP7	ANK2	SH3GLB2	MITF
STX1B	FRMD4B	PRKCH	OCRL
MTAP	TC2N	LMO4	FRMD4B
ADCY9	PDIA6	LIMCH1	TC2N
PPP1R3C	RUNX2	RALGAPA2	RUNX2
SDPR	RUNX1	SEMA6D	OLFM2
PPA1	RBP7	APLP2	SMS
PPP1R3D	SDPR	ARID5B	PKP1
LACE1	MADD	LMO7	NGEF
PRKD2	SPATA13	FRMD4B	GRIA2
EIF1A	TNIK	PDIA6	NDRG3
TRIB2	UTRN	SEPP1	CALCRL
RNF122	CDS1	DKK2	EPAS1
SLC45A4	CALCRL	RUNX2	NPR2
GPM6A	PARM1	INPP4B	TCF7
LMAN2L	EPAS1	MTAP	STK39
HSPA4L	ELTD1	OLFM2	MGST2
CDCA7	DTX4	EMCN	IQGAP2
NEDD4L	NID2	SHQ1	APCDD1
PCDH19	SAMSN1	COL4A2	PRKCZ
KALRN	PIK3R6	DOK4	PIK3R6
SEC14L2	ADAMTS10	MAPKAPK3	PIK3R5
PDGFC	PIK3R5	COL4A1	MTM1
GSE1	CNN2	PPA1	PHF21B
FAM43A	NUAK1	MADD	FAM83H
PIP5K1B	BAG2	SLCO2A1	TSPAN7
RALGDS	FLRT2	TXNIP	CHST15
S100A11	PDGFC	UTRN	DPH5
SLC19A2	ESD	EIF1A	PIP5K1B
EGR1	CD300LB	NOTCH2	N4BP3
TMEM86A	ST8SIA4	ZFP467	TMEM120B
AFAP1L2	ABCA1	PARM1	FZD2
FZD2	GADD45A	CDCA7	PMM1
ACE	MCAM	GLIS3	TGFB3
GADD45A	FZD9	CSF2RB	MCAM
LRRN4	SLC16A11	TNFRSF11A	FUCA1
EPT1	IGF1	PCDH19	IGF1
SLC16A11	SELE	SAMSN1	SYNJ2
NFATC1	EXT1	2700081O15RIK	ARHGAP26
SLC16A10	IL6	PDZD2	SMARCA2
NR2F2	DAB2	GPR116	REEP1
IGF1	MAFB	BC031353	GRHPR
PBX1	ID2	FAM43A	PTPRB
IFFO1	ECHDC2	TPPP	DAB2
ACER2	GALNTL4	ABCA1	P4HA1
FOSL1	TMCC3	AFAP1L2	UNC119
MEX3A	RGL1	SLC37A1	SERINC5
TCN2	LRP12	GADD45A	LRP12
ID3	CDKN1A	RPP40	GALK1
GALNTL4	DYRK3	EPT1	DDR1
TMCC3	RTP3	SLC16A11	SNED1
SFXN1	BTG1	IGF1	CDKN1A
FAT4	DYRK2	SMARCA2	TNFAIP8
ALDH18A1	THRB	PBX1	RTP3
RGL1	ANKRD33B	EXT1	MTMR12
TECPR1	MAST4	COL5A1	FLT4
CD200	ODZ4	PQLC1	MAST1
NRP1	PRSS23	FAT1	HSPB1
CLIC5	PIK3C2B	ECHDC2	SIX1
CDKN1A	SHE	GALNTL4	LRRC33
BTG2	DNER	TMCC3	CYR61
BTG1	TIMP2	PHF15	WISP1
SPEF1	ZFP362	RGL1	PIK3C2B
CITED2	TIMP3	MXD1	SHE
C2CD2	PHGDH	PHF17	FLCN
AATK	JARID2	SERINC5	HHEX
OBFC2A	CYTIP	CDKN1A	ANKRD1
TRIOBP	VAV3	TNFAIP8	PGM2
MRPL33	DUSP4	BTG1	PDE4A
UCHL1	EIF5A	SPEF1	TCP11L2
UBL3	MKL2	CITED2	TEAD1
GLIPR2	TGIF1	TCF20	HAVCR2
CTSL	ITGA4	ODZ4	VAV3
TMEM44	VWF	OBFC2A	KLF12
HYAL2	GSTO1	PIK3C2B	TRIM62
MMP28	SH2D3C	CYP26B1	ABCC1
TIMP3	EMP2	HHEX	ITGA4
6430527G18RIK	DUSP27	UBL3	VWF
SCD1	GFRA2	TUBA1A	MMP2
JARID2	PGM2L1	TIMP2	SH2D3C
LDLRAP1	DUSP6	ZFP362	GAB3
CCT3	TGFBR2	CTSH	NGF
DUSP4	ITPKB	SCD1	ETV4
DUSP5	APBB1IP	JARID2	MTSS1
0610007C21RIK	MAN1A	ADAMTS9	TNFRSF1A
COX8B	TBC1D2	KLF12	RGMA
GSTO1	TMEM2	EGFL7	TGFBR2
ELOVL6	ADORA2B	TRIM62	APBB1IP
RGMB	PECAM1	DST	RNF144A
SORCS2	LPHN2	SHROOM3	ARL4D
ZHX1	BCAT1	GFRA2	RCN1
COQ10A	MCTP2	RGMA	TBC1D2
DUSP6	SGK1	TGFBR2	MRAS
RNF144A	LPHN3	TGFBR3	ADORA2B
MN1	PION	MAN1A	TRNP1
PLCB4	GPRC5C	ARL4A	PITPNM2
PITPNM1	MATN2	PLCB4	MMRN2
CDC42EP4	NFAT5	NAV3	ARHGEF3
CLDN12	NLRP1B	NOV	CDC42EP2
PITPNM2	ASAH2	CNKSR3	ANGPTL2
CNKSR3	SLFN2	CDC42EP3	PLIN2
ANGPTL2	SGMS1	CDC42EP2	BCAT1
PLIN2	GCNT1	TERF2IP	MOCS1
RHOU	FAM129A	IRF8	RAPGEF4
ACSBG1	PRR5L	ACOX3	GCOM1
KIFC3	NOD1	PLCB1	ITGA9
PLCB1	ATP10A	LPHN2	FRRS1
EEF1E1	PRCP	BCAT1	ASAP3
UMPS	NOD2	MCTP2	PRELP
MOCS1	STOX2	MET	PRR5L
VGLL4	CYTH4	VGLL4	RUNDC2A
ERGIC1	HLX	MATN2	RASD2
MATN2	MAN1C1	FAM71F1	PDLIM1
SLC29A2	GCNT2	ASAH2	STOX2
GRAMD1B	S1PR2	FRRS1	FOXS1
GRAMD1A	FILIP1L	SEMA3C	FGD5
RAMP2	GP49A	SGMS1	NWD1
AHNAK	KCNJ2	LAMA4	NFIL3
SGMS1	TPK1	1700020L24RIK	HLX
PKN3	FAM46A	PRR5L	TIFA
NOC4L	SULF1	ATP10A	MAN1C1
NPL	KLF4	PRICKLE1	E2F2
SGMS2	HIPK2	TENC1	SH3BP4
PRICKLE1	CSDA	PDLIM1	FYN
ADCY7	FABP5	STOX2	RILP
PTGS1	SLCO3A1	SERPINB1A	EIF4E
FAM117A	DLC1	PARD6B	CD55
NEURL1B	CYB561	SNX29	JAM3
FOXS1		ABLIM1	CMTM3
PAK1		DRAM1	MX2
SNX29		HLX	GRRP1
FGD6		SH3BP4	PLCL2
NFIL3		HES1	MND1
GCNT2		CNNM2	LAMB1
CKB		LRRC25	RRP1B
FILIP1L		NEGR1	SVIP
DUOX2		GDF15	LILRB4
CDKN2B		SMOX	P2RX7
SLC16A1		ATP2B4	FMNL3
MAP3K1		FAM189A2	TSPAN15
CDKN2A		CABLES1	FAM167A
4931408A02RIK		MND1	SNRK
FAM189A2		RRP1B	ZNFX1
KLHL2		SORBS1	FABP5
SORBS1		SULF1	SLCO3A1
HIPK2		HIPK2	CAMK4
VEGFA		GM5506	MNDA
TTLL7		CSDA	SSBP2
CSDA		FABP5
FABP4		SLCO3A1
FABP5		PSAT1
FAM195A		ETNK1
ETNK1		DLC1
DLC1		TAOK2
HDGF		PKN1
TACC1		CD68
CD68		LGR4
CYB561		KCNK3
LGR4
LIMS2
GPR146
PECR
SAMD9L
CD82
LY75
OLFML2A
FADS3
CDH5
RAB44
CDH2
FCGRT
FAM198B
2700078K21RIK
4931406P16RIK
SH3GLB2
PDGFRA
CARD10
LMO4
RALGAPA2
SEMA6D
APLP2
FST
SHISA4
ARID5B
FRMD4B
NPNT
MID1
SHQ1
COL4A2
TNIK
MASP1
TOX
UTRN
PPID
ABCG1
IFNAR1
ABCG2
NDRG3
H6PD
SMYD5
A930001N09RIK
GMPS
GLIS3
GMPR
AK5
DTX4
MTM1
PDZD2
IGFBP7
SRGAP3
UVRAG
HSPA5
LHFP
ZFP239
INHBB
MT2
MT1
ARHGAP27
SYNJ2
TMEM20
ARHGAP26
CORO2B
ARHGAP23
GRHPR
COQ3
COL5A1
COL5A2
PHF15
MXD1
PHF17
SERINC5
MAP3K11
NFE2L2
SNED1
KCNK6
DOCK5
H2-T23
TNFAIP8
DYRK2
MAST4
MAST1
SLC2A1
SIX1
LAMC2
ODZ4
TSPAN12
SYNE2
CYR61
HK2
PIK3CG
PIK3C2B
CKS1B
1110067D22RIK
RND1
CYP26B1
DUSP10
GYK
PDE4B
GCAP14
PGM2
AOX1
PGPEP1
ABCD1
CTNNBL1
MKL2
TGIF1
ARHGEF10
EGFL7
DST
VWF
KSR1
ITGA3
9930012K11RIK
TNFRSF1A
DNM3
TGFBR3
RCN1
DDAH1
NAV3
PPAP2B
CRY2
PECAM1
TERF2IP
ITGA7
LPHN3
MET
RBMS3
NFAT5
CEBPB
ZFP423
PLEKHH2
SEMA3C
SEMA3D
RGS16
SEMA3A
LAMA4
PPM1H
LRP5
PRELP
PRR5L
ATP10A
TENC1
HSPD1
ABLIM1
GMDS
HECTD2
HLX
MLANA
MARVELD1
MAN1C1
SH3BP4
HES1
CYYR1
ZFP784
CNNM2
TRIM44
SASH1
NOP56
TCF7L1
RRM2
IFI204
BNIP3
STYK1
MBOAT1
PDE4DIP
4632428N05RIK
MND1
KLF4
KLF2
P2RX7
PSAT1
CTH
ALOX5AP
TLL1
SEC24D
SSBP2
LPIN3
KCNK3
PFKP
SNTB2
